# Supplementary material for: Comparative genome analyses of four rice-infecting Rhizoctonia solani isolates reveal extensive enrichment of homogalacturonan modification genes
Source: BMC Genomics. 2021 Apr 7;22:242. doi: 10.1186/s12864-021-07549-7 (PMC8028249; doi:10.1186/s12864-021-07549-7)
Supplement: Supplementary file 2 — Additional file 2: Table S1. List of genomes of fungal species/genomes utilized in this study for comparative genome analyses (excluding the R. solani AG1-IA B2, ADB, WGL and YN-7). [file 12864_2021_7549_MOESM2_ESM.xlsx]

## Sheet: Sheet1
Table S1. List of genomes of fungal species/genomes utilized in this study for comparative genome analyses (excluding the R. solani AG1-IA B2, ADB, WGL and YN-7).
Phylum	Fungal species/AG	Isolate	Fungal lifestyle	Reference	NCBI_Accession	Weblink
Basidiomycota	Rhizoctonia solani AG1-IA	-	Necrotroph	Zheng et al., 2013	AFRT00000000.1	https://www.ncbi.nlm.nih.gov/assembly/GCA_000334115.1
	Rhizoctonia solani AG1-IB	7/3/14	Necrotroph	Wibberg et al., 2013	CAOJ00000000.1	https://www.ncbi.nlm.nih.gov/assembly/GCA_000350255.1
	Rhizoctonia solani AG2-2IIIB	BBA 69670	Necrotroph	Wibberg et al., 2016	CYGV00000000.1	https://www.ncbi.nlm.nih.gov/assembly/GCA_001286725.1
	Rhizoctonia solani AG3	Rhs1AP	Necrotroph	Cubeta et al., 2014	JATN00000000.1	https://www.ncbi.nlm.nih.gov/assembly/GCA_000524645.1
	Rhizoctonia solani AG8	WAC10335	Necrotroph	Hane et al., 2014	AVOZ00000000.1	https://www.ncbi.nlm.nih.gov/assembly/GCA_000695385.1
	Botryobasidium botryosum	FD-172 SS1	Unclassified wood rot	Riley et al., 2014	AYEP00000000.1	https://www.ncbi.nlm.nih.gov/assembly/GCA_000697705.1
	Piriformospora indica	DSM 11827	Symbiont	Zuccaro et al., 2011	CAFZ00000000.1	https://www.ncbi.nlm.nih.gov/assembly/GCA_000313545.1
	Pleurotus ostreatus	PC15	White rot	Riley et al., 2014	AYUK00000000.1	https://www.ncbi.nlm.nih.gov/assembly/GCA_000697685.1
	Armillaria ostoyae	C18/9	White rot	Sipos et al., 2017	FUEG00000000.1	https://www.ncbi.nlm.nih.gov/assembly/GCA_900157425.1
	Heterobasidion irregulare	TC 32-1	White rot	Olson et al., 2012	AEOJ00000000.1	https://www.ncbi.nlm.nih.gov/assembly/GCF_000320585.1
	Postia placenta	MAD-698-R-SB12	Brown rot	Martinez et al., 2009	NEDQ00000000.1	https://www.ncbi.nlm.nih.gov/assembly/GCF_002117355.1
	Dacryopinax sp.	DJM 731 SSP1	Brown rot	Floudas et al., 2012	AEUS00000000.1	https://www.ncbi.nlm.nih.gov/assembly/GCA_000292625.1
	Ustilago maydis	521	Biotroph	Kämper et al., 2006	AACP00000000.1	https://www.ncbi.nlm.nih.gov/assembly/GCF_000328475.1
	Puccinia graminis f. sp. tritici	CRL 75-36-700-3	Biotroph	Duplessis et al., 2011	AAWC00000000.1	https://www.ncbi.nlm.nih.gov/assembly/GCF_000149925.1
Ascomycota	Trichoderma virens	Gv29-8	Symbiont	Kubicek et al., 2011	ABDF00000000.1	https://www.ncbi.nlm.nih.gov/assembly/GCF_000170995.1
	Fusarium graminearum	PH-1	Necrotroph	Cuomo et al., 2007	AACM00000000.2	https://www.ncbi.nlm.nih.gov/assembly/GCF_000240135.2
	Verticillium dahliae	VdLs.17	Necrotroph	Klosterman et al., 2011	ABJE00000000.1	https://www.ncbi.nlm.nih.gov/assembly/GCF_000150675.1
	Magnaporthe oryzae	70-15 MG8	Hemibiotroph	Dean et al., 2005	AACU00000000.3	https://www.ncbi.nlm.nih.gov/assembly/GCA_000002495.2
	Neurospora crassa	OR74A	Saprotroph	Galagan et al., 2003	AABX00000000.3	https://www.ncbi.nlm.nih.gov/assembly/GCF_000182925.2
	Blumeria graminis f. sp. hordei	DH14	Biotroph	Spanu et al., 2010	CAUH00000000.1	https://www.ncbi.nlm.nih.gov/assembly/GCA_000151065.1
	Stagonospora nodorum	SN15	Necrotroph	Hane et al., 2007	SSHU00000000.1	https://www.ncbi.nlm.nih.gov/assembly/GCA_008452785.1
	Cochliobolus miyabeanus	ATCC 44560	Necrotroph	Condon et al., 2013	AMCO00000000.1	https://www.ncbi.nlm.nih.gov/assembly/GCF_000523455.1
	Pyrenophora tritici-repentis	Pt-1C-BFP	Necrotroph	Moolhuijzen et al., 2018	AAXI00000000.1	https://www.ncbi.nlm.nih.gov/assembly/GCF_000149985.1
