# Supplementary material for: Comparative genome analyses of four rice-infecting Rhizoctonia solani isolates reveal extensive enrichment of homogalacturonan modification genes
Source: BMC Genomics. 2021 Apr 7;22:242. doi: 10.1186/s12864-021-07549-7 (PMC8028249; doi:10.1186/s12864-021-07549-7)
Supplement: Supplementary file 5 — Additional file 5: Table S3. Absolute number and proportion of orthologs upon pairwise comparisons of 27 fungal genomes. [file 12864_2021_7549_MOESM5_ESM.xlsx]

## Sheet: Number of orthologs
Total number of orthologs for all pairwise comparison
	AG1-IA YN-7	AG1-IA B2	AG1-IA	AG1-IA ADB	AG1-IA WGL	AG1_IB	AG2	AG3	AG8	Botbo	Pirin	Pleos	Armos	Hetir	Pospl	Dacsp	Ustma	Pucgr	Trivi	Fugra	Verda	Magor	Nuecr	Blugr	Stano	Cocmi	Pyrtr
AG1-IA YN-7		8798	8962	8986	9005	7162	7547	8136	6968	6218	5818	6123	6436	6106	5693	5428	4924	4339	4970	5173	4969	4934	4731	3771	5069	4993	4976
AG1-IA B2	9594		9676	9688	9723	8236	8045	8661	7354	6497	6019	6359	6819	6435	5889	5590	5075	4448	5194	5308	5081	5063	4828	3893	5180	5138	5108
AG1-IA	9193	8972		9060	9062	7325	7598	8167	6983	6322	5892	6250	6561	6221	5805	5499	5019	4413	5093	5275	5075	5029	4825	3851	5153	5085	5054
AG1-IA ADB	9040	8824	8922		9670	7322	7656	8216	7042	6257	5883	6194	6517	6178	5732	5440	4965	4375	5015	5224	5028	4977	4767	3805	5105	5044	5019
AG1-IA WGL	9080	8861	8961	9697		7353	7669	8245	7090	6287	5915	6223	6568	6207	5769	5471	4992	4388	5043	5243	5048	5004	4791	3823	5125	5066	5033
AG1_IB	9164	9163	9081	9192	9206		8678	9359	7917	7280	6894	7303	7729	7341	6671	6484	5753	5088	5922	6113	5916	6003	5593	4498	6020	6120	5889
AG2	8832	8531	8781	8790	8820	8006		10090	8620	7233	6710	7127	7477	7045	6452	6271	5529	4942	5733	5979	5714	5662	5434	4245	5816	5751	5686
AG3	8905	8639	8863	8843	8898	8177	9462		8931	7373	6679	7181	7594	7028	6540	6243	5525	5035	5767	5950	5677	5661	5441	4312	5842	5739	5664
AG8	7840	7549	7739	7782	7795	7046	8200	8938		6518	5888	6293	6622	6090	5797	5510	4824	4458	4920	5126	4916	4874	4716	3748	5013	4929	4881
Botbo	7118	6908	7121	7134	7137	6575	7248	7828	6796		7504	8226	8499	7940	7967	7394	5583	5416	6011	6489	5802	5749	5821	4598	6099	5667	5806
Pirin	5857	5706	5818	5827	5864	5327	5813	6144	5347	6454		6331	6571	6310	6085	5708	5076	4630	5267	5400	5095	5171	5133	4197	5320	5156	5163
Pleos	6286	6110	6263	6253	6267	5697	6251	6620	5727	7268	6495		8534	7793	7451	6396	5407	4920	5699	5770	5536	5612	5407	4359	5748	5602	5679
Armos	7524	7397	7660	7535	7491	7201	7497	8225	6923	9192	7943	10054		10076	9414	8435	6433	6043	7660	7215	6697	6776	6467	5047	7146	6761	6961
Hetir	6108	5943	5911	6070	6062	5422	5987	6478	5602	6931	6457	7842	8228		7504	6525	5236	4955	5494	5463	5252	5509	5138	4336	5489	5343	5401
Pospl	5987	5843	5969	5982	5971	5466	5898	6273	5425	6942	6340	7636	7984	7656		6382	5400	4781	5565	5518	5309	5354	5277	4259	5455	5384	5427
Dacsp	5419	5262	5400	5387	5394	4865	5344	5649	4908	6096	5551	6038	6349	6080	6025		4978	4467	5234	5266	5056	4995	4884	3935	5241	5059	5107
Ustma	4221	4115	4225	4192	4209	3772	4184	4396	3738	4562	4419	4567	4597	4581	4464	4348		4080	4424	4480	4335	4346	4290	3729	4460	4393	4424
Pucgr	5277	5246	5146	5208	5228	4921	5277	5828	5044	5992	5496	5887	6072	5854	5642	5485	5297		5113	5147	4999	5198	5058	4573	5293	5016	5124
Trivi	4869	4778	4886	4853	4863	4468	4861	5171	4429	5386	4937	5294	5479	5322	5186	5182	5123	4245		8826	7759	7845	7275	5209	7947	7619	7325
Fugra	4934	4847	4944	4927	4935	4520	4921	5187	4462	5196	4975	5266	5443	5230	5033	5084	5148	4220	8612		8187	8060	7337	5263	8191	7854	7610
Verda	4598	4505	4600	4579	4584	4233	4595	4819	4143	4795	4694	4863	5020	4824	4689	4671	4731	4041	7419	7949		7419	6858	5041	7254	7035	6891
Magor	4642	4566	4646	4617	4630	4243	4661	4871	4183	4931	4733	4960	5070	4936	4751	4732	4752	4128	7564	7884	7551		7180	5219	7513	7204	7177
Nuecr	4704	4600	4703	4672	4687	4272	4685	4931	4212	5075	4974	5110	5185	5109	4995	4891	4955	4446	7622	7773	7503	7762		5680	7353	7174	7152
Blugr	3451	3380	3460	3441	3451	3129	3439	3643	3072	4094	3971	3740	3982	4030	3704	3588	3743	3835	5012	5044	4887	5073	5255		5132	4808	5113
Stano	4865	4769	4871	4847	4858	4435	4852	5106	4393	5176	4854	5265	5430	5262	5050	5048	5074	4200	7506	7851	7213	7450	6793	5131		9293	9386
Cocmi	4603	4517	4620	4595	4600	4206	4606	4818	4178	4824	4647	4985	5050	4917	4811	4718	4798	4027	7041	7422	6872	7009	6513	4956	9102		8958
Pyrtr	4604	4535	4635	4618	4603	4190	4614	4870	4185	4881	4678	4982	5100	4903	4769	4744	4797	4097	6912	7218	6769	6940	6467	5088	9131	8940
Abbreviation Botbo : Botryobasidium botryosum, Pirin : Piriformospora indica, Pleos : Pleurotus ostreatus, Armos : Armillaria ostoyae, Hetir : Heterobasidion irregulare, Pospl : Postia placenta, Dacsp : Dacryopinax sp., Ustma : Ustilago maydis, Pucgr : Puccinia graminis,
Trivi : Trichoderma virens, Fugra : Fusarium graminearum, Verda : Verticillium dahliae, Magor : Magnaporthe oryzae, Nuecr : Neurospora crassa, Blugr : Blumeria graminis, Stano : Stagonospora nodorum, Cocmi : Cochliobolus miyabeanus, Pyrtr : Pyrenophora tritici-repentis

## Sheet: Proportion of orthologs
Proportion of orthologs for all pairwise comparison
	AG1-IA YN-7	AG1-IA B2	AG1-IA	AG1-IA ADB	AG1-IA WGL	AG1_IB	AG2	AG3	AG8	Botbo	Pirin	Pleos	Armos	Hetir	Pospl	Dacsp	Ustma	Pucgr	Trivi	Fugra	Verda	Magor	Nuecr	Blugr	Stano	Cocmi	Pyrtr
AG1-IA YN-7	0	0.904958	0.921827	0.924295	0.92625	0.73668	0.776281	0.836865	0.716725	0.63958	0.598437	0.629809	0.662004	0.62806	0.585579	0.558321	0.50648	0.446307	0.511212	0.532092	0.511109	0.507509	0.486628	0.387883	0.521395	0.513577	0.511829
AG1-IA B2	0.833898	0	0.841026	0.842069	0.845111	0.715863	0.699261	0.752803	0.6392	0.564711	0.523164	0.552716	0.592699	0.559322	0.511864	0.485876	0.441113	0.386615	0.451456	0.461365	0.441634	0.44007	0.419644	0.338375	0.450239	0.446588	0.443981
AG1-IA	0.915729	0.893715	0	0.90248	0.90268	0.729654	0.756848	0.813527	0.695587	0.629744	0.586911	0.622572	0.653551	0.619683	0.578245	0.547764	0.49995	0.439586	0.507321	0.525451	0.505528	0.500946	0.480626	0.383604	0.513298	0.506525	0.503437
AG1-IA ADB	0.903097	0.881518	0.891309	0	0.966034	0.731469	0.764835	0.820779	0.703497	0.625075	0.587712	0.618781	0.651049	0.617183	0.572627	0.543457	0.496004	0.437063	0.500999	0.521878	0.502298	0.497203	0.476224	0.38012	0.50999	0.503896	0.501399
AG1-IA WGL	0.904022	0.882218	0.892174	0.965452	0	0.732079	0.76354	0.820888	0.705894	0.625946	0.588909	0.619574	0.653923	0.617981	0.574373	0.544703	0.497013	0.436878	0.502091	0.522003	0.502589	0.498208	0.477001	0.380625	0.510255	0.504381	0.501095
AG1_IB	0.746984	0.746903	0.740218	0.749266	0.750408	0	0.707369	0.762879	0.645337	0.593414	0.56195	0.595289	0.630013	0.598386	0.543772	0.52853	0.468944	0.414738	0.482719	0.498288	0.48223	0.489322	0.455902	0.366645	0.490708	0.498859	0.480029
AG2	0.742372	0.717072	0.738085	0.738842	0.741363	0.672943	0	0.848113	0.724552	0.607968	0.564008	0.599059	0.628478	0.592166	0.542322	0.527108	0.464739	0.415399	0.481886	0.502564	0.480289	0.475918	0.456754	0.356813	0.488863	0.483399	0.477936
AG3	0.699749	0.678846	0.696448	0.694877	0.699198	0.642543	0.743517	0	0.701792	0.579365	0.524831	0.564278	0.596731	0.552255	0.513909	0.49057	0.434151	0.395647	0.453167	0.467547	0.446095	0.444837	0.42755	0.338834	0.45906	0.450967	0.445073
AG8	0.561927	0.541069	0.554688	0.557769	0.558701	0.505017	0.587729	0.640625	0	0.467173	0.422018	0.451046	0.474627	0.436497	0.415496	0.394925	0.345757	0.319524	0.352638	0.367403	0.352351	0.349341	0.338016	0.268635	0.359303	0.353283	0.349842
Botbo	0.431342	0.418616	0.431523	0.432311	0.432493	0.398437	0.439219	0.474367	0.411829	0	0.454733	0.498485	0.515028	0.481154	0.48279	0.448067	0.338323	0.328203	0.364259	0.393225	0.351594	0.348382	0.352745	0.278633	0.369592	0.343413	0.351836
Pirin	0.496735	0.483928	0.493427	0.49419	0.497328	0.451785	0.493003	0.521075	0.453481	0.547367	0	0.536935	0.557289	0.535154	0.516072	0.484098	0.430498	0.392672	0.446697	0.457976	0.432109	0.438555	0.435332	0.355949	0.451192	0.437283	0.437876
Pleos	0.509813	0.495539	0.507948	0.507137	0.508273	0.462044	0.506975	0.536902	0.464477	0.589457	0.526764	0	0.692133	0.632036	0.604298	0.518735	0.438524	0.399027	0.462206	0.467964	0.448986	0.45515	0.438524	0.353528	0.46618	0.454339	0.460584
Armos	0.337414	0.331719	0.343513	0.337908	0.335934	0.322929	0.336203	0.368851	0.310462	0.412216	0.356204	0.450872	0	0.451859	0.422171	0.378268	0.288488	0.270999	0.343513	0.323557	0.300327	0.30387	0.290013	0.226333	0.320463	0.303197	0.312166
Hetir	0.460113	0.447684	0.445273	0.45725	0.456648	0.408437	0.450998	0.487985	0.421996	0.522109	0.486403	0.590734	0.619812	0	0.565273	0.491525	0.394426	0.373258	0.413861	0.411525	0.395631	0.414991	0.387043	0.326629	0.413484	0.402486	0.406855
Pospl	0.477394	0.465912	0.475959	0.476995	0.476118	0.43585	0.470297	0.500199	0.432581	0.553544	0.505542	0.608883	0.636632	0.610478	0	0.508891	0.430588	0.38123	0.443745	0.439997	0.423331	0.42692	0.42078	0.339606	0.434973	0.429312	0.432741
Dacsp	0.529096	0.513767	0.527241	0.525971	0.526655	0.475005	0.521773	0.551552	0.479203	0.595196	0.541984	0.589533	0.619898	0.593634	0.588264	0	0.486038	0.436145	0.511033	0.514157	0.493654	0.487698	0.47686	0.384202	0.511716	0.493946	0.498633
Ustma	0.622291	0.606664	0.622881	0.618016	0.620522	0.556096	0.616836	0.648091	0.551084	0.672564	0.651482	0.673301	0.677724	0.675365	0.658116	0.641014	0	0.601504	0.652219	0.660475	0.639098	0.640719	0.632464	0.549757	0.657526	0.647649	0.652219
Pucgr	0.330246	0.328306	0.322048	0.325928	0.327179	0.307967	0.330246	0.364729	0.315664	0.374992	0.343951	0.368421	0.379999	0.366356	0.353088	0.343263	0.331498	0	0.319982	0.32211	0.312848	0.325302	0.31654	0.286188	0.331247	0.313912	0.320671
Trivi	0.391808	0.384485	0.393176	0.390521	0.391325	0.35954	0.391164	0.41611	0.356401	0.433411	0.39728	0.426008	0.440895	0.428261	0.417317	0.416995	0.412248	0.341595	0	0.710228	0.624366	0.631287	0.585419	0.419168	0.639495	0.613101	0.589442
Fugra	0.370615	0.36408	0.371366	0.370089	0.37069	0.339518	0.369639	0.389619	0.335161	0.390295	0.373695	0.395553	0.408848	0.392849	0.378052	0.381882	0.38669	0.316983	0.646887	0	0.614963	0.605423	0.551115	0.395328	0.615263	0.58995	0.571622
Verda	0.434799	0.426005	0.434988	0.433002	0.433475	0.400284	0.434515	0.455697	0.391773	0.453428	0.443877	0.459858	0.474704	0.45617	0.443404	0.441702	0.447376	0.382128	0.70156	0.751678	0	0.70156	0.648511	0.47669	0.685957	0.665248	0.651631
Magor	0.357324	0.351474	0.357632	0.3554	0.356401	0.326611	0.358787	0.374952	0.321992	0.37957	0.364329	0.381803	0.39027	0.379955	0.365715	0.364252	0.365792	0.317758	0.582249	0.606882	0.581249	0	0.55269	0.40174	0.578323	0.554538	0.552459
Nuecr	0.435032	0.425414	0.434939	0.432073	0.43346	0.39508	0.433275	0.456025	0.389531	0.469342	0.460002	0.472579	0.479515	0.472487	0.461944	0.452326	0.458245	0.411172	0.704892	0.718857	0.693887	0.71784	0	0.525294	0.680015	0.663461	0.661426
Blugr	0.531332	0.5204	0.532717	0.529792	0.531332	0.481755	0.529484	0.560893	0.472979	0.630331	0.611393	0.575828	0.613087	0.620477	0.570285	0.552425	0.576289	0.590454	0.771671	0.776597	0.752425	0.781062	0.809084	0	0.790146	0.740262	0.787221
Stano	0.301893	0.295935	0.302265	0.300776	0.301458	0.275209	0.301086	0.316848	0.272603	0.321191	0.30121	0.326714	0.336953	0.326528	0.313373	0.313249	0.314862	0.260627	0.465777	0.487186	0.447595	0.462302	0.421533	0.318399	0	0.576668	0.582439
Cocmi	0.38336	0.376197	0.384776	0.382693	0.38311	0.350296	0.38361	0.401266	0.347964	0.401766	0.387024	0.415174	0.420588	0.409511	0.400683	0.392937	0.3996	0.335388	0.586408	0.618139	0.572333	0.583743	0.542434	0.412759	0.758058	0	0.746065
Pyrtr	0.378338	0.372668	0.380886	0.379489	0.378256	0.344318	0.37916	0.400197	0.343907	0.401101	0.384419	0.409401	0.419098	0.402909	0.391897	0.389843	0.394198	0.336675	0.568001	0.593147	0.556249	0.570302	0.531432	0.418112	0.750349	0.734654	0

## Sheet: Number of SCO
Total number of single copy orthologs for all pairwise comparison
	AG1-IA YN-7	AG1-IA B2	AG1-IA	AG1-IA ADB	AG1-IA WGL	AG1_IB	AG2	AG3	AG8	Botbo	Pirin	Pleos	Armos	Hetir	Pospl	Dacsp	Ustma	Pucgr	Trivi	Fugra	Verda	Magor	Nuecr	Blugr	Stano	Cocmi	Pyrtr
AG1-IA YN-7		7853	8422	8400	8423	4738	5501	6282	5081	3970	3815	3920	3809	4034	3852	3671	3446	2573	3007	3052	3067	3066	2728	2804	3071	3061	3106
AG1-IA B2	7853		7632	7613	7622	4451	5116	5786	4684	3676	3516	3614	3535	3737	3586	3383	3220	2415	2826	2857	2878	2877	2557	2629	2872	2860	2908
AG1-IA	8422	7632		8131	8134	4644	5406	6137	4983	3891	3726	3837	3712	3947	3777	3585	3375	2525	2943	2992	3005	3004	2681	2746	3011	2995	3035
AG1-IA ADB	8400	7613	8131		9324	4653	5456	6201	5046	3922	3758	3853	3751	3964	3803	3615	3392	2537	2970	3006	3022	3024	2691	2768	3019	3006	3060
AG1-IA WGL	8423	7622	8134	9324		4680	5462	6201	5061	3919	3769	3855	3764	3981	3822	3625	3412	2543	2974	3012	3029	3035	2702	2772	3032	3018	3068
AG1_IB	4738	4451	4644	4653	4680		4001	4477	3574	2757	2618	2692	2613	2738	2704	2535	2373	1750	2077	2092	2121	2118	1890	1943	2111	2106	2140
AG2	5501	5116	5406	5456	5462	4001		6425	5227	3662	3477	3604	3490	3710	3543	3332	3169	2399	2747	2761	2786	2802	2480	2555	2798	2783	2812
AG3	6282	5786	6137	6201	6201	4477	6425		6059	4045	3858	3977	3828	4097	3921	3729	3496	2620	3029	3059	3067	3098	2746	2816	3055	3067	3103
AG8	5081	4684	4983	5046	5061	3574	5227	6059		3243	3088	3166	3098	3282	3140	2969	2795	2107	2454	2475	2501	2508	2240	2257	2488	2473	2512
Botbo	3970	3676	3891	3922	3919	2757	3662	4045	3243		4251	4445	4287	4583	4409	4023	3758	2831	3236	3259	3280	3265	2957	3002	3265	3256	3300
Pirin	3815	3516	3726	3758	3769	2618	3477	3858	3088	4251		4263	4117	4420	4269	3909	3696	2805	3233	3253	3278	3279	2983	3024	3245	3264	3289
Pleos	3920	3614	3837	3853	3855	2692	3604	3977	3166	4445	4263		5210	5324	5027	4033	3766	2784	3236	3264	3277	3288	2971	2968	3296	3297	3311
Armos	3809	3535	3712	3751	3764	2613	3490	3828	3098	4287	4117	5210		5093	4826	3872	3590	2660	3143	3154	3178	3183	2851	2860	3192	3176	3207
Hetir	4034	3737	3947	3964	3981	2738	3710	4097	3282	4583	4420	5324	5093		5205	4184	3896	2895	3372	3363	3394	3439	3078	3098	3410	3390	3430
Pospl	3852	3586	3777	3803	3822	2704	3543	3921	3140	4409	4269	5027	4826	5205		4065	3747	2809	3267	3263	3274	3308	2980	2996	3297	3311	3335
Dacsp	3671	3383	3585	3615	3625	2535	3332	3729	2969	4023	3909	4033	3872	4184	4065		3673	2741	3241	3278	3275	3282	2941	2959	3293	3279	3307
Ustma	3446	3220	3375	3392	3412	2373	3169	3496	2795	3758	3696	3766	3590	3896	3747	3673		2956	3511	3529	3542	3579	3216	3241	3541	3544	3587
Pucgr	2573	2415	2525	2537	2543	1750	2399	2620	2107	2831	2805	2784	2660	2895	2809	2741	2956		2568	2577	2604	2608	2358	2524	2605	2585	2607
Trivi	3007	2826	2943	2970	2974	2077	2747	3029	2454	3236	3233	3236	3143	3372	3267	3241	3511	2568		6937	6305	6172	5311	4414	5818	5671	5612
Fugra	3052	2857	2992	3006	3012	2092	2761	3059	2475	3259	3253	3264	3154	3363	3263	3278	3529	2577	6937		6810	6477	5499	4417	6127	5980	5911
Verda	3067	2878	3005	3022	3029	2121	2786	3067	2501	3280	3278	3277	3178	3394	3274	3275	3542	2604	6305	6810		6362	5438	4415	5903	5792	5755
Magor	3066	2877	3004	3024	3035	2118	2802	3098	2508	3265	3279	3288	3183	3439	3308	3282	3579	2608	6172	6477	6362		5585	4500	5943	5824	5767
Nuecr	2728	2557	2681	2691	2702	1890	2480	2746	2240	2957	2983	2971	2851	3078	2980	2941	3216	2358	5311	5499	5438	5585		4049	5038	5021	5013
Blugr	2804	2629	2746	2768	2772	1943	2555	2816	2257	3002	3024	2968	2860	3098	2996	2959	3241	2524	4414	4417	4415	4500	4049		4373	4351	4391
Stano	3071	2872	3011	3019	3032	2111	2798	3055	2488	3265	3245	3296	3192	3410	3297	3293	3541	2605	5818	6127	5903	5943	5038	4373		8220	8260
Cocmi	3061	2860	2995	3006	3018	2106	2783	3067	2473	3256	3264	3297	3176	3390	3311	3279	3544	2585	5671	5980	5792	5824	5021	4351	8220		8329
Pyrtr	3106	2908	3035	3060	3068	2140	2812	3103	2512	3300	3289	3311	3207	3430	3335	3307	3587	2607	5612	5911	5755	5767	5013	4391	8260	8329

## Sheet: Proportion of SCOs
Proportion of single copy orthologs for all pairwise comparison
	AG1-IA YN-7	AG1-IA B2	AG1-IA	AG1-IA ADB	AG1-IA WGL	AG1_IB	AG2	AG3	AG8	Botbo	Pirin	Pleos	Armos	Hetir	Pospl	Dacsp	Ustma	Pucgr	Trivi	Fugra	Verda	Magor	Nuecr	Blugr	Stano	Cocmi	Pyrtr
AG1-IA YN-7		0.807756	0.866283	0.86402	0.866386	0.487348	0.56583	0.646163	0.522629	0.408352	0.392409	0.403209	0.391792	0.414935	0.396215	0.377597	0.354454	0.264657	0.309298	0.313927	0.31547	0.315367	0.280601	0.288418	0.315882	0.314853	0.319482
AG1-IA B2	0.682573		0.663364	0.661712	0.662495	0.386875	0.444676	0.502912	0.407127	0.319513	0.305606	0.314124	0.307258	0.324815	0.311691	0.294046	0.279878	0.209909	0.245632	0.248327	0.250152	0.250065	0.222251	0.228509	0.249631	0.248588	0.25276
AG1-IA	0.838928	0.760235		0.809941	0.81024	0.462596	0.5385	0.611316	0.496364	0.387588	0.371153	0.382209	0.369758	0.393167	0.376233	0.357107	0.336189	0.251519	0.293157	0.298038	0.299333	0.299233	0.267058	0.273533	0.29993	0.298336	0.302321
AG1-IA ADB	0.839161	0.760539	0.812288		0.931469	0.464835	0.545055	0.619481	0.504096	0.391808	0.375425	0.384915	0.374725	0.396004	0.37992	0.361139	0.338861	0.253447	0.296703	0.3003	0.301898	0.302098	0.268831	0.276523	0.301598	0.3003	0.305694
AG1-IA WGL	0.83861	0.758861	0.809837	0.928315		0.46595	0.543807	0.617384	0.503883	0.390183	0.375249	0.383811	0.374751	0.396356	0.380526	0.360912	0.339705	0.253186	0.296097	0.299881	0.301573	0.30217	0.269016	0.275986	0.301872	0.300478	0.305456
AG1_IB	0.386208	0.362814	0.378546	0.379279	0.38148		0.326133	0.364933	0.291327	0.224731	0.213401	0.219433	0.212993	0.223182	0.220411	0.206635	0.19343	0.142648	0.169302	0.170525	0.172889	0.172644	0.154059	0.15838	0.172074	0.171666	0.174438
AG2	0.462385	0.430024	0.4544	0.458603	0.459107	0.336303		0.540052	0.439354	0.307809	0.292259	0.302934	0.293351	0.311843	0.297806	0.280071	0.26637	0.201647	0.230899	0.232075	0.234177	0.235522	0.208456	0.21476	0.235185	0.233925	0.236362
AG3	0.493635	0.45466	0.482241	0.48727	0.48727	0.351799	0.504872		0.476112	0.317853	0.303159	0.31251	0.300802	0.321939	0.308109	0.293022	0.274713	0.205878	0.238017	0.240374	0.241003	0.243439	0.215779	0.221279	0.24006	0.241003	0.243832
AG8	0.364177	0.335722	0.357153	0.361669	0.362744	0.256164	0.374642	0.434275		0.23244	0.22133	0.226921	0.222047	0.235235	0.225057	0.212801	0.20033	0.151018	0.175889	0.177394	0.179257	0.179759	0.16055	0.161769	0.178326	0.177251	0.180046
Botbo	0.240577	0.222761	0.23579	0.237668	0.237486	0.167071	0.221912	0.245122	0.196522		0.257605	0.269361	0.259787	0.277724	0.26718	0.243789	0.22773	0.171555	0.196097	0.197491	0.198764	0.197855	0.17919	0.181917	0.197855	0.197309	0.199976
Pirin	0.323552	0.298194	0.316004	0.318718	0.319651	0.222034	0.294886	0.327199	0.261895	0.360529		0.361547	0.349165	0.374862	0.362056	0.331524	0.313459	0.237893	0.274192	0.275888	0.278009	0.278093	0.25299	0.256467	0.27521	0.276821	0.278942
Pleos	0.317924	0.293106	0.311192	0.31249	0.312652	0.218329	0.292295	0.322547	0.256772	0.360503	0.345742		0.422547	0.431792	0.407705	0.327088	0.305434	0.225791	0.262449	0.26472	0.265775	0.266667	0.240957	0.240714	0.267315	0.267397	0.268532
Armos	0.170815	0.158527	0.166465	0.168214	0.168797	0.11718	0.156509	0.171667	0.13893	0.192251	0.184627	0.233643		0.228396	0.216422	0.17364	0.160994	0.119288	0.140948	0.141441	0.142518	0.142742	0.127853	0.128257	0.143145	0.142428	0.143818
Hetir	0.303879	0.281507	0.297326	0.298606	0.299887	0.206252	0.279473	0.308625	0.247232	0.345235	0.332957	0.401055	0.383653		0.39209	0.315179	0.293484	0.218079	0.254011	0.253333	0.255669	0.259058	0.231864	0.233371	0.256874	0.255367	0.25838
Pospl	0.307153	0.285942	0.301172	0.303245	0.30476	0.215613	0.282513	0.312654	0.250379	0.351567	0.340403	0.400845	0.384818	0.415039		0.324137	0.29878	0.223985	0.260506	0.260187	0.261064	0.263775	0.237621	0.238896	0.262898	0.264014	0.265928
Dacsp	0.358426	0.330307	0.350029	0.352958	0.353935	0.24751	0.325327	0.364089	0.289885	0.392794	0.381664	0.393771	0.378051	0.408514	0.396895		0.358621	0.267624	0.316442	0.320055	0.319762	0.320445	0.287151	0.288908	0.321519	0.320152	0.322886
Ustma	0.508035	0.474716	0.497567	0.500074	0.503022	0.349845	0.467197	0.515406	0.41206	0.554032	0.544892	0.555212	0.529264	0.574377	0.55241	0.541501		0.435795	0.517618	0.520271	0.522188	0.527643	0.474126	0.477812	0.52204	0.522483	0.528822
Pucgr	0.161024	0.151136	0.15802	0.158771	0.159146	0.109519	0.150135	0.163965	0.131861	0.17717	0.175543	0.174229	0.166468	0.181175	0.175793	0.171538	0.184993		0.160711	0.161274	0.162964	0.163214	0.147569	0.157957	0.163026	0.161775	0.163152
Trivi	0.241973	0.227408	0.236823	0.238996	0.239318	0.167136	0.221051	0.243743	0.197473	0.260401	0.260159	0.260401	0.252917	0.271345	0.262895	0.260803	0.28253	0.206647		0.55822	0.507363	0.49666	0.427376	0.355194	0.468174	0.456345	0.451597
Fugra	0.22925	0.214602	0.224743	0.225794	0.226245	0.15714	0.207391	0.229775	0.185909	0.244798	0.244348	0.245174	0.236911	0.25261	0.245099	0.246225	0.265079	0.19357	0.52107		0.51153	0.486517	0.413055	0.331781	0.460227	0.449185	0.444002
Verda	0.290024	0.272151	0.284161	0.285768	0.28643	0.200567	0.263452	0.290024	0.236501	0.310165	0.309976	0.309882	0.30052	0.320946	0.309598	0.309693	0.334941	0.246241	0.596217	0.643972		0.601608	0.514232	0.417494	0.558203	0.547707	0.544208
Magor	0.23601	0.221461	0.231237	0.232777	0.233623	0.163036	0.215688	0.238473	0.193057	0.251328	0.252406	0.253098	0.245016	0.264722	0.254638	0.252636	0.275498	0.200754	0.475098	0.498576	0.489724		0.429913	0.346394	0.457471	0.44831	0.443923
Nuecr	0.252289	0.236475	0.247942	0.248867	0.249884	0.17479	0.229354	0.253954	0.207158	0.273467	0.275872	0.274762	0.263664	0.284657	0.275594	0.271987	0.29742	0.218071	0.491168	0.508555	0.502913	0.516508		0.374457	0.465921	0.464348	0.463609
Blugr	0.431717	0.404773	0.422787	0.426174	0.42679	0.299153	0.39338	0.433564	0.347498	0.462202	0.465589	0.456967	0.440339	0.476982	0.461278	0.455581	0.498999	0.388607	0.6796	0.680062	0.679754	0.692841	0.623403		0.673287	0.6699	0.676059
Stano	0.190568	0.178219	0.186845	0.187341	0.188148	0.130996	0.173627	0.189575	0.15439	0.202606	0.201365	0.20453	0.198076	0.211604	0.204592	0.204344	0.219733	0.161651	0.36103	0.380205	0.366305	0.368787	0.312628	0.271362		0.510084	0.512566
Cocmi	0.254935	0.238194	0.249438	0.250354	0.251353	0.175398	0.231781	0.255434	0.205963	0.271175	0.271841	0.27459	0.264512	0.282335	0.275756	0.273091	0.295161	0.215291	0.472308	0.498043	0.482385	0.48505	0.418173	0.362372	0.684601		0.693679
Pyrtr	0.255239	0.238968	0.249404	0.251459	0.252116	0.175857	0.231079	0.254992	0.206426	0.271181	0.270277	0.272085	0.263538	0.281864	0.274057	0.271756	0.294765	0.214233	0.461172	0.485742	0.472923	0.473909	0.411948	0.360835	0.678774	0.684444
