# Supplementary material for: Comparative genome analyses of four rice-infecting Rhizoctonia solani isolates reveal extensive enrichment of homogalacturonan modification genes
Source: BMC Genomics. 2021 Apr 7;22:242. doi: 10.1186/s12864-021-07549-7 (PMC8028249; doi:10.1186/s12864-021-07549-7)
Supplement: Supplementary file 7 — Additional file 7: Table S5. Repetitive element profiles for R. solani AG1-IA, AG1-IB, AG2-2IIIB, AG3, and AG8 isolates. [file 12864_2021_7549_MOESM7_ESM.xlsx]

## Sheet: De novo TE identification
Repeat statistics	AG1-IA ADB	AG1-IA B2	AG1-IA WGL	AG1-IA YN-7	AG1-IA	AG1-IB	AG2- 2IIIB	AG3	AG8
DNA transposons (%)	0.608825	1.63929	0.589465	0.4319	0.486273	2.40866	2.30478	2.52483	2.22739
Unclear Retrotransposon (%)	1.04007	0.875937	0.933164	0.702958	0.527306	2.20627	2.45904	2.65937	1.17684
LTRs (%)	5.47273	20.1367	5.64987	3.84245	3.94136	13.4696	5.34708	4.05117	4.94212
Unclear nonLTR (%)	0.0258793	0.116671	0.033828	0	0.01375	0.0524596	0.0748959	0.0919933	0.0733724
LINEs (%)	1.65183	3.67907	1.76239	1.16281	2.81657	5.50123	4.52027	4.1819	3.29575
SINEs (%)	0.0925461	0.026881	0.0531998	0.0744873	0.108812	0.15171	0.244299	0.192871	0.167605
Unclear (%)	0.201657	0.477352	0.15212	0.101288	0.111738	0.616294	0.601262	0.67231	0.411281
Total TE seqs (No.)	10421	17123	10246	8030	9318	31266	30630	30540	19871
Average length of TE seqs (bp)	369.975	797.436	385.557	345.163	348.108	400.006	310.392	262.832	267.054
Percentage of TEs (%)	8.89	26.74	9.16	6.18	7.8	23.62	14.56	13.82	11.74
Total length of TEs (bp)	3547914	12035061	3661158	2403637	2879525	11497808	8155387	7144863	4674820
