# Supplementary material for: Comparative genome analyses of four rice-infecting Rhizoctonia solani isolates reveal extensive enrichment of homogalacturonan modification genes
Source: BMC Genomics. 2021 Apr 7;22:242. doi: 10.1186/s12864-021-07549-7 (PMC8028249; doi:10.1186/s12864-021-07549-7)
Supplement: Supplementary file 9 — Additional file 9: Table S7. List of conserved and unique SSPs found in all R. solani genomes used in this study. [file 12864_2021_7549_MOESM9_ESM.xlsx]

## Sheet: RhisoAG1IAYN7
Conservation of SSPs of Rhiso AG1 IA strain YN-7 in whole species
Name	Rhiso_AG1_IA_YN-7	Rhiso_AG1_IA_B2	Rhiso_AG1_IA	Rhiso_AG1_IA_ADB	Rhiso_AG1_IA_WGL	Rhiso_AG1_IB	Rhiso_AG2	Rhiso_AG3	Rhiso_AG8	Botbo	Pirin	Pleos	Armos	Hetir	Pospl	Dacsp	Ustma	Pucgr	Trivi	Fugra	Verda	Magor	Nuecr	Blugr	Stano	Cocmi	Pyrtr
g1360.t1	Y	Y	Y	Y	Y	Y	Y	Y	Y	Y	Y	Y	Y	Y	Y	Y	Y	Y	Y	Y	Y	Y	Y	Y	Y	Y	Y
g1406.t1	Y	Y	Y	Y	Y	Y	Y	Y	Y	Y	Y	Y	Y	Y	Y	Y	Y	Y	Y	Y	Y	Y	Y	Y	Y	Y	Y
g1411.t1	Y	Y	Y	Y	Y	Y	Y	Y	Y	Y	Y	Y	Y	Y	Y	Y	Y	Y	Y	Y	Y	Y	Y	Y	Y	Y	Y
g1585.t1	Y	Y	Y	Y	Y	Y	Y	Y	Y	Y	Y	Y	Y	Y	Y	Y	Y	Y	Y	Y	Y	Y	Y	Y	Y	Y	Y
g2093.t1	Y	Y	Y	Y	Y	Y	Y	Y	Y	Y	Y	Y	Y	Y	Y	Y	Y	Y	Y	Y	Y	Y	Y	Y	Y	Y	Y
g2265.t1	Y	Y	Y	Y	Y	Y	Y	Y	Y	Y	Y	Y	Y	Y	Y	Y	Y	Y	Y	Y	Y	Y	Y	Y	Y	Y	Y
g2657.t1	Y	Y	Y	Y	Y	Y	Y	Y	Y	Y	Y	Y	Y	Y	Y	Y	Y	Y	Y	Y	Y	Y	Y	Y	Y	Y	Y
g2733.t1	Y	Y	Y	Y	Y	Y	Y	Y	Y	Y	Y	Y	Y	Y	Y	Y	Y	Y	Y	Y	Y	Y	Y	Y	Y	Y	Y
g3515.t1	Y	Y	Y	Y	Y	Y	Y	Y	Y	Y	Y	Y	Y	Y	Y	Y	Y	Y	Y	Y	Y	Y	Y	Y	Y	Y	Y
g3596.t1	Y	Y	Y	Y	Y	Y	Y	Y	Y	Y	Y	Y	Y	Y	Y	Y	Y	Y	Y	Y	Y	Y	Y	Y	Y	Y	Y
g4095.t1	Y	Y	Y	Y	Y	Y	Y	Y	Y	Y	Y	Y	Y	Y	Y	Y	Y	Y	Y	Y	Y	Y	Y	Y	Y	Y	Y
g4107.t1	Y	Y	Y	Y	Y	Y	Y	Y	Y	Y	Y	Y	Y	Y	Y	Y	Y	Y	Y	Y	Y	Y	Y	Y	Y	Y	Y
g4719.t1	Y	Y	Y	Y	Y	Y	Y	Y	Y	Y	Y	Y	Y	Y	Y	Y	Y	Y	Y	Y	Y	Y	Y	Y	Y	Y	Y
g5690.t1	Y	Y	Y	Y	Y	Y	Y	Y	Y	Y	Y	Y	Y	Y	Y	Y	Y	Y	Y	Y	Y	Y	Y	Y	Y	Y	Y
g5863.t1	Y	Y	Y	Y	Y	Y	Y	Y	Y	Y	Y	Y	Y	Y	Y	Y	Y	Y	Y	Y	Y	Y	Y	Y	Y	Y	Y
g5902.t1	Y	Y	Y	Y	Y	Y	Y	Y	Y	Y	Y	Y	Y	Y	Y	Y	Y	Y	Y	Y	Y	Y	Y	Y	Y	Y	Y
g6596.t1	Y	Y	Y	Y	Y	Y	Y	Y	Y	Y	Y	Y	Y	Y	Y	Y	Y	Y	Y	Y	Y	Y	Y	Y	Y	Y	Y
g6985.t1	Y	Y	Y	Y	Y	Y	Y	Y	Y	Y	Y	Y	Y	Y	Y	Y	Y	Y	Y	Y	Y	Y	Y	Y	Y	Y	Y
g7099.t1	Y	Y	Y	Y	Y	Y	Y	Y	Y	Y	Y	Y	Y	Y	Y	Y	Y	Y	Y	Y	Y	Y	Y	Y	Y	Y	Y
g7504.t1	Y	Y	Y	Y	Y	Y	Y	Y	Y	Y	Y	Y	Y	Y	Y	Y	Y	Y	Y	Y	Y	Y	Y	Y	Y	Y	Y
g7505.t1	Y	Y	Y	Y	Y	Y	Y	Y	Y	Y	Y	Y	Y	Y	Y	Y	Y	Y	Y	Y	Y	Y	Y	Y	Y	Y	Y
g7525.t1	Y	Y	Y	Y	Y	Y	Y	Y	Y	Y	Y	Y	Y	Y	Y	Y	Y	Y	Y	Y	Y	Y	Y	Y	Y	Y	Y
g7526.t1	Y	Y	Y	Y	Y	Y	Y	Y	Y	Y	Y	Y	Y	Y	Y	Y	Y	Y	Y	Y	Y	Y	Y	Y	Y	Y	Y
g7554.t1	Y	Y	Y	Y	Y	Y	Y	Y	Y	Y	Y	Y	Y	Y	Y	Y	Y	Y	Y	Y	Y	Y	Y	Y	Y	Y	Y
g796.t1	Y	Y	Y	Y	Y	Y	Y	Y	Y	Y	Y	Y	Y	Y	Y	Y	Y	Y	Y	Y	Y	Y	Y	Y	Y	Y	Y
g8257.t1	Y	Y	Y	Y	Y	Y	Y	Y	Y	Y	Y	Y	Y	Y	Y	Y	Y	Y	Y	Y	Y	Y	Y	Y	Y	Y	Y
g9555.t1	Y	Y	Y	Y	Y	Y	Y	Y	Y	Y	Y	Y	Y	Y	Y	Y	Y	Y	Y	Y	Y	Y	Y	Y	Y	Y	Y
g1480.t1	Y	Y	Y	Y	Y	0	Y	Y	Y	Y	Y	Y	Y	Y	Y	Y	Y	Y	Y	Y	Y	Y	Y	Y	Y	Y	Y
g3678.t1	Y	Y	Y	Y	Y	Y	Y	Y	Y	Y	Y	Y	Y	Y	Y	Y	Y	0	Y	Y	Y	Y	Y	Y	Y	Y	Y
g4749.t1	Y	Y	Y	Y	Y	Y	Y	Y	Y	Y	Y	Y	Y	Y	Y	Y	Y	Y	Y	Y	Y	Y	Y	Y	Y	Y	0
g5924.t1	Y	Y	Y	Y	Y	Y	Y	Y	Y	Y	Y	Y	Y	Y	Y	Y	Y	0	Y	Y	Y	Y	Y	Y	Y	Y	Y
g5956.t1	Y	Y	Y	Y	Y	Y	Y	Y	Y	Y	Y	Y	Y	Y	Y	Y	Y	0	Y	Y	Y	Y	Y	Y	Y	Y	Y
g7324.t1	Y	Y	Y	Y	Y	Y	Y	Y	Y	Y	Y	Y	Y	Y	0	Y	Y	Y	Y	Y	Y	Y	Y	Y	Y	Y	Y
g7875.t1	Y	Y	Y	Y	Y	Y	Y	Y	Y	Y	Y	Y	Y	Y	Y	Y	0	Y	Y	Y	Y	Y	Y	Y	Y	Y	Y
g8080.t1	Y	Y	Y	Y	Y	Y	Y	Y	Y	Y	Y	Y	Y	Y	Y	Y	Y	Y	Y	Y	Y	Y	Y	0	Y	Y	Y
g8100.t1	Y	Y	Y	Y	Y	Y	Y	Y	Y	Y	Y	Y	Y	Y	Y	Y	Y	Y	Y	Y	Y	Y	Y	0	Y	Y	Y
g8406.t1	Y	Y	Y	Y	Y	Y	Y	Y	Y	Y	Y	Y	Y	Y	Y	Y	0	Y	Y	Y	Y	Y	Y	Y	Y	Y	Y
g1002.t1	Y	Y	Y	Y	Y	Y	Y	Y	Y	Y	Y	Y	Y	Y	Y	Y	0	Y	Y	Y	Y	Y	Y	Y	Y	0	Y
g1543.t1	Y	Y	Y	Y	Y	Y	Y	Y	Y	Y	Y	Y	Y	Y	Y	0	0	Y	Y	Y	Y	Y	Y	Y	Y	Y	Y
g2003.t1	Y	Y	Y	Y	Y	Y	Y	Y	Y	Y	Y	Y	Y	0	0	Y	Y	Y	Y	Y	Y	Y	Y	Y	Y	Y	Y
g2039.t1	Y	Y	Y	Y	Y	Y	Y	Y	Y	Y	Y	Y	Y	Y	0	Y	Y	Y	Y	Y	Y	Y	Y	0	Y	Y	Y
g2190.t1	Y	Y	Y	Y	Y	Y	Y	Y	Y	Y	Y	Y	Y	Y	Y	0	0	Y	Y	Y	Y	Y	Y	Y	Y	Y	Y
g3358.t1	Y	Y	Y	Y	Y	Y	Y	Y	Y	Y	Y	Y	Y	Y	Y	0	0	Y	Y	Y	Y	Y	Y	Y	Y	Y	Y
g3376.t1	Y	Y	Y	Y	Y	Y	Y	Y	Y	Y	Y	Y	Y	0	0	Y	Y	Y	Y	Y	Y	Y	Y	Y	Y	Y	Y
g3377.t1	Y	Y	Y	Y	Y	Y	Y	Y	Y	Y	Y	Y	Y	0	0	Y	Y	Y	Y	Y	Y	Y	Y	Y	Y	Y	Y
g5145.t1	Y	Y	Y	Y	Y	Y	Y	Y	Y	Y	Y	Y	Y	0	0	Y	Y	Y	Y	Y	Y	Y	Y	Y	Y	Y	Y
g5381.t1	Y	Y	Y	Y	Y	Y	Y	Y	Y	Y	Y	Y	Y	Y	Y	0	0	Y	Y	Y	Y	Y	Y	Y	Y	Y	Y
g5605.t1	Y	Y	Y	Y	Y	Y	Y	Y	Y	Y	Y	Y	Y	Y	Y	0	0	Y	Y	Y	Y	Y	Y	Y	Y	Y	Y
g5610.t1	Y	Y	Y	Y	Y	Y	Y	Y	Y	Y	Y	Y	Y	Y	Y	0	0	Y	Y	Y	Y	Y	Y	Y	Y	Y	Y
g6200.t1	Y	Y	Y	Y	Y	Y	Y	Y	Y	Y	Y	Y	Y	0	Y	Y	0	Y	Y	Y	Y	Y	Y	Y	Y	Y	Y
g6227.t1	Y	Y	Y	Y	Y	Y	Y	Y	Y	Y	Y	Y	Y	Y	0	Y	Y	Y	Y	Y	Y	Y	Y	0	Y	Y	Y
g6488.t1	Y	Y	Y	Y	Y	Y	Y	Y	Y	Y	Y	Y	Y	Y	Y	0	0	Y	Y	Y	Y	Y	Y	Y	Y	Y	Y
g6967.t1	Y	Y	Y	Y	Y	Y	Y	Y	Y	Y	Y	Y	Y	Y	Y	Y	0	Y	Y	Y	Y	Y	Y	Y	Y	0	Y
g7192.t1	Y	Y	Y	Y	Y	Y	Y	Y	Y	Y	Y	Y	Y	Y	Y	0	0	Y	Y	Y	Y	Y	Y	Y	Y	Y	Y
g7635.t1	Y	Y	Y	Y	Y	Y	Y	Y	Y	Y	Y	Y	Y	Y	Y	Y	0	Y	Y	Y	Y	Y	Y	Y	Y	0	Y
g7636.t1	Y	Y	Y	Y	Y	Y	Y	Y	Y	Y	Y	Y	Y	Y	Y	Y	0	Y	Y	Y	Y	Y	Y	Y	Y	0	Y
g7637.t1	Y	Y	Y	Y	Y	Y	Y	Y	Y	Y	Y	Y	Y	Y	Y	Y	0	Y	Y	Y	Y	Y	Y	Y	Y	0	Y
g7638.t1	Y	Y	Y	Y	Y	Y	Y	Y	Y	Y	Y	Y	Y	Y	Y	Y	0	Y	Y	Y	Y	Y	Y	Y	Y	0	Y
g7639.t1	Y	Y	Y	Y	Y	Y	Y	Y	Y	Y	Y	Y	Y	Y	Y	Y	0	Y	Y	Y	Y	Y	Y	Y	Y	0	Y
g7641.t1	Y	Y	Y	Y	Y	Y	Y	Y	Y	Y	Y	Y	Y	Y	Y	Y	0	Y	Y	Y	Y	Y	Y	Y	Y	0	Y
g7699.t1	Y	Y	Y	Y	Y	Y	Y	Y	Y	Y	Y	Y	Y	0	0	Y	Y	Y	Y	Y	Y	Y	Y	Y	Y	Y	Y
g7700.t1	Y	Y	Y	Y	Y	Y	Y	Y	Y	Y	Y	Y	Y	0	0	Y	Y	Y	Y	Y	Y	Y	Y	Y	Y	Y	Y
g7701.t1	Y	Y	Y	Y	Y	Y	Y	Y	Y	Y	Y	Y	Y	0	0	Y	Y	Y	Y	Y	Y	Y	Y	Y	Y	Y	Y
g7774.t1	Y	Y	Y	Y	Y	Y	Y	Y	Y	Y	Y	Y	Y	0	0	Y	Y	Y	Y	Y	Y	Y	Y	Y	Y	Y	Y
g8388.t1	Y	Y	Y	Y	Y	Y	Y	Y	Y	Y	Y	Y	Y	0	Y	Y	0	Y	Y	Y	Y	Y	Y	Y	Y	Y	Y
g8572.t1	Y	Y	Y	Y	Y	Y	Y	Y	Y	Y	Y	Y	Y	Y	Y	0	0	Y	Y	Y	Y	Y	Y	Y	Y	Y	Y
g8809.t1	Y	Y	Y	Y	Y	Y	Y	Y	Y	Y	Y	Y	Y	0	0	Y	Y	Y	Y	Y	Y	Y	Y	Y	Y	Y	Y
g9084.t1	Y	Y	Y	Y	Y	Y	Y	Y	Y	Y	Y	Y	Y	Y	Y	0	0	Y	Y	Y	Y	Y	Y	Y	Y	Y	Y
g9247.t1	Y	Y	Y	Y	Y	Y	Y	Y	Y	Y	Y	Y	Y	Y	Y	Y	0	Y	Y	Y	Y	Y	Y	Y	Y	0	Y
g989.t1	Y	Y	Y	Y	Y	Y	Y	Y	Y	Y	Y	Y	Y	Y	Y	Y	0	Y	Y	Y	Y	Y	Y	Y	Y	0	Y
g1652.t1	Y	Y	Y	Y	Y	Y	Y	Y	Y	Y	Y	Y	Y	Y	Y	Y	0	0	Y	Y	Y	Y	Y	0	Y	Y	Y
g1653.t1	Y	Y	Y	Y	Y	Y	Y	Y	Y	Y	Y	Y	Y	Y	Y	Y	0	0	Y	Y	Y	Y	Y	0	Y	Y	Y
g1663.t1	Y	Y	Y	Y	Y	Y	Y	Y	Y	Y	Y	Y	Y	Y	Y	Y	0	0	Y	Y	Y	Y	Y	0	Y	Y	Y
g1664.t1	Y	Y	Y	Y	Y	Y	Y	Y	Y	Y	Y	Y	Y	Y	Y	Y	0	0	Y	Y	Y	Y	Y	0	Y	Y	Y
g1669.t1	Y	Y	Y	Y	Y	Y	Y	Y	Y	Y	Y	Y	Y	Y	Y	Y	0	0	Y	Y	Y	Y	Y	0	Y	Y	Y
g1670.t1	Y	Y	Y	Y	Y	Y	Y	Y	Y	Y	Y	Y	Y	Y	Y	Y	0	0	Y	Y	Y	Y	Y	0	Y	Y	Y
g1692.t1	Y	Y	Y	Y	Y	Y	Y	Y	Y	Y	Y	Y	Y	Y	Y	Y	0	0	Y	Y	Y	Y	Y	0	Y	Y	Y
g1693.t1	Y	Y	Y	Y	Y	Y	Y	Y	Y	Y	Y	Y	Y	Y	Y	Y	0	0	Y	Y	Y	Y	Y	0	Y	Y	Y
g1806.t1	Y	Y	Y	Y	Y	Y	Y	Y	Y	Y	Y	Y	Y	Y	Y	Y	0	0	Y	Y	Y	Y	Y	0	Y	Y	Y
g1865.t1	Y	Y	Y	Y	Y	Y	Y	Y	Y	Y	Y	Y	Y	Y	Y	Y	0	0	Y	Y	Y	Y	Y	0	Y	Y	Y
g1875.t1	Y	Y	Y	Y	Y	Y	Y	Y	Y	Y	Y	Y	Y	Y	Y	Y	0	0	Y	Y	Y	Y	Y	0	Y	Y	Y
g1876.t1	Y	Y	Y	Y	Y	Y	Y	Y	Y	Y	Y	Y	Y	Y	Y	Y	0	0	Y	Y	Y	Y	Y	0	Y	Y	Y
g1877.t1	Y	Y	Y	Y	Y	Y	Y	Y	Y	Y	Y	Y	Y	Y	Y	Y	0	0	Y	Y	Y	Y	Y	0	Y	Y	Y
g1901.t1	Y	Y	Y	Y	Y	Y	Y	Y	Y	Y	Y	Y	Y	Y	Y	Y	0	0	Y	Y	Y	Y	Y	0	Y	Y	Y
g1908.t1	Y	Y	Y	Y	Y	Y	Y	Y	Y	Y	Y	Y	Y	Y	Y	Y	0	0	Y	Y	Y	Y	Y	0	Y	Y	Y
g1930.t1	Y	Y	Y	Y	Y	Y	Y	Y	Y	Y	Y	Y	Y	Y	Y	Y	0	0	Y	Y	Y	Y	Y	0	Y	Y	Y
g1962.t1	Y	Y	Y	Y	Y	Y	Y	Y	Y	Y	Y	Y	Y	Y	Y	Y	0	0	Y	Y	Y	Y	Y	0	Y	Y	Y
g2112.t1	Y	Y	Y	Y	Y	Y	Y	Y	Y	Y	Y	Y	Y	Y	Y	Y	Y	Y	0	0	Y	Y	Y	0	Y	Y	Y
g333.t1	Y	Y	Y	Y	Y	Y	Y	Y	Y	Y	Y	Y	Y	Y	Y	Y	0	0	Y	Y	Y	Y	Y	0	Y	Y	Y
g3654.t1	Y	Y	Y	Y	Y	Y	Y	Y	Y	Y	Y	Y	Y	Y	Y	Y	0	0	Y	Y	Y	Y	Y	0	Y	Y	Y
g414.t1	Y	Y	Y	Y	Y	Y	Y	Y	Y	Y	Y	Y	Y	Y	Y	Y	0	0	Y	Y	Y	Y	Y	0	Y	Y	Y
g474.t1	Y	Y	Y	Y	Y	Y	Y	Y	Y	Y	Y	Y	Y	Y	Y	Y	Y	Y	0	0	Y	Y	Y	0	Y	Y	Y
g6287.t1	Y	Y	Y	Y	Y	Y	Y	Y	Y	Y	Y	Y	Y	Y	Y	Y	0	0	Y	Y	Y	Y	Y	0	Y	Y	Y
g7113.t1	Y	Y	Y	Y	Y	Y	Y	Y	Y	Y	Y	Y	Y	Y	Y	Y	0	0	Y	Y	Y	Y	Y	0	Y	Y	Y
g8517.t1	Y	Y	Y	Y	Y	Y	Y	Y	Y	Y	Y	Y	Y	Y	Y	Y	0	0	Y	Y	Y	0	Y	Y	Y	Y	Y
g8705.t1	Y	Y	Y	Y	Y	Y	Y	Y	Y	Y	Y	Y	Y	Y	Y	Y	0	0	Y	Y	Y	Y	Y	0	Y	Y	Y
g874.t1	Y	Y	Y	Y	Y	Y	Y	Y	Y	Y	Y	Y	Y	Y	Y	Y	0	0	Y	Y	Y	Y	Y	0	Y	Y	Y
g3668.t1	Y	Y	Y	Y	Y	Y	Y	Y	Y	0	Y	Y	Y	Y	Y	Y	0	Y	Y	Y	Y	Y	0	0	Y	Y	Y
g3669.t1	Y	Y	Y	Y	Y	Y	Y	Y	Y	0	Y	Y	Y	Y	Y	Y	0	Y	Y	Y	Y	Y	0	0	Y	Y	Y
g5491.t1	Y	Y	Y	Y	Y	Y	Y	Y	Y	Y	Y	Y	Y	Y	Y	Y	0	0	0	Y	Y	Y	Y	0	Y	Y	Y
g6929.t1	Y	Y	Y	Y	Y	Y	Y	Y	Y	0	Y	Y	Y	Y	Y	Y	0	Y	Y	Y	Y	Y	0	0	Y	Y	Y
g6946.t1	Y	Y	Y	Y	Y	Y	Y	Y	Y	0	Y	Y	Y	Y	Y	Y	0	Y	Y	Y	Y	Y	0	0	Y	Y	Y
g7103.t1	Y	Y	Y	Y	Y	Y	Y	Y	Y	Y	Y	Y	Y	Y	0	Y	0	0	Y	Y	Y	Y	Y	0	Y	Y	Y
g806.t1	Y	Y	Y	Y	Y	Y	Y	Y	Y	0	Y	Y	Y	Y	Y	0	0	Y	Y	Y	Y	Y	Y	0	Y	Y	Y
g201.t1	Y	Y	Y	Y	Y	Y	Y	Y	Y	Y	Y	Y	Y	Y	0	0	0	0	Y	Y	Y	Y	Y	0	Y	Y	Y
g3230.t1	Y	Y	Y	Y	Y	Y	Y	Y	Y	Y	Y	Y	Y	Y	0	0	Y	0	Y	Y	Y	Y	Y	0	Y	0	Y
g3231.t1	Y	Y	Y	Y	Y	Y	Y	Y	Y	Y	Y	Y	Y	Y	0	0	Y	0	Y	Y	Y	Y	Y	0	Y	0	Y
g4846.t1	Y	Y	Y	Y	Y	Y	Y	Y	Y	Y	Y	Y	Y	Y	0	0	Y	0	Y	Y	Y	Y	Y	0	Y	0	Y
g4872.t1	Y	Y	Y	Y	Y	Y	Y	Y	Y	Y	Y	Y	Y	Y	0	0	Y	0	Y	Y	Y	Y	Y	0	Y	0	Y
g5217.t1	Y	Y	Y	Y	Y	Y	Y	Y	Y	Y	Y	Y	Y	Y	0	0	0	0	Y	Y	Y	Y	Y	0	Y	Y	Y
g5277.t1	Y	Y	Y	Y	Y	Y	Y	Y	Y	Y	Y	Y	Y	Y	0	0	Y	0	Y	Y	Y	Y	Y	0	Y	0	Y
g5304.t1	Y	Y	Y	Y	Y	Y	Y	Y	Y	Y	Y	Y	Y	Y	0	0	Y	0	Y	Y	Y	Y	Y	0	Y	0	Y
g5519.t1	Y	Y	Y	Y	Y	Y	Y	Y	Y	Y	Y	Y	Y	Y	0	0	0	0	Y	Y	Y	Y	Y	0	Y	Y	Y
g6037.t1	Y	Y	Y	Y	Y	Y	Y	Y	Y	Y	Y	Y	Y	0	0	0	Y	0	Y	Y	0	Y	Y	Y	Y	Y	Y
g6893.t1	Y	Y	Y	Y	Y	Y	Y	Y	Y	Y	Y	Y	Y	Y	0	0	0	0	Y	Y	Y	Y	Y	0	Y	Y	Y
g6906.t1	Y	Y	Y	Y	Y	Y	Y	Y	Y	Y	Y	Y	Y	Y	0	0	0	0	Y	Y	Y	Y	Y	0	Y	Y	Y
g7063.t1	Y	Y	Y	Y	Y	Y	Y	Y	Y	Y	Y	Y	Y	0	0	0	Y	0	Y	Y	0	Y	Y	Y	Y	Y	Y
g7081.t1	Y	Y	Y	Y	Y	Y	Y	Y	Y	Y	Y	Y	Y	Y	0	0	Y	0	Y	Y	Y	Y	Y	0	Y	0	Y
g7650.t1	Y	Y	Y	Y	Y	Y	Y	Y	Y	Y	Y	Y	Y	Y	0	0	Y	0	Y	Y	Y	Y	Y	0	Y	0	Y
g7651.t1	Y	Y	Y	Y	Y	Y	Y	Y	Y	Y	Y	Y	Y	Y	0	0	Y	0	Y	Y	Y	Y	Y	0	Y	0	Y
g8306.t1	Y	Y	Y	Y	Y	Y	Y	Y	Y	0	0	Y	Y	Y	Y	0	Y	0	Y	Y	Y	Y	Y	0	Y	Y	Y
g8307.t1	Y	Y	Y	Y	Y	Y	Y	Y	Y	0	0	Y	Y	Y	Y	0	Y	0	Y	Y	Y	Y	Y	0	Y	Y	Y
g8854.t1	Y	Y	Y	Y	Y	Y	Y	Y	Y	Y	Y	Y	Y	Y	0	0	0	0	Y	Y	Y	Y	Y	0	Y	Y	Y
g1162.t1	Y	Y	Y	Y	Y	Y	Y	Y	Y	0	Y	Y	0	Y	0	0	0	Y	0	Y	Y	Y	Y	Y	Y	Y	Y
g1165.t1	Y	Y	Y	Y	Y	Y	Y	Y	Y	0	Y	Y	0	Y	0	0	0	Y	0	Y	Y	Y	Y	Y	Y	Y	Y
g7183.t1	Y	Y	Y	Y	Y	Y	Y	Y	Y	0	Y	Y	0	Y	0	0	0	Y	0	Y	Y	Y	Y	Y	Y	Y	Y
g7204.t1	Y	Y	Y	Y	Y	Y	Y	Y	Y	0	Y	Y	0	Y	0	0	0	Y	0	Y	Y	Y	Y	Y	Y	Y	Y
g7783.t1	Y	Y	Y	Y	Y	Y	Y	Y	Y	Y	Y	Y	Y	Y	0	0	0	Y	0	Y	Y	Y	0	0	Y	Y	Y
g7907.t1	Y	Y	Y	Y	Y	Y	Y	Y	Y	Y	Y	Y	Y	Y	0	0	0	Y	0	Y	Y	Y	0	0	Y	Y	Y
g9509.t1	Y	Y	Y	Y	Y	Y	Y	Y	Y	0	Y	Y	0	Y	0	0	0	Y	0	Y	Y	Y	Y	Y	Y	Y	Y
g1495.t1	Y	Y	Y	Y	Y	Y	Y	Y	Y	Y	0	0	0	0	0	0	0	Y	Y	Y	Y	Y	Y	Y	Y	Y	Y
g4927.t1	Y	Y	Y	Y	Y	Y	Y	Y	Y	0	Y	0	0	0	0	0	Y	Y	Y	Y	Y	Y	0	Y	Y	Y	Y
g5088.t1	Y	Y	Y	Y	Y	Y	Y	Y	Y	0	Y	0	0	0	0	0	Y	Y	Y	Y	Y	Y	0	Y	Y	Y	Y
g6070.t1	Y	Y	Y	Y	Y	Y	Y	Y	Y	0	Y	Y	Y	Y	0	0	0	0	0	Y	Y	Y	Y	0	Y	Y	Y
g8337.t1	Y	Y	Y	Y	Y	Y	Y	Y	Y	0	Y	0	0	0	0	0	Y	Y	Y	Y	Y	Y	0	Y	Y	Y	Y
g8504.t1	Y	Y	Y	Y	Y	Y	Y	Y	Y	0	Y	Y	Y	Y	0	0	0	0	0	Y	Y	Y	Y	0	Y	Y	Y
g8639.t1	Y	Y	Y	Y	Y	Y	Y	Y	Y	0	Y	0	0	0	0	0	Y	Y	Y	Y	Y	Y	0	Y	Y	Y	Y
g8640.t1	Y	Y	Y	Y	Y	Y	Y	Y	Y	0	Y	0	0	0	0	0	Y	Y	Y	Y	Y	Y	0	Y	Y	Y	Y
g8649.t1	Y	Y	Y	Y	Y	Y	Y	Y	Y	0	Y	0	0	0	0	0	Y	Y	Y	Y	Y	Y	0	Y	Y	Y	Y
g8716.t1	Y	Y	Y	Y	Y	Y	Y	Y	Y	0	Y	Y	Y	Y	0	0	0	0	0	Y	Y	Y	Y	0	Y	Y	Y
g895.t1	Y	Y	Y	Y	Y	Y	Y	Y	Y	0	Y	0	0	0	0	0	Y	Y	Y	Y	Y	Y	0	Y	Y	Y	Y
g9248.t1	Y	Y	Y	Y	Y	Y	Y	Y	Y	Y	Y	Y	Y	Y	Y	Y	Y	Y	Y	Y	0	0	0	0	0	0	0
g3843.t1	Y	Y	Y	Y	Y	Y	Y	Y	0	0	Y	Y	0	Y	0	0	Y	0	0	Y	Y	Y	Y	0	Y	Y	Y
g3844.t1	Y	Y	Y	Y	Y	Y	Y	Y	0	0	Y	Y	0	Y	0	0	Y	0	0	Y	Y	Y	Y	0	Y	Y	Y
g4230.t1	Y	Y	Y	Y	Y	Y	Y	Y	Y	Y	0	Y	Y	Y	Y	0	0	0	Y	0	Y	Y	0	0	Y	Y	0
g4531.t1	Y	Y	Y	Y	Y	Y	Y	Y	Y	Y	0	Y	Y	Y	Y	0	0	0	Y	0	Y	Y	0	0	Y	Y	0
g6029.t1	Y	Y	Y	Y	Y	0	Y	Y	Y	Y	Y	0	0	0	0	0	0	0	Y	Y	Y	Y	Y	Y	Y	Y	Y
g8222.t1	Y	Y	Y	Y	Y	Y	Y	Y	Y	Y	Y	Y	Y	Y	Y	Y	Y	Y	Y	0	0	0	0	0	0	0	0
g289.t1	Y	Y	Y	Y	Y	Y	Y	Y	Y	0	Y	0	0	0	0	0	0	Y	Y	Y	Y	Y	0	0	Y	Y	Y
g3914.t1	Y	Y	Y	Y	Y	Y	Y	Y	Y	0	0	0	Y	0	Y	Y	0	0	Y	Y	Y	Y	0	0	0	Y	Y
g7506.t1	Y	Y	Y	Y	Y	Y	Y	Y	Y	0	0	0	Y	0	Y	Y	0	0	Y	Y	Y	Y	0	0	0	Y	Y
g2317.t1	Y	Y	Y	Y	Y	Y	Y	Y	0	0	0	0	Y	0	0	0	Y	0	0	0	Y	Y	Y	Y	Y	Y	Y
g4501.t1	Y	Y	Y	Y	Y	Y	Y	Y	Y	Y	Y	Y	Y	Y	Y	Y	Y	0	0	0	0	0	0	0	0	0	0
g6020.t1	Y	Y	Y	Y	Y	0	Y	Y	Y	Y	Y	Y	Y	Y	Y	Y	Y	Y	0	0	0	0	0	0	0	0	0
g7496.t1	Y	Y	Y	Y	Y	Y	Y	Y	0	Y	0	Y	Y	0	0	0	0	0	0	Y	Y	Y	0	0	Y	Y	Y
g8117.t1	Y	Y	Y	Y	Y	Y	Y	Y	0	0	0	0	Y	Y	0	0	0	0	Y	Y	Y	Y	Y	0	Y	0	Y
g9223.t1	Y	Y	Y	Y	Y	Y	Y	Y	Y	Y	Y	Y	Y	Y	0	Y	0	0	0	0	Y	0	Y	0	0	0	0
g140.t1	Y	Y	Y	Y	Y	Y	Y	Y	Y	Y	Y	Y	Y	Y	Y	Y	0	0	0	0	0	0	0	0	0	0	0
g141.t1	Y	Y	Y	Y	Y	Y	Y	Y	Y	Y	Y	Y	Y	Y	Y	Y	0	0	0	0	0	0	0	0	0	0	0
g1249.t1	Y	Y	Y	Y	Y	0	0	0	Y	Y	Y	Y	0	Y	0	0	0	0	0	0	Y	Y	0	0	Y	Y	Y
g184.t1	Y	Y	Y	Y	Y	Y	Y	Y	Y	Y	0	0	Y	Y	Y	Y	0	Y	0	0	0	0	0	0	0	0	0
g2598.t1	Y	Y	Y	Y	Y	Y	Y	Y	Y	Y	0	0	Y	Y	Y	Y	0	Y	0	0	0	0	0	0	0	0	0
g2753.t1	Y	0	0	Y	Y	Y	Y	Y	Y	Y	Y	Y	Y	Y	Y	Y	0	Y	0	0	0	0	0	0	0	0	0
g3071.t1	Y	Y	Y	Y	Y	Y	Y	Y	0	Y	0	Y	Y	Y	Y	0	Y	Y	0	0	0	0	0	0	0	0	0
g4644.t1	Y	Y	Y	Y	Y	Y	Y	Y	Y	0	Y	Y	Y	Y	Y	Y	0	0	0	0	0	0	0	0	0	0	0
g6475.t1	Y	Y	Y	Y	Y	Y	Y	Y	Y	Y	0	Y	0	Y	0	0	0	0	0	0	0	Y	0	0	Y	0	Y
g8567.t1	Y	Y	Y	Y	Y	Y	Y	Y	Y	Y	0	Y	0	Y	0	0	0	0	0	0	0	Y	0	0	Y	0	Y
g9182.t1	Y	0	Y	0	0	Y	Y	0	Y	Y	0	Y	0	Y	Y	0	0	0	Y	Y	Y	Y	Y	0	0	Y	0
g9719.t1	Y	Y	Y	Y	Y	Y	0	0	0	0	0	0	0	0	0	0	Y	Y	Y	Y	Y	Y	0	0	Y	Y	Y
g4262.t1	Y	Y	Y	Y	Y	0	Y	Y	Y	Y	0	Y	Y	Y	Y	0	0	Y	0	0	0	0	0	0	0	0	0
g5131.t1	Y	Y	Y	Y	Y	Y	Y	Y	Y	Y	0	Y	Y	Y	0	0	0	Y	0	0	0	0	0	0	0	0	0
g5132.t1	Y	Y	Y	Y	Y	Y	Y	Y	Y	Y	0	Y	Y	Y	0	0	0	Y	0	0	0	0	0	0	0	0	0
g6725.t1	Y	Y	Y	Y	Y	Y	Y	Y	Y	Y	0	Y	Y	Y	0	0	0	Y	0	0	0	0	0	0	0	0	0
g1531.t1	Y	Y	Y	Y	Y	Y	Y	Y	Y	0	Y	0	Y	Y	0	0	0	0	0	0	0	0	Y	0	0	0	0
g1538.t1	Y	Y	Y	Y	Y	Y	Y	Y	Y	0	0	0	Y	0	0	0	Y	0	Y	Y	0	0	0	0	0	0	0
g7073.t1	Y	Y	Y	Y	Y	Y	Y	Y	Y	0	0	0	Y	0	0	0	Y	0	Y	Y	0	0	0	0	0	0	0
g7377.t1	Y	Y	Y	0	Y	0	0	0	0	Y	Y	Y	Y	Y	Y	Y	Y	Y	0	0	0	0	0	0	0	0	0
g8710.t1	Y	Y	Y	Y	Y	Y	Y	Y	Y	0	0	0	0	0	0	0	0	0	Y	Y	Y	Y	0	0	0	0	0
g8711.t1	Y	Y	Y	Y	Y	Y	Y	Y	Y	0	0	0	0	0	0	0	0	0	Y	Y	Y	Y	0	0	0	0	0
g8770.t1	Y	Y	Y	Y	Y	Y	Y	Y	0	0	0	0	0	0	0	0	0	0	Y	Y	Y	Y	Y	0	0	0	0
g1206.t1	Y	Y	Y	Y	Y	Y	Y	Y	Y	Y	0	0	0	0	0	Y	0	0	0	0	0	0	0	0	0	0	0
g1208.t1	Y	Y	Y	Y	Y	Y	Y	Y	Y	Y	0	0	0	0	0	Y	0	0	0	0	0	0	0	0	0	0	0
g3016.t1	Y	Y	Y	Y	Y	Y	Y	Y	Y	Y	0	0	0	0	0	Y	0	0	0	0	0	0	0	0	0	0	0
g3053.t1	Y	Y	Y	Y	Y	Y	Y	Y	Y	Y	0	0	0	0	0	Y	0	0	0	0	0	0	0	0	0	0	0
g3871.t1	Y	Y	Y	Y	Y	0	Y	Y	0	0	0	Y	Y	Y	Y	0	0	0	0	0	0	0	0	0	0	0	0
g2029.t1	Y	Y	Y	Y	Y	Y	Y	Y	Y	0	0	0	0	0	0	Y	0	0	0	0	0	0	0	0	0	0	0
g2192.t1	Y	0	Y	Y	Y	0	Y	Y	Y	Y	0	0	Y	0	0	0	0	0	0	0	Y	0	0	0	0	0	0
g3130.t1	Y	Y	Y	Y	Y	0	0	Y	0	Y	0	Y	Y	Y	0	0	0	0	0	0	0	0	0	0	0	0	0
g3257.t1	Y	Y	Y	Y	Y	Y	Y	Y	Y	Y	0	0	0	0	0	0	0	0	0	0	0	0	0	0	0	0	0
g7177.t1	Y	Y	Y	Y	Y	Y	Y	Y	Y	0	0	0	0	0	Y	0	0	0	0	0	0	0	0	0	0	0	0
g7608.t1	Y	Y	Y	Y	Y	Y	Y	Y	Y	Y	0	0	0	0	0	0	0	0	0	0	0	0	0	0	0	0	0
g9114.t1	Y	Y	Y	Y	Y	Y	Y	Y	Y	0	0	0	0	0	Y	0	0	0	0	0	0	0	0	0	0	0	0
g525.t1	Y	Y	Y	Y	Y	Y	Y	0	Y	0	0	0	0	Y	0	0	0	0	0	0	0	0	0	0	0	0	0
g682.t1	Y	Y	Y	Y	Y	0	Y	Y	Y	0	0	0	0	0	Y	0	0	0	0	0	0	0	0	0	0	0	0
g7140.t1	Y	Y	Y	Y	Y	Y	0	Y	Y	0	Y	0	0	0	0	0	0	0	0	0	0	0	0	0	0	0	0
g1690.t1	Y	0	Y	Y	Y	Y	Y	0	Y	Y	0	0	0	0	0	0	0	0	0	0	0	0	0	0	0	0	0
g700.t1	Y	Y	Y	Y	Y	0	0	Y	Y	0	0	Y	0	0	0	0	0	0	0	0	0	0	0	0	0	0	0
g7555.t1	Y	Y	Y	Y	Y	Y	0	0	0	0	0	Y	Y	0	0	0	0	0	0	0	0	0	0	0	0	0	0
g9262.t1	Y	Y	Y	Y	Y	0	0	Y	Y	Y	0	0	0	0	0	0	0	0	0	0	0	0	0	0	0	0	0
g7781.t1	Y	Y	Y	Y	Y	Y	0	0	0	0	0	Y	0	0	0	0	0	0	0	0	0	0	0	0	0	0	0
g7904.t1	Y	Y	Y	Y	Y	Y	0	0	0	0	0	Y	0	0	0	0	0	0	0	0	0	0	0	0	0	0	0
g3149.t1	Y	Y	Y	Y	Y	Y	Y	Y	Y	0	0	0	0	0	0	0	0	0	0	0	0	0	0	0	0	0	0
g3947.t1	Y	Y	Y	Y	Y	Y	Y	Y	Y	0	0	0	0	0	0	0	0	0	0	0	0	0	0	0	0	0	0
g3980.t1	Y	Y	Y	Y	Y	Y	Y	Y	Y	0	0	0	0	0	0	0	0	0	0	0	0	0	0	0	0	0	0
g4807.t1	Y	Y	Y	Y	Y	Y	Y	Y	Y	0	0	0	0	0	0	0	0	0	0	0	0	0	0	0	0	0	0
g4981.t1	Y	Y	Y	Y	Y	Y	Y	Y	Y	0	0	0	0	0	0	0	0	0	0	0	0	0	0	0	0	0	0
g5318.t1	Y	Y	Y	Y	Y	Y	Y	Y	Y	0	0	0	0	0	0	0	0	0	0	0	0	0	0	0	0	0	0
g6046.t1	Y	Y	Y	Y	Y	Y	Y	Y	Y	0	0	0	0	0	0	0	0	0	0	0	0	0	0	0	0	0	0
g6068.t1	Y	Y	Y	Y	Y	Y	Y	Y	Y	0	0	0	0	0	0	0	0	0	0	0	0	0	0	0	0	0	0
g6244.t1	Y	Y	Y	Y	Y	Y	Y	Y	Y	0	0	0	0	0	0	0	0	0	0	0	0	0	0	0	0	0	0
g6934.t1	Y	Y	Y	Y	Y	Y	Y	Y	Y	0	0	0	0	0	0	0	0	0	0	0	0	0	0	0	0	0	0
g7788.t1	Y	Y	Y	Y	Y	Y	Y	Y	Y	0	0	0	0	0	0	0	0	0	0	0	0	0	0	0	0	0	0
g8456.t1	Y	Y	Y	Y	Y	Y	Y	Y	Y	0	0	0	0	0	0	0	0	0	0	0	0	0	0	0	0	0	0
g9097.t1	Y	Y	Y	Y	Y	Y	Y	Y	Y	0	0	0	0	0	0	0	0	0	0	0	0	0	0	0	0	0	0
g911.t1	Y	Y	Y	Y	Y	Y	Y	Y	Y	0	0	0	0	0	0	0	0	0	0	0	0	0	0	0	0	0	0
g9307.t1	Y	Y	Y	Y	Y	Y	Y	Y	Y	0	0	0	0	0	0	0	0	0	0	0	0	0	0	0	0	0	0
g9675.t1	Y	Y	Y	Y	Y	Y	Y	Y	Y	0	0	0	0	0	0	0	0	0	0	0	0	0	0	0	0	0	0
g980.t1	Y	Y	Y	Y	Y	Y	Y	Y	Y	0	0	0	0	0	0	0	0	0	0	0	0	0	0	0	0	0	0
g1748.t1	Y	Y	Y	Y	Y	Y	0	Y	Y	0	0	0	0	0	0	0	0	0	0	0	0	0	0	0	0	0	0
g3372.t1	Y	Y	Y	Y	Y	Y	Y	0	Y	0	0	0	0	0	0	0	0	0	0	0	0	0	0	0	0	0	0
g3614.t1	Y	Y	Y	Y	Y	Y	Y	0	Y	0	0	0	0	0	0	0	0	0	0	0	0	0	0	0	0	0	0
g5749.t1	Y	Y	Y	Y	Y	Y	0	Y	Y	0	0	0	0	0	0	0	0	0	0	0	0	0	0	0	0	0	0
g6881.t1	Y	0	Y	Y	Y	Y	Y	Y	Y	0	0	0	0	0	0	0	0	0	0	0	0	0	0	0	0	0	0
g8874.t1	Y	Y	Y	0	Y	Y	Y	Y	Y	0	0	0	0	0	0	0	0	0	0	0	0	0	0	0	0	0	0
g9219.t1	Y	Y	Y	Y	Y	0	Y	Y	Y	0	0	0	0	0	0	0	0	0	0	0	0	0	0	0	0	0	0
g9369.t1	Y	Y	Y	Y	Y	0	Y	Y	Y	0	0	0	0	0	0	0	0	0	0	0	0	0	0	0	0	0	0
g9378.t1	Y	Y	Y	Y	Y	Y	0	Y	Y	0	0	0	0	0	0	0	0	0	0	0	0	0	0	0	0	0	0
g1078.t1	Y	0	Y	Y	Y	0	Y	Y	Y	0	0	0	0	0	0	0	0	0	0	0	0	0	0	0	0	0	0
g2036.t1	Y	Y	Y	Y	Y	0	Y	Y	0	0	0	0	0	0	0	0	0	0	0	0	0	0	0	0	0	0	0
g3460.t1	Y	Y	Y	Y	Y	Y	0	0	Y	0	0	0	0	0	0	0	0	0	0	0	0	0	0	0	0	0	0
g3695.t1	Y	Y	Y	Y	Y	0	Y	Y	0	0	0	0	0	0	0	0	0	0	0	0	0	0	0	0	0	0	0
g4144.t1	Y	Y	Y	Y	Y	0	Y	0	Y	0	0	0	0	0	0	0	0	0	0	0	0	0	0	0	0	0	0
g5436.t1	Y	Y	Y	Y	Y	0	Y	Y	0	0	0	0	0	0	0	0	0	0	0	0	0	0	0	0	0	0	0
g6086.t1	Y	0	Y	Y	Y	Y	0	Y	Y	0	0	0	0	0	0	0	0	0	0	0	0	0	0	0	0	0	0
g6777.t1	Y	Y	Y	Y	Y	Y	0	0	Y	0	0	0	0	0	0	0	0	0	0	0	0	0	0	0	0	0	0
g7789.t1	Y	Y	Y	Y	Y	Y	Y	0	0	0	0	0	0	0	0	0	0	0	0	0	0	0	0	0	0	0	0
g8318.t1	Y	Y	Y	Y	Y	0	0	Y	Y	0	0	0	0	0	0	0	0	0	0	0	0	0	0	0	0	0	0
g8841.t1	Y	Y	0	Y	Y	Y	Y	0	Y	0	0	0	0	0	0	0	0	0	0	0	0	0	0	0	0	0	0
g9215.t1	Y	Y	Y	Y	Y	0	0	Y	Y	0	0	0	0	0	0	0	0	0	0	0	0	0	0	0	0	0	0
g9252.t1	Y	Y	Y	Y	Y	0	0	Y	Y	0	0	0	0	0	0	0	0	0	0	0	0	0	0	0	0	0	0
g9365.t1	Y	Y	Y	Y	Y	0	0	Y	Y	0	0	0	0	0	0	0	0	0	0	0	0	0	0	0	0	0	0
g9473.t1	Y	0	Y	Y	Y	0	Y	Y	Y	0	0	0	0	0	0	0	0	0	0	0	0	0	0	0	0	0	0
g3588.t1	Y	Y	Y	Y	Y	Y	0	0	0	0	0	0	0	0	0	0	0	0	0	0	0	0	0	0	0	0	0
g4273.t1	Y	Y	Y	Y	Y	Y	0	0	0	0	0	0	0	0	0	0	0	0	0	0	0	0	0	0	0	0	0
g509.t1	Y	Y	Y	Y	Y	Y	0	0	0	0	0	0	0	0	0	0	0	0	0	0	0	0	0	0	0	0	0
g510.t1	Y	Y	Y	Y	Y	Y	0	0	0	0	0	0	0	0	0	0	0	0	0	0	0	0	0	0	0	0	0
g6080.t1	Y	Y	Y	Y	Y	0	0	0	Y	0	0	0	0	0	0	0	0	0	0	0	0	0	0	0	0	0	0
g6241.t1	Y	Y	Y	Y	Y	0	Y	0	0	0	0	0	0	0	0	0	0	0	0	0	0	0	0	0	0	0	0
g7048.t1	Y	Y	0	Y	Y	0	0	Y	Y	0	0	0	0	0	0	0	0	0	0	0	0	0	0	0	0	0	0
g7107.t1	Y	Y	Y	Y	Y	0	0	0	Y	0	0	0	0	0	0	0	0	0	0	0	0	0	0	0	0	0	0
g8790.t1	Y	Y	Y	Y	Y	Y	0	0	0	0	0	0	0	0	0	0	0	0	0	0	0	0	0	0	0	0	0
g9196.t1	Y	0	Y	0	0	Y	Y	Y	Y	0	0	0	0	0	0	0	0	0	0	0	0	0	0	0	0	0	0
g7161.t1	Y	0	Y	Y	Y	0	Y	0	0	0	0	0	0	0	0	0	0	0	0	0	0	0	0	0	0	0	0
g7815.t1	Y	Y	0	Y	Y	Y	0	0	0	0	0	0	0	0	0	0	0	0	0	0	0	0	0	0	0	0	0
g8404.t1	Y	0	Y	Y	Y	0	0	0	Y	0	0	0	0	0	0	0	0	0	0	0	0	0	0	0	0	0	0
g2342.t1	Y	Y	Y	Y	Y	0	0	0	0	0	0	0	0	0	0	0	0	0	0	0	0	0	0	0	0	0	0
g6243.t1	Y	Y	Y	Y	Y	0	0	0	0	0	0	0	0	0	0	0	0	0	0	0	0	0	0	0	0	0	0
g6245.t1	Y	Y	Y	Y	Y	0	0	0	0	0	0	0	0	0	0	0	0	0	0	0	0	0	0	0	0	0	0
g6894.t1	Y	Y	Y	Y	Y	0	0	0	0	0	0	0	0	0	0	0	0	0	0	0	0	0	0	0	0	0	0
g7913.t1	Y	Y	Y	Y	Y	0	0	0	0	0	0	0	0	0	0	0	0	0	0	0	0	0	0	0	0	0	0
g8785.t1	Y	Y	Y	Y	Y	0	0	0	0	0	0	0	0	0	0	0	0	0	0	0	0	0	0	0	0	0	0
g1510.t1	Y	Y	Y	Y	0	0	0	0	0	0	0	0	0	0	0	0	0	0	0	0	0	0	0	0	0	0	0
g6064.t1	Y	0	Y	Y	Y	0	0	0	0	0	0	0	0	0	0	0	0	0	0	0	0	0	0	0	0	0	0
g7879.t1	Y	Y	0	Y	Y	0	0	0	0	0	0	0	0	0	0	0	0	0	0	0	0	0	0	0	0	0	0
g7880.t1	Y	Y	0	Y	Y	0	0	0	0	0	0	0	0	0	0	0	0	0	0	0	0	0	0	0	0	0	0
g9609.t1	Y	0	Y	Y	Y	0	0	0	0	0	0	0	0	0	0	0	0	0	0	0	0	0	0	0	0	0	0
g1893.t1	Y	Y	Y	0	0	0	0	0	0	0	0	0	0	0	0	0	0	0	0	0	0	0	0	0	0	0	0
g245.t1	Y	Y	Y	0	0	0	0	0	0	0	0	0	0	0	0	0	0	0	0	0	0	0	0	0	0	0	0
g504.t1	Y	Y	Y	0	0	0	0	0	0	0	0	0	0	0	0	0	0	0	0	0	0	0	0	0	0	0	0
g6449.t1	Y	0	0	0	0	0	0	0	0	0	0	0	0	0	0	0	0	0	0	0	0	0	0	0	0	0	0
Abbreviation Botbo : Botryobasidium botryosum, Pirin : Piriformospora indica, Pleos : Pleurotus ostreatus, Armos : Armillaria ostoyae,
Hetir : Heterobasidion irregulare, Pospl : Postia placenta, Dacsp : Dacryopinax sp., Ustma : Ustilago maydis, Pucgr : Puccinia graminis,
Trivi : Trichoderma virens, Fugra : Fusarium graminearum, Verda : Verticillium dahliae, Magor : Magnaporthe oryzae, Nuecr : Neurospora crassa,
Blugr : Blumeria graminis, Stano : Stagonospora nodorum, Cocmi : Cochliobolus miyabeanus, Pyrtr : Pyrenophora tritici-repentis

## Sheet: RhisoAG1IAB2
Conservation of SSPs of Rhiso AG1 IA strain B2 in whole species
Name	Rhiso_AG1_IA_YN-7	Rhiso_AG1_IA_B2	Rhiso_AG1_IA	Rhiso_AG1_IA_ADB	Rhiso_AG1_IA_WGL	Rhiso_AG1_IB	Rhiso_AG2	Rhiso_AG3	Rhiso_AG8	Botbo	Pirin	Pleos	Armos	Hetir	Pospl	Dacsp	Ustma	Pucgr	Trivi	Fugra	Verda	Magor	Nuecr	Blugr	Stano	Cocmi	Pyrtr
Rhiso_B2_10210.t1	Y	Y	Y	Y	Y	Y	Y	Y	Y	Y	Y	Y	Y	Y	Y	Y	Y	Y	Y	Y	Y	Y	Y	Y	Y	Y	Y
Rhiso_B2_1101.t1	Y	Y	Y	Y	Y	Y	Y	Y	Y	Y	Y	Y	Y	Y	Y	Y	Y	Y	Y	Y	Y	Y	Y	Y	Y	Y	Y
Rhiso_B2_2014.t1	Y	Y	Y	Y	Y	Y	Y	Y	Y	Y	Y	Y	Y	Y	Y	Y	Y	Y	Y	Y	Y	Y	Y	Y	Y	Y	Y
Rhiso_B2_2099.t1	Y	Y	Y	Y	Y	Y	Y	Y	Y	Y	Y	Y	Y	Y	Y	Y	Y	Y	Y	Y	Y	Y	Y	Y	Y	Y	Y
Rhiso_B2_2357.t1	Y	Y	Y	Y	Y	Y	Y	Y	Y	Y	Y	Y	Y	Y	Y	Y	Y	Y	Y	Y	Y	Y	Y	Y	Y	Y	Y
Rhiso_B2_2540.t1	Y	Y	Y	Y	Y	Y	Y	Y	Y	Y	Y	Y	Y	Y	Y	Y	Y	Y	Y	Y	Y	Y	Y	Y	Y	Y	Y
Rhiso_B2_2908.t1	Y	Y	Y	Y	Y	Y	Y	Y	Y	Y	Y	Y	Y	Y	Y	Y	Y	Y	Y	Y	Y	Y	Y	Y	Y	Y	Y
Rhiso_B2_2980.t1	Y	Y	Y	Y	Y	Y	Y	Y	Y	Y	Y	Y	Y	Y	Y	Y	Y	Y	Y	Y	Y	Y	Y	Y	Y	Y	Y
Rhiso_B2_3323.t1	Y	Y	Y	Y	Y	Y	Y	Y	Y	Y	Y	Y	Y	Y	Y	Y	Y	Y	Y	Y	Y	Y	Y	Y	Y	Y	Y
Rhiso_B2_486.t1	Y	Y	Y	Y	Y	Y	Y	Y	Y	Y	Y	Y	Y	Y	Y	Y	Y	Y	Y	Y	Y	Y	Y	Y	Y	Y	Y
Rhiso_B2_5281.t1	Y	Y	Y	Y	Y	Y	Y	Y	Y	Y	Y	Y	Y	Y	Y	Y	Y	Y	Y	Y	Y	Y	Y	Y	Y	Y	Y
Rhiso_B2_582.t1	Y	Y	Y	Y	Y	Y	Y	Y	Y	Y	Y	Y	Y	Y	Y	Y	Y	Y	Y	Y	Y	Y	Y	Y	Y	Y	Y
Rhiso_B2_6340.t1	Y	Y	Y	Y	Y	Y	Y	Y	Y	Y	Y	Y	Y	Y	Y	Y	Y	Y	Y	Y	Y	Y	Y	Y	Y	Y	Y
Rhiso_B2_6841.t1	Y	Y	Y	Y	Y	Y	Y	Y	Y	Y	Y	Y	Y	Y	Y	Y	Y	Y	Y	Y	Y	Y	Y	Y	Y	Y	Y
Rhiso_B2_6845.t1	Y	Y	Y	Y	Y	Y	Y	Y	Y	Y	Y	Y	Y	Y	Y	Y	Y	Y	Y	Y	Y	Y	Y	Y	Y	Y	Y
Rhiso_B2_7117.t1	Y	Y	Y	Y	Y	Y	Y	Y	Y	Y	Y	Y	Y	Y	Y	Y	Y	Y	Y	Y	Y	Y	Y	Y	Y	Y	Y
Rhiso_B2_7118.t1	Y	Y	Y	Y	Y	Y	Y	Y	Y	Y	Y	Y	Y	Y	Y	Y	Y	Y	Y	Y	Y	Y	Y	Y	Y	Y	Y
Rhiso_B2_7137.t1	Y	Y	Y	Y	Y	Y	Y	Y	Y	Y	Y	Y	Y	Y	Y	Y	Y	Y	Y	Y	Y	Y	Y	Y	Y	Y	Y
Rhiso_B2_7138.t1	Y	Y	Y	Y	Y	Y	Y	Y	Y	Y	Y	Y	Y	Y	Y	Y	Y	Y	Y	Y	Y	Y	Y	Y	Y	Y	Y
Rhiso_B2_7168.t1	Y	Y	Y	Y	Y	Y	Y	Y	Y	Y	Y	Y	Y	Y	Y	Y	Y	Y	Y	Y	Y	Y	Y	Y	Y	Y	Y
Rhiso_B2_7266.t1	Y	Y	Y	Y	Y	Y	Y	Y	Y	Y	Y	Y	Y	Y	Y	Y	Y	Y	Y	Y	Y	Y	Y	Y	Y	Y	Y
Rhiso_B2_8672.t1	Y	Y	Y	Y	Y	Y	Y	Y	Y	Y	Y	Y	Y	Y	Y	Y	Y	Y	Y	Y	Y	Y	Y	Y	Y	Y	Y
Rhiso_B2_9022.t1	Y	Y	Y	Y	Y	Y	Y	Y	Y	Y	Y	Y	Y	Y	Y	Y	Y	Y	Y	Y	Y	Y	Y	Y	Y	Y	Y
Rhiso_B2_9660.t1	Y	Y	Y	Y	Y	Y	Y	Y	Y	Y	Y	Y	Y	Y	Y	Y	Y	Y	Y	Y	Y	Y	Y	Y	Y	Y	Y
Rhiso_B2_10004.t1	Y	Y	Y	Y	Y	Y	Y	Y	Y	Y	Y	Y	Y	Y	Y	Y	0	Y	Y	Y	Y	Y	Y	Y	Y	Y	Y
Rhiso_B2_1106.t1	Y	Y	Y	Y	Y	Y	Y	Y	0	Y	Y	Y	Y	Y	Y	Y	Y	Y	Y	Y	Y	Y	Y	Y	Y	Y	Y
Rhiso_B2_11175.t1	Y	Y	0	Y	Y	Y	Y	Y	Y	Y	Y	Y	Y	Y	Y	Y	Y	Y	Y	Y	Y	Y	Y	Y	Y	Y	Y
Rhiso_B2_2097.t1	Y	Y	Y	Y	Y	Y	Y	Y	Y	Y	Y	Y	Y	Y	Y	Y	Y	Y	Y	Y	Y	Y	0	Y	Y	Y	Y
Rhiso_B2_2493.t1	Y	Y	Y	Y	Y	Y	Y	Y	Y	Y	Y	Y	Y	Y	Y	Y	0	Y	Y	Y	Y	Y	Y	Y	Y	Y	Y
Rhiso_B2_3422.t1	Y	Y	Y	Y	Y	Y	Y	Y	Y	Y	Y	Y	Y	Y	Y	Y	Y	0	Y	Y	Y	Y	Y	Y	Y	Y	Y
Rhiso_B2_3617.t1	Y	Y	Y	Y	Y	Y	Y	Y	Y	Y	Y	Y	Y	Y	Y	Y	Y	0	Y	Y	Y	Y	Y	Y	Y	Y	Y
Rhiso_B2_4939.t1	Y	Y	Y	Y	Y	0	Y	Y	Y	Y	Y	Y	Y	Y	Y	Y	Y	Y	Y	Y	Y	Y	Y	Y	Y	Y	Y
Rhiso_B2_6113.t1	Y	Y	Y	Y	Y	Y	Y	Y	Y	Y	Y	Y	Y	Y	Y	0	Y	Y	Y	Y	Y	Y	Y	Y	Y	Y	Y
Rhiso_B2_6335.t1	Y	Y	Y	Y	Y	Y	Y	Y	Y	Y	Y	Y	Y	Y	Y	Y	0	Y	Y	Y	Y	Y	Y	Y	Y	Y	Y
Rhiso_B2_7357.t1	Y	Y	Y	Y	Y	Y	Y	Y	0	Y	Y	Y	Y	Y	Y	Y	Y	Y	Y	Y	Y	Y	Y	Y	Y	Y	Y
Rhiso_B2_9674.t1	Y	Y	Y	Y	Y	Y	Y	Y	Y	Y	Y	Y	Y	Y	Y	Y	0	Y	Y	Y	Y	Y	Y	Y	Y	Y	Y
Rhiso_B2_10646.t1	Y	Y	Y	Y	Y	Y	Y	Y	Y	Y	Y	Y	Y	Y	Y	Y	0	Y	Y	Y	Y	Y	Y	Y	Y	0	Y
Rhiso_B2_11049.t1	Y	Y	Y	Y	Y	Y	Y	Y	Y	Y	Y	Y	Y	Y	Y	Y	0	Y	Y	Y	Y	Y	Y	Y	Y	0	Y
Rhiso_B2_11050.t1	Y	Y	Y	Y	Y	Y	Y	Y	Y	Y	Y	Y	Y	Y	Y	Y	0	Y	Y	Y	Y	Y	Y	Y	Y	0	Y
Rhiso_B2_11054.t1	Y	Y	Y	Y	Y	Y	Y	Y	Y	Y	Y	Y	Y	Y	Y	Y	0	Y	Y	Y	Y	Y	Y	Y	Y	0	Y
Rhiso_B2_11055.t1	Y	Y	Y	Y	Y	Y	Y	Y	Y	Y	Y	Y	Y	Y	Y	Y	0	Y	Y	Y	Y	Y	Y	Y	Y	0	Y
Rhiso_B2_11056.t1	Y	Y	Y	Y	Y	Y	Y	Y	Y	Y	Y	Y	Y	Y	Y	Y	0	Y	Y	Y	Y	Y	Y	Y	Y	0	Y
Rhiso_B2_11478.t1	Y	Y	Y	Y	Y	Y	Y	Y	Y	Y	Y	Y	Y	Y	Y	0	0	Y	Y	Y	Y	Y	Y	Y	Y	Y	Y
Rhiso_B2_1876.t1	Y	Y	Y	Y	Y	Y	Y	Y	Y	Y	Y	Y	Y	0	0	Y	Y	Y	Y	Y	Y	Y	Y	Y	Y	Y	Y
Rhiso_B2_1877.t1	Y	Y	Y	Y	Y	Y	Y	Y	Y	Y	Y	Y	Y	0	0	Y	Y	Y	Y	Y	Y	Y	Y	Y	Y	Y	Y
Rhiso_B2_2451.t1	Y	Y	Y	Y	Y	Y	Y	Y	Y	Y	Y	Y	Y	Y	Y	0	0	Y	Y	Y	Y	Y	Y	Y	Y	Y	Y
Rhiso_B2_3829.t1	Y	Y	Y	Y	Y	Y	Y	Y	Y	Y	Y	Y	Y	Y	Y	0	0	Y	Y	Y	Y	Y	Y	Y	Y	Y	Y
Rhiso_B2_4060.t1	Y	Y	Y	Y	Y	Y	Y	Y	Y	Y	Y	Y	Y	Y	Y	0	0	Y	Y	Y	Y	Y	Y	Y	Y	Y	Y
Rhiso_B2_4248.t1	Y	Y	Y	Y	Y	Y	Y	Y	Y	Y	Y	Y	Y	Y	Y	Y	Y	Y	Y	Y	Y	Y	0	0	Y	Y	Y
Rhiso_B2_4508.t1	Y	Y	Y	Y	Y	Y	Y	Y	Y	Y	Y	Y	Y	0	0	Y	Y	Y	Y	Y	Y	Y	Y	Y	Y	Y	Y
Rhiso_B2_4788.t1	Y	Y	Y	Y	Y	Y	Y	Y	Y	Y	Y	Y	Y	0	0	Y	Y	Y	Y	Y	Y	Y	Y	Y	Y	Y	Y
Rhiso_B2_4789.t1	Y	Y	Y	Y	Y	Y	Y	Y	Y	Y	Y	Y	Y	0	0	Y	Y	Y	Y	Y	Y	Y	Y	Y	Y	Y	Y
Rhiso_B2_4790.t1	Y	Y	Y	Y	Y	Y	Y	Y	Y	Y	Y	Y	Y	0	0	Y	Y	Y	Y	Y	Y	Y	Y	Y	Y	Y	Y
Rhiso_B2_4802.t1	Y	Y	Y	Y	Y	Y	Y	Y	Y	Y	Y	Y	Y	Y	0	Y	Y	Y	Y	Y	Y	Y	Y	0	Y	Y	Y
Rhiso_B2_5265.t1	Y	Y	Y	Y	Y	Y	Y	Y	Y	Y	Y	Y	Y	Y	Y	Y	0	Y	Y	Y	Y	Y	Y	Y	Y	0	Y
Rhiso_B2_5513.t1	Y	Y	Y	Y	Y	Y	Y	Y	Y	Y	Y	Y	Y	Y	Y	0	0	Y	Y	Y	Y	Y	Y	Y	Y	Y	Y
Rhiso_B2_5521.t1	Y	Y	Y	Y	Y	Y	Y	Y	Y	Y	Y	Y	Y	Y	Y	0	0	Y	Y	Y	Y	Y	Y	Y	Y	Y	Y
Rhiso_B2_5791.t1	Y	Y	Y	Y	Y	Y	Y	Y	Y	Y	Y	Y	Y	0	Y	Y	Y	Y	Y	Y	Y	Y	Y	0	Y	Y	Y
Rhiso_B2_6009.t1	Y	Y	Y	Y	Y	Y	Y	Y	Y	Y	Y	Y	Y	Y	0	Y	Y	Y	Y	Y	Y	Y	Y	0	Y	Y	Y
Rhiso_B2_7362.t1	Y	Y	Y	Y	Y	Y	Y	Y	Y	Y	Y	Y	Y	Y	Y	0	0	Y	Y	Y	Y	Y	Y	Y	Y	Y	Y
Rhiso_B2_7675.t1	Y	Y	Y	Y	Y	Y	Y	Y	Y	Y	Y	Y	Y	0	0	Y	Y	Y	Y	Y	Y	Y	Y	Y	Y	Y	Y
Rhiso_B2_7958.t1	Y	Y	Y	Y	Y	Y	Y	Y	Y	Y	Y	Y	Y	Y	Y	Y	0	Y	Y	Y	Y	Y	Y	Y	Y	0	Y
Rhiso_B2_7971.t1	Y	Y	Y	Y	Y	Y	Y	Y	Y	Y	Y	Y	Y	Y	Y	Y	0	Y	Y	Y	Y	Y	Y	Y	Y	0	Y
Rhiso_B2_808.t1	Y	Y	Y	Y	Y	0	Y	Y	Y	Y	Y	Y	Y	Y	Y	0	Y	Y	Y	Y	Y	Y	Y	Y	Y	Y	Y
Rhiso_B2_8234.t1	Y	Y	Y	Y	Y	Y	Y	Y	Y	Y	Y	Y	Y	0	Y	Y	0	Y	Y	Y	Y	Y	Y	Y	Y	Y	Y
Rhiso_B2_8262.t1	Y	Y	Y	Y	Y	Y	Y	Y	Y	Y	Y	Y	Y	Y	0	Y	Y	Y	Y	Y	Y	Y	Y	0	Y	Y	Y
Rhiso_B2_8973.t1	Y	Y	Y	Y	Y	Y	Y	Y	Y	Y	Y	Y	Y	Y	Y	0	0	Y	Y	Y	Y	Y	Y	Y	Y	Y	Y
Rhiso_B2_9657.t1	Y	Y	Y	Y	Y	Y	Y	Y	Y	Y	Y	Y	Y	0	Y	Y	0	Y	Y	Y	Y	Y	Y	Y	Y	Y	Y
Rhiso_B2_9783.t1	Y	Y	Y	Y	Y	Y	Y	Y	Y	Y	Y	Y	Y	0	Y	Y	Y	Y	Y	Y	Y	Y	Y	0	Y	Y	Y
Rhiso_B2_9891.t1	Y	Y	Y	Y	Y	Y	Y	Y	Y	Y	Y	Y	Y	Y	Y	0	0	Y	Y	Y	Y	Y	Y	Y	Y	Y	Y
Rhiso_B2_9922.t1	Y	Y	Y	Y	Y	Y	Y	Y	Y	Y	Y	Y	Y	Y	Y	0	0	Y	Y	Y	Y	Y	Y	Y	Y	Y	Y
Rhiso_B2_10705.t1	Y	Y	Y	Y	Y	Y	Y	Y	Y	Y	Y	Y	Y	Y	0	Y	0	Y	0	Y	Y	Y	Y	Y	Y	Y	Y
Rhiso_B2_11309.t1	Y	Y	Y	Y	Y	Y	Y	Y	Y	Y	Y	Y	Y	Y	Y	Y	0	0	Y	Y	Y	Y	Y	0	Y	Y	Y
Rhiso_B2_11343.t1	Y	Y	Y	Y	Y	Y	Y	Y	Y	Y	Y	Y	Y	Y	Y	Y	0	0	Y	Y	Y	Y	Y	0	Y	Y	Y
Rhiso_B2_2156.t1	Y	Y	Y	Y	Y	Y	Y	Y	Y	Y	Y	Y	Y	Y	Y	Y	0	0	Y	Y	Y	Y	Y	0	Y	Y	Y
Rhiso_B2_2376.t1	Y	Y	Y	Y	Y	Y	Y	Y	Y	Y	Y	Y	Y	Y	Y	Y	Y	Y	0	0	Y	Y	Y	0	Y	Y	Y
Rhiso_B2_4353.t1	Y	Y	Y	Y	Y	Y	Y	Y	Y	Y	Y	Y	Y	Y	Y	Y	0	0	Y	Y	Y	Y	Y	0	Y	Y	Y
Rhiso_B2_4732.t1	Y	Y	Y	Y	Y	Y	Y	Y	Y	Y	Y	Y	Y	Y	Y	Y	0	0	Y	Y	Y	Y	Y	0	Y	Y	Y
Rhiso_B2_4847.t1	Y	Y	Y	Y	Y	Y	Y	Y	Y	Y	Y	Y	Y	Y	Y	Y	0	0	Y	Y	Y	Y	Y	0	Y	Y	Y
Rhiso_B2_4856.t1	Y	Y	Y	Y	Y	Y	Y	Y	Y	Y	Y	Y	Y	Y	Y	Y	0	0	Y	Y	Y	Y	Y	0	Y	Y	Y
Rhiso_B2_4857.t1	Y	Y	Y	Y	Y	Y	Y	Y	Y	Y	Y	Y	Y	Y	Y	Y	0	0	Y	Y	Y	Y	Y	0	Y	Y	Y
Rhiso_B2_4858.t1	Y	Y	Y	Y	Y	Y	Y	Y	Y	Y	Y	Y	Y	Y	Y	Y	0	0	Y	Y	Y	Y	Y	0	Y	Y	Y
Rhiso_B2_4889.t1	Y	Y	Y	Y	Y	Y	Y	Y	Y	Y	Y	Y	Y	Y	Y	Y	0	0	Y	Y	Y	Y	Y	0	Y	Y	Y
Rhiso_B2_4923.t1	Y	Y	Y	Y	Y	Y	Y	Y	Y	Y	Y	Y	Y	Y	Y	Y	0	0	Y	Y	Y	Y	Y	0	Y	Y	Y
Rhiso_B2_4956.t1	Y	Y	Y	Y	Y	Y	Y	Y	Y	Y	Y	Y	Y	Y	Y	Y	0	0	Y	Y	Y	Y	Y	0	Y	Y	Y
Rhiso_B2_4971.t1	Y	Y	Y	Y	Y	Y	Y	Y	Y	Y	Y	Y	Y	Y	Y	Y	0	0	Y	Y	Y	Y	Y	0	Y	Y	Y
Rhiso_B2_5463.t1	Y	Y	Y	Y	Y	Y	Y	Y	Y	Y	Y	Y	Y	Y	Y	Y	Y	Y	0	0	Y	Y	Y	0	Y	Y	Y
Rhiso_B2_591.t1	Y	Y	Y	Y	Y	Y	Y	Y	Y	Y	Y	Y	Y	Y	0	Y	0	Y	Y	Y	Y	Y	Y	0	Y	Y	Y
Rhiso_B2_6108.t1	Y	Y	Y	Y	Y	Y	Y	Y	Y	Y	Y	Y	Y	Y	Y	Y	0	0	Y	Y	Y	Y	Y	0	Y	Y	Y
Rhiso_B2_6992.t1	Y	Y	Y	Y	Y	Y	Y	Y	Y	Y	Y	Y	Y	Y	Y	0	Y	Y	Y	Y	Y	Y	0	0	Y	Y	Y
Rhiso_B2_7055.t1	Y	Y	Y	Y	Y	Y	Y	Y	Y	Y	Y	Y	Y	Y	Y	Y	0	0	Y	Y	Y	Y	Y	0	Y	Y	Y
Rhiso_B2_7281.t1	Y	Y	Y	Y	Y	Y	Y	Y	Y	Y	Y	Y	Y	Y	Y	Y	0	0	Y	Y	Y	Y	Y	0	Y	Y	Y
Rhiso_B2_7542.t1	Y	Y	Y	Y	Y	Y	Y	Y	Y	Y	Y	Y	Y	Y	Y	Y	0	0	Y	Y	Y	Y	Y	0	Y	Y	Y
Rhiso_B2_7826.t1	Y	Y	Y	Y	Y	Y	Y	Y	Y	Y	Y	Y	Y	Y	Y	Y	0	0	Y	Y	Y	Y	Y	0	Y	Y	Y
Rhiso_B2_8051.t1	Y	Y	Y	Y	Y	Y	Y	Y	Y	Y	Y	Y	Y	Y	Y	Y	Y	Y	Y	Y	Y	Y	Y	0	Y	0	0
Rhiso_B2_8462.t1	Y	Y	Y	Y	Y	Y	Y	Y	Y	Y	Y	Y	Y	Y	Y	Y	0	0	Y	Y	Y	Y	Y	0	Y	Y	Y
Rhiso_B2_9109.t1	Y	Y	Y	Y	Y	Y	Y	Y	Y	Y	Y	Y	Y	Y	Y	Y	0	0	Y	Y	Y	Y	Y	0	Y	Y	Y
Rhiso_B2_9110.t1	Y	Y	Y	Y	Y	Y	Y	Y	Y	Y	Y	Y	Y	Y	Y	Y	0	0	Y	Y	Y	Y	Y	0	Y	Y	Y
Rhiso_B2_9122.t1	Y	Y	Y	Y	Y	Y	Y	Y	Y	Y	Y	Y	Y	Y	Y	Y	0	0	Y	Y	Y	Y	Y	0	Y	Y	Y
Rhiso_B2_9123.t1	Y	Y	Y	Y	Y	Y	Y	Y	Y	Y	Y	Y	Y	Y	Y	Y	0	0	Y	Y	Y	Y	Y	0	Y	Y	Y
Rhiso_B2_9130.t1	Y	Y	Y	Y	Y	Y	Y	Y	Y	Y	Y	Y	Y	Y	Y	Y	0	0	Y	Y	Y	Y	Y	0	Y	Y	Y
Rhiso_B2_9131.t1	Y	Y	Y	Y	Y	Y	Y	Y	Y	Y	Y	Y	Y	Y	Y	Y	0	0	Y	Y	Y	Y	Y	0	Y	Y	Y
Rhiso_B2_9149.t1	Y	Y	Y	Y	Y	Y	Y	Y	Y	Y	Y	Y	Y	Y	Y	Y	0	0	Y	Y	Y	Y	Y	0	Y	Y	Y
Rhiso_B2_9150.t1	Y	Y	Y	Y	Y	Y	Y	Y	Y	Y	Y	Y	Y	Y	Y	Y	0	0	Y	Y	Y	Y	Y	0	Y	Y	Y
Rhiso_B2_2174.t1	Y	Y	Y	Y	Y	Y	Y	Y	Y	0	Y	Y	Y	Y	Y	Y	0	Y	Y	Y	Y	Y	0	0	Y	Y	Y
Rhiso_B2_3938.t1	Y	Y	Y	Y	Y	Y	Y	Y	Y	Y	Y	Y	Y	Y	Y	Y	0	0	0	Y	Y	Y	Y	0	Y	Y	Y
Rhiso_B2_5229.t1	Y	Y	Y	Y	Y	Y	Y	Y	Y	0	Y	Y	Y	Y	Y	Y	0	Y	Y	Y	Y	Y	0	0	Y	Y	Y
Rhiso_B2_5246.t1	Y	Y	Y	Y	Y	Y	Y	Y	Y	0	Y	Y	Y	Y	Y	Y	0	Y	Y	Y	Y	Y	0	0	Y	Y	Y
Rhiso_B2_6035.t1	Y	Y	Y	Y	Y	Y	Y	Y	Y	Y	Y	Y	Y	Y	0	Y	0	Y	0	Y	Y	Y	Y	0	Y	Y	Y
Rhiso_B2_7269.t1	Y	Y	Y	Y	Y	Y	Y	Y	Y	Y	Y	Y	Y	Y	0	Y	0	0	Y	Y	Y	Y	Y	0	Y	Y	Y
Rhiso_B2_7738.t1	Y	Y	Y	Y	Y	Y	Y	Y	Y	0	Y	Y	Y	Y	Y	0	0	Y	Y	Y	Y	Y	Y	0	Y	Y	Y
Rhiso_B2_10566.t1	Y	Y	Y	Y	Y	Y	Y	Y	Y	Y	Y	Y	Y	Y	0	0	Y	0	0	Y	Y	Y	Y	0	Y	Y	Y
Rhiso_B2_11172.t1	Y	Y	Y	Y	Y	Y	Y	Y	Y	Y	Y	Y	Y	Y	0	0	Y	0	Y	Y	Y	Y	Y	0	Y	0	Y
Rhiso_B2_1226.t1	Y	Y	Y	Y	Y	Y	Y	Y	Y	Y	Y	Y	Y	Y	0	0	Y	0	Y	Y	Y	Y	Y	0	Y	0	Y
Rhiso_B2_1227.t1	Y	Y	Y	Y	Y	Y	Y	Y	Y	Y	Y	Y	Y	Y	0	0	Y	0	Y	Y	Y	Y	Y	0	Y	0	Y
Rhiso_B2_1259.t1	Y	Y	Y	Y	Y	Y	Y	Y	Y	Y	Y	Y	Y	Y	0	0	Y	0	Y	Y	Y	Y	Y	0	Y	0	Y
Rhiso_B2_1303.t1	Y	Y	Y	Y	Y	Y	Y	Y	Y	Y	Y	Y	Y	Y	0	0	Y	0	Y	Y	Y	Y	Y	0	Y	0	Y
Rhiso_B2_152.t1	Y	Y	Y	Y	Y	Y	Y	Y	Y	Y	Y	Y	Y	Y	0	0	0	0	Y	Y	Y	Y	Y	0	Y	Y	Y
Rhiso_B2_1711.t1	Y	Y	Y	Y	Y	Y	Y	Y	Y	Y	Y	Y	Y	Y	0	0	Y	0	Y	Y	Y	Y	Y	0	Y	0	Y
Rhiso_B2_1712.t1	Y	Y	Y	Y	Y	Y	Y	Y	Y	Y	Y	Y	Y	Y	0	0	Y	0	Y	Y	Y	Y	Y	0	Y	0	Y
Rhiso_B2_3519.t1	Y	Y	Y	Y	Y	Y	Y	Y	Y	Y	Y	Y	Y	0	0	0	Y	0	Y	Y	0	Y	Y	Y	Y	Y	Y
Rhiso_B2_3723.t1	Y	Y	Y	Y	Y	Y	Y	Y	Y	Y	Y	Y	Y	Y	0	0	Y	0	Y	Y	Y	Y	Y	0	Y	0	Y
Rhiso_B2_3746.t1	Y	Y	Y	Y	Y	Y	Y	Y	Y	Y	Y	Y	Y	Y	0	0	Y	0	Y	Y	Y	Y	Y	0	Y	0	Y
Rhiso_B2_4579.t1	Y	Y	Y	Y	Y	Y	Y	Y	Y	Y	Y	Y	Y	Y	0	0	0	0	Y	Y	Y	Y	Y	0	Y	Y	Y
Rhiso_B2_7219.t1	Y	Y	Y	Y	Y	Y	Y	Y	Y	Y	Y	Y	Y	0	0	0	Y	0	Y	Y	0	Y	Y	Y	Y	Y	Y
Rhiso_B2_8725.t1	Y	Y	Y	Y	Y	Y	Y	Y	Y	0	0	Y	Y	Y	Y	0	Y	0	Y	Y	Y	Y	Y	0	Y	Y	Y
Rhiso_B2_9537.t1	Y	Y	Y	Y	Y	Y	Y	Y	Y	Y	Y	Y	Y	Y	Y	0	Y	0	Y	0	Y	0	0	Y	Y	Y	Y
Rhiso_B2_10011.t1	Y	Y	Y	Y	Y	Y	Y	Y	Y	Y	Y	Y	Y	Y	0	0	0	Y	0	Y	Y	Y	0	0	Y	Y	Y
Rhiso_B2_10333.t1	Y	Y	Y	Y	Y	Y	Y	Y	Y	Y	Y	Y	Y	Y	0	0	0	0	Y	Y	Y	Y	Y	0	Y	0	Y
Rhiso_B2_10358.t1	Y	Y	Y	Y	Y	Y	Y	Y	Y	Y	Y	Y	Y	Y	0	0	0	Y	0	Y	Y	Y	0	0	Y	Y	Y
Rhiso_B2_11409.t1	Y	Y	Y	Y	Y	Y	Y	Y	Y	Y	Y	Y	Y	Y	0	0	0	Y	0	Y	Y	Y	0	0	Y	Y	Y
Rhiso_B2_6048.t1	Y	Y	Y	Y	Y	Y	Y	Y	Y	Y	Y	Y	Y	Y	0	0	0	0	Y	Y	Y	Y	Y	0	Y	0	Y
Rhiso_B2_6283.t1	Y	Y	Y	Y	Y	Y	Y	Y	Y	0	Y	Y	0	Y	0	0	0	Y	0	Y	Y	Y	Y	Y	Y	Y	Y
Rhiso_B2_7353.t1	Y	Y	Y	Y	Y	Y	Y	Y	Y	0	Y	Y	0	Y	0	0	0	Y	0	Y	Y	Y	Y	Y	Y	Y	Y
Rhiso_B2_7376.t1	Y	Y	Y	Y	Y	Y	Y	Y	Y	0	Y	Y	0	Y	0	0	0	Y	0	Y	Y	Y	Y	Y	Y	Y	Y
Rhiso_B2_10647.t1	Y	Y	Y	Y	Y	Y	Y	Y	Y	Y	Y	Y	Y	Y	Y	Y	Y	Y	Y	Y	0	0	0	0	0	0	0
Rhiso_B2_11214.t1	Y	Y	Y	Y	Y	Y	Y	Y	Y	Y	0	Y	Y	0	Y	Y	0	Y	Y	Y	0	0	0	0	Y	Y	Y
Rhiso_B2_11339.t1	Y	Y	Y	Y	Y	Y	Y	Y	Y	Y	Y	Y	Y	Y	0	0	0	0	0	0	Y	Y	Y	0	Y	Y	Y
Rhiso_B2_3548.t1	Y	Y	Y	Y	Y	Y	Y	Y	Y	0	Y	Y	Y	Y	0	0	0	0	0	Y	Y	Y	Y	0	Y	Y	Y
Rhiso_B2_4451.t1	Y	Y	Y	Y	Y	Y	Y	Y	Y	0	Y	0	0	0	0	0	Y	Y	Y	Y	Y	Y	0	Y	Y	Y	Y
Rhiso_B2_4516.t1	Y	Y	Y	Y	Y	Y	Y	Y	Y	0	Y	Y	Y	Y	0	Y	0	0	0	Y	Y	Y	0	0	Y	Y	Y
Rhiso_B2_4539.t1	Y	Y	Y	Y	Y	Y	Y	Y	Y	0	0	0	0	0	0	Y	Y	0	Y	Y	Y	Y	Y	Y	Y	Y	Y
Rhiso_B2_7553.t1	Y	Y	Y	Y	Y	Y	Y	Y	Y	0	Y	Y	Y	Y	0	0	0	0	0	Y	Y	Y	Y	0	Y	Y	Y
Rhiso_B2_7638.t1	Y	Y	Y	Y	Y	Y	Y	Y	Y	Y	Y	Y	Y	Y	0	0	0	0	0	Y	Y	Y	Y	0	Y	Y	0
Rhiso_B2_7649.t1	Y	Y	Y	Y	Y	Y	Y	Y	Y	Y	Y	Y	Y	Y	0	0	0	0	0	Y	Y	Y	Y	0	Y	Y	0
Rhiso_B2_7862.t1	Y	Y	Y	Y	Y	Y	Y	Y	Y	0	Y	0	0	0	0	0	Y	Y	Y	Y	Y	Y	0	Y	Y	Y	Y
Rhiso_B2_9292.t1	Y	Y	Y	Y	Y	Y	Y	Y	Y	0	Y	Y	Y	Y	0	0	0	0	0	Y	Y	Y	Y	0	Y	Y	Y
Rhiso_B2_9309.t1	Y	Y	Y	Y	Y	Y	Y	Y	Y	0	Y	Y	Y	Y	0	Y	0	0	0	Y	Y	Y	0	0	Y	Y	Y
Rhiso_B2_9798.t1	Y	Y	Y	Y	Y	Y	Y	Y	Y	0	Y	0	0	0	0	0	Y	Y	Y	Y	Y	Y	0	Y	Y	Y	Y
Rhiso_B2_9806.t1	Y	Y	Y	Y	Y	Y	Y	Y	Y	0	Y	0	0	0	0	0	Y	Y	Y	Y	Y	Y	0	Y	Y	Y	Y
Rhiso_B2_10407.t1	Y	Y	Y	Y	Y	Y	Y	Y	0	Y	Y	Y	0	0	0	0	0	0	Y	Y	Y	Y	Y	0	Y	Y	Y
Rhiso_B2_176.t1	Y	Y	Y	Y	Y	Y	Y	Y	0	0	Y	Y	0	Y	0	0	Y	0	0	Y	Y	Y	Y	0	Y	Y	Y
Rhiso_B2_2461.t1	Y	Y	Y	Y	Y	Y	Y	Y	Y	Y	Y	Y	Y	Y	0	0	0	0	0	0	0	Y	Y	0	Y	Y	Y
Rhiso_B2_3509.t1	Y	Y	Y	Y	Y	0	Y	Y	Y	Y	Y	0	0	0	0	0	0	0	Y	Y	Y	Y	Y	Y	Y	Y	Y
Rhiso_B2_614.t1	Y	Y	Y	Y	Y	Y	Y	Y	Y	Y	0	Y	Y	Y	Y	0	0	0	Y	0	Y	Y	0	0	Y	Y	0
Rhiso_B2_8568.t1	Y	Y	Y	Y	Y	0	Y	Y	Y	Y	Y	0	0	0	0	Y	0	0	Y	Y	Y	Y	Y	0	Y	Y	Y
Rhiso_B2_927.t1	Y	Y	Y	Y	Y	Y	Y	Y	Y	Y	0	Y	Y	Y	Y	0	0	0	Y	0	Y	Y	0	0	Y	Y	0
Rhiso_B2_10753.t1	Y	Y	Y	Y	Y	Y	Y	Y	Y	0	0	0	Y	0	Y	Y	0	0	Y	Y	Y	Y	0	0	0	Y	Y
Rhiso_B2_11117.t1	Y	Y	Y	Y	Y	Y	Y	Y	Y	0	0	0	Y	0	Y	Y	0	0	Y	Y	Y	Y	0	0	0	Y	Y
Rhiso_B2_276.t1	Y	Y	Y	Y	Y	Y	Y	Y	Y	0	0	0	Y	0	Y	Y	0	0	Y	Y	Y	Y	0	0	0	Y	Y
Rhiso_B2_5038.t1	Y	Y	Y	Y	Y	Y	Y	Y	Y	0	Y	0	0	Y	0	0	Y	Y	0	Y	Y	0	0	0	Y	Y	Y
Rhiso_B2_6064.t1	Y	Y	Y	Y	Y	Y	Y	Y	Y	0	Y	0	0	0	0	0	0	Y	Y	Y	Y	Y	0	0	Y	Y	Y
Rhiso_B2_3500.t1	Y	Y	Y	Y	Y	0	Y	Y	Y	Y	Y	Y	Y	Y	Y	Y	Y	Y	0	0	0	0	0	0	0	0	0
Rhiso_B2_7109.t1	Y	Y	Y	Y	Y	Y	Y	Y	0	Y	0	Y	Y	0	0	0	0	0	0	Y	Y	Y	0	0	Y	Y	Y
Rhiso_B2_9936.t1	Y	Y	Y	Y	Y	Y	Y	Y	0	0	0	0	Y	Y	0	0	0	0	Y	Y	Y	Y	Y	0	Y	0	Y
Rhiso_B2_10991.t1	Y	Y	Y	Y	Y	Y	Y	0	Y	Y	Y	Y	Y	Y	Y	Y	Y	0	0	0	0	0	0	0	0	0	0
Rhiso_B2_4357.t1	Y	Y	Y	Y	Y	Y	Y	Y	Y	Y	Y	Y	Y	Y	Y	Y	0	0	0	0	0	0	0	0	0	0	0
Rhiso_B2_474.t1	Y	Y	Y	Y	Y	Y	Y	Y	Y	Y	Y	Y	Y	Y	Y	0	0	Y	0	0	0	0	0	0	0	0	0
Rhiso_B2_5921.t1	Y	Y	Y	Y	Y	Y	Y	Y	Y	Y	Y	Y	Y	Y	Y	Y	0	0	0	0	0	0	0	0	0	0	0
Rhiso_B2_6828.t1	Y	Y	Y	Y	Y	Y	Y	Y	Y	Y	Y	Y	Y	Y	Y	Y	0	0	0	0	0	0	0	0	0	0	0
Rhiso_B2_9280.t1	Y	Y	Y	Y	Y	Y	Y	Y	Y	Y	Y	Y	Y	Y	Y	0	Y	0	0	0	0	0	0	0	0	0	0
Rhiso_B2_1031.t1	Y	Y	Y	Y	Y	Y	Y	Y	Y	0	Y	Y	Y	Y	Y	Y	0	0	0	0	0	0	0	0	0	0	0
Rhiso_B2_11397.t1	Y	Y	Y	Y	Y	Y	Y	Y	Y	0	0	0	0	0	Y	Y	Y	Y	0	0	0	Y	0	0	0	Y	0
Rhiso_B2_11493.t1	Y	Y	Y	Y	Y	Y	0	0	0	0	0	0	0	0	0	0	Y	Y	Y	Y	Y	Y	0	0	Y	Y	Y
Rhiso_B2_1554.t1	Y	Y	Y	Y	Y	Y	Y	Y	0	Y	0	Y	Y	Y	Y	0	Y	Y	0	0	0	0	0	0	0	0	0
Rhiso_B2_2853.t1	Y	Y	Y	Y	Y	Y	Y	Y	Y	Y	0	0	Y	Y	Y	Y	0	Y	0	0	0	0	0	0	0	0	0
Rhiso_B2_5963.t1	Y	Y	Y	Y	Y	Y	Y	Y	Y	Y	0	0	Y	Y	Y	Y	0	Y	0	0	0	0	0	0	0	0	0
Rhiso_B2_6657.t1	Y	Y	Y	Y	Y	0	0	0	Y	Y	Y	Y	0	Y	0	0	0	0	0	0	Y	Y	0	0	Y	Y	Y
Rhiso_B2_9436.t1	Y	Y	Y	Y	Y	Y	Y	Y	Y	Y	0	Y	0	Y	0	0	0	0	0	0	0	Y	0	0	Y	0	Y
Rhiso_B2_9618.t1	Y	Y	Y	Y	Y	Y	Y	Y	Y	0	0	0	0	0	Y	Y	Y	Y	0	0	0	Y	0	0	0	Y	0
Rhiso_B2_10442.t1	Y	Y	Y	Y	Y	Y	Y	Y	Y	Y	0	Y	Y	Y	0	0	0	Y	0	0	0	0	0	0	0	0	0
Rhiso_B2_4496.t1	Y	Y	Y	Y	Y	Y	Y	Y	Y	Y	0	Y	Y	Y	0	0	0	Y	0	0	0	0	0	0	0	0	0
Rhiso_B2_658.t1	Y	Y	Y	Y	Y	0	Y	Y	Y	Y	0	Y	Y	Y	Y	0	0	Y	0	0	0	0	0	0	0	0	0
Rhiso_B2_6984.t1	Y	Y	Y	0	Y	0	0	0	0	Y	Y	Y	Y	Y	Y	Y	Y	Y	0	0	0	0	0	0	0	0	0
Rhiso_B2_7232.t1	Y	Y	Y	Y	Y	Y	Y	Y	Y	0	0	0	Y	0	0	0	Y	0	Y	Y	0	0	0	0	0	0	0
Rhiso_B2_7632.t1	Y	Y	Y	Y	Y	Y	Y	Y	0	0	0	0	0	0	0	0	0	0	Y	Y	Y	Y	Y	0	0	0	0
Rhiso_B2_8958.t1	Y	Y	Y	Y	Y	Y	Y	Y	Y	0	Y	0	Y	Y	0	0	0	0	0	0	0	0	Y	0	0	0	0
Rhiso_B2_8966.t1	Y	Y	Y	Y	Y	Y	Y	Y	Y	0	0	0	Y	0	0	0	Y	0	Y	Y	0	0	0	0	0	0	0
Rhiso_B2_7910.t1	Y	Y	Y	Y	Y	Y	Y	Y	Y	0	0	0	Y	0	0	Y	0	Y	0	0	0	0	0	0	0	0	0
Rhiso_B2_1488.t1	Y	Y	Y	Y	Y	Y	Y	Y	Y	Y	0	0	0	0	0	Y	0	0	0	0	0	0	0	0	0	0	0
Rhiso_B2_1525.t1	Y	Y	Y	Y	Y	Y	Y	Y	Y	Y	0	0	0	0	0	Y	0	0	0	0	0	0	0	0	0	0	0
Rhiso_B2_223.t1	Y	Y	Y	Y	Y	0	Y	Y	0	0	0	Y	Y	Y	Y	0	0	0	0	0	0	0	0	0	0	0	0
Rhiso_B2_6421.t1	Y	Y	Y	Y	Y	Y	Y	Y	Y	0	0	0	0	Y	0	Y	0	0	0	0	0	0	0	0	0	0	0
Rhiso_B2_6589.t1	Y	Y	Y	Y	Y	Y	Y	Y	Y	Y	0	0	0	0	0	Y	0	0	0	0	0	0	0	0	0	0	0
Rhiso_B2_6591.t1	Y	Y	Y	Y	Y	Y	Y	Y	Y	Y	0	0	0	0	0	Y	0	0	0	0	0	0	0	0	0	0	0
Rhiso_B2_10317.t1	Y	Y	Y	Y	Y	Y	Y	Y	Y	0	0	0	0	0	Y	0	0	0	0	0	0	0	0	0	0	0	0
Rhiso_B2_1614.t1	Y	Y	Y	Y	Y	0	0	Y	0	Y	0	Y	Y	Y	0	0	0	0	0	0	0	0	0	0	0	0	0
Rhiso_B2_1744.t1	Y	Y	Y	Y	Y	Y	Y	Y	Y	Y	0	0	0	0	0	0	0	0	0	0	0	0	0	0	0	0	0
Rhiso_B2_6094.t1	Y	Y	Y	Y	Y	Y	Y	Y	Y	0	0	0	0	0	Y	0	0	0	0	0	0	0	0	0	0	0	0
Rhiso_B2_7347.t1	Y	Y	Y	Y	Y	Y	Y	Y	Y	0	0	0	0	0	Y	0	0	0	0	0	0	0	0	0	0	0	0
Rhiso_B2_5682.t1	Y	Y	Y	Y	Y	0	Y	Y	Y	0	0	0	0	0	Y	0	0	0	0	0	0	0	0	0	0	0	0
Rhiso_B2_5699.t1	Y	Y	Y	Y	Y	0	0	Y	Y	0	0	Y	0	0	0	0	0	0	0	0	0	0	0	0	0	0	0
Rhiso_B2_7169.t1	Y	Y	Y	Y	Y	Y	0	0	0	0	0	Y	Y	0	0	0	0	0	0	0	0	0	0	0	0	0	0
Rhiso_B2_10356.t1	Y	Y	Y	Y	Y	Y	0	0	0	0	0	Y	0	0	0	0	0	0	0	0	0	0	0	0	0	0	0
Rhiso_B2_10298.t1	Y	Y	Y	Y	Y	Y	Y	Y	Y	0	0	0	0	0	0	0	0	0	0	0	0	0	0	0	0	0	0
Rhiso_B2_11365.t1	Y	Y	Y	Y	Y	Y	Y	Y	Y	0	0	0	0	0	0	0	0	0	0	0	0	0	0	0	0	0	0
Rhiso_B2_1632.t1	Y	Y	Y	Y	Y	Y	Y	Y	Y	0	0	0	0	0	0	0	0	0	0	0	0	0	0	0	0	0	0
Rhiso_B2_1633.t1	Y	Y	Y	Y	Y	Y	Y	Y	Y	0	0	0	0	0	0	0	0	0	0	0	0	0	0	0	0	0	0
Rhiso_B2_339.t1	Y	Y	Y	Y	Y	Y	Y	Y	Y	0	0	0	0	0	0	0	0	0	0	0	0	0	0	0	0	0	0
Rhiso_B2_3528.t1	Y	Y	Y	Y	Y	Y	Y	Y	Y	0	0	0	0	0	0	0	0	0	0	0	0	0	0	0	0	0	0
Rhiso_B2_3545.t1	Y	Y	Y	Y	Y	Y	Y	Y	Y	0	0	0	0	0	0	0	0	0	0	0	0	0	0	0	0	0	0
Rhiso_B2_3667.t1	Y	Y	Y	Y	Y	Y	Y	Y	Y	0	0	0	0	0	0	0	0	0	0	0	0	0	0	0	0	0	0
Rhiso_B2_373.t1	Y	Y	Y	Y	Y	Y	Y	Y	Y	0	0	0	0	0	0	0	0	0	0	0	0	0	0	0	0	0	0
Rhiso_B2_3760.t1	Y	Y	Y	Y	Y	Y	Y	Y	Y	0	0	0	0	0	0	0	0	0	0	0	0	0	0	0	0	0	0
Rhiso_B2_4349.t1	Y	Y	Y	Y	Y	Y	Y	Y	Y	0	0	0	0	0	0	0	0	0	0	0	0	0	0	0	0	0	0
Rhiso_B2_4664.t1	Y	Y	Y	Y	Y	Y	Y	Y	Y	0	0	0	0	0	0	0	0	0	0	0	0	0	0	0	0	0	0
Rhiso_B2_5054.t1	Y	Y	Y	Y	Y	Y	Y	Y	Y	0	0	0	0	0	0	0	0	0	0	0	0	0	0	0	0	0	0
Rhiso_B2_5234.t1	Y	Y	Y	Y	Y	Y	Y	Y	Y	0	0	0	0	0	0	0	0	0	0	0	0	0	0	0	0	0	0
Rhiso_B2_6092.t1	Y	Y	Y	Y	Y	Y	Y	Y	Y	0	0	0	0	0	0	0	0	0	0	0	0	0	0	0	0	0	0
Rhiso_B2_6482.t1	Y	Y	Y	Y	Y	Y	Y	Y	Y	0	0	0	0	0	0	0	0	0	0	0	0	0	0	0	0	0	0
Rhiso_B2_7080.t1	Y	Y	Y	Y	Y	Y	Y	Y	Y	0	0	0	0	0	0	0	0	0	0	0	0	0	0	0	0	0	0
Rhiso_B2_7876.t1	Y	Y	Y	Y	Y	Y	Y	Y	Y	0	0	0	0	0	0	0	0	0	0	0	0	0	0	0	0	0	0
Rhiso_B2_7951.t1	Y	Y	Y	Y	Y	Y	Y	Y	Y	0	0	0	0	0	0	0	0	0	0	0	0	0	0	0	0	0	0
Rhiso_B2_8306.t1	Y	Y	Y	Y	Y	Y	Y	Y	Y	0	0	0	0	0	0	0	0	0	0	0	0	0	0	0	0	0	0
Rhiso_B2_9261.t1	Y	Y	Y	Y	Y	Y	Y	Y	Y	0	0	0	0	0	0	0	0	0	0	0	0	0	0	0	0	0	0
Rhiso_B2_9721.t1	Y	Y	Y	Y	Y	Y	Y	Y	Y	0	0	0	0	0	0	0	0	0	0	0	0	0	0	0	0	0	0
Rhiso_B2_11284.t1	Y	Y	Y	Y	Y	Y	0	Y	Y	0	0	0	0	0	0	0	0	0	0	0	0	0	0	0	0	0	0
Rhiso_B2_122.t1	Y	Y	Y	Y	Y	Y	Y	Y	0	0	0	0	0	0	0	0	0	0	0	0	0	0	0	0	0	0	0
Rhiso_B2_1545.t1	Y	Y	Y	Y	Y	Y	Y	Y	0	0	0	0	0	0	0	0	0	0	0	0	0	0	0	0	0	0	0
Rhiso_B2_1872.t1	Y	Y	Y	Y	Y	Y	Y	0	Y	0	0	0	0	0	0	0	0	0	0	0	0	0	0	0	0	0	0
Rhiso_B2_2118.t1	Y	Y	Y	Y	Y	Y	Y	0	Y	0	0	0	0	0	0	0	0	0	0	0	0	0	0	0	0	0	0
Rhiso_B2_261.t1	Y	Y	Y	Y	Y	Y	Y	Y	0	0	0	0	0	0	0	0	0	0	0	0	0	0	0	0	0	0	0
Rhiso_B2_4264.t1	Y	Y	Y	Y	Y	Y	0	Y	Y	0	0	0	0	0	0	0	0	0	0	0	0	0	0	0	0	0	0
Rhiso_B2_4672.t1	Y	Y	Y	Y	Y	Y	0	Y	Y	0	0	0	0	0	0	0	0	0	0	0	0	0	0	0	0	0	0
Rhiso_B2_6088.t1	Y	Y	Y	Y	Y	Y	Y	Y	0	0	0	0	0	0	0	0	0	0	0	0	0	0	0	0	0	0	0
Rhiso_B2_8542.t1	Y	Y	Y	Y	Y	0	Y	Y	Y	0	0	0	0	0	0	0	0	0	0	0	0	0	0	0	0	0	0
Rhiso_B2_9196.t1	Y	Y	Y	0	Y	Y	Y	Y	Y	0	0	0	0	0	0	0	0	0	0	0	0	0	0	0	0	0	0
Rhiso_B2_9836.t1	Y	Y	Y	Y	Y	0	Y	Y	Y	0	0	0	0	0	0	0	0	0	0	0	0	0	0	0	0	0	0
Rhiso_B2_10020.t1	Y	Y	Y	Y	Y	0	Y	0	Y	0	0	0	0	0	0	0	0	0	0	0	0	0	0	0	0	0	0
Rhiso_B2_10189.t1	0	Y	Y	Y	Y	0	Y	Y	Y	0	0	0	0	0	0	0	0	0	0	0	0	0	0	0	0	0	0
Rhiso_B2_11223.t1	Y	Y	0	Y	Y	Y	Y	0	Y	0	0	0	0	0	0	0	0	0	0	0	0	0	0	0	0	0	0
Rhiso_B2_1956.t1	Y	Y	Y	Y	Y	Y	0	0	Y	0	0	0	0	0	0	0	0	0	0	0	0	0	0	0	0	0	0
Rhiso_B2_2218.t1	Y	Y	Y	Y	Y	0	Y	Y	0	0	0	0	0	0	0	0	0	0	0	0	0	0	0	0	0	0	0
Rhiso_B2_2284.t1	Y	Y	Y	Y	Y	0	Y	Y	0	0	0	0	0	0	0	0	0	0	0	0	0	0	0	0	0	0	0
Rhiso_B2_3668.t1	Y	Y	Y	Y	Y	Y	Y	0	0	0	0	0	0	0	0	0	0	0	0	0	0	0	0	0	0	0	0
Rhiso_B2_5073.t1	Y	Y	Y	Y	Y	Y	0	0	Y	0	0	0	0	0	0	0	0	0	0	0	0	0	0	0	0	0	0
Rhiso_B2_532.t1	Y	Y	Y	Y	Y	0	Y	0	Y	0	0	0	0	0	0	0	0	0	0	0	0	0	0	0	0	0	0
Rhiso_B2_8737.t1	Y	Y	Y	Y	Y	0	0	Y	Y	0	0	0	0	0	0	0	0	0	0	0	0	0	0	0	0	0	0
Rhiso_B2_9833.t1	Y	Y	Y	Y	Y	0	0	Y	Y	0	0	0	0	0	0	0	0	0	0	0	0	0	0	0	0	0	0
Rhiso_B2_2092.t1	Y	Y	Y	Y	Y	Y	0	0	0	0	0	0	0	0	0	0	0	0	0	0	0	0	0	0	0	0	0
Rhiso_B2_3557.t1	Y	Y	Y	Y	Y	0	0	0	Y	0	0	0	0	0	0	0	0	0	0	0	0	0	0	0	0	0	0
Rhiso_B2_5499.t1	Y	Y	Y	Y	Y	Y	0	0	0	0	0	0	0	0	0	0	0	0	0	0	0	0	0	0	0	0	0
Rhiso_B2_669.t1	Y	Y	Y	Y	Y	Y	0	0	0	0	0	0	0	0	0	0	0	0	0	0	0	0	0	0	0	0	0
Rhiso_B2_7203.t1	Y	Y	0	Y	Y	0	0	Y	Y	0	0	0	0	0	0	0	0	0	0	0	0	0	0	0	0	0	0
Rhiso_B2_7274.t1	Y	Y	Y	Y	Y	0	0	0	Y	0	0	0	0	0	0	0	0	0	0	0	0	0	0	0	0	0	0
Rhiso_B2_7942.t1	Y	Y	Y	Y	Y	0	0	0	Y	0	0	0	0	0	0	0	0	0	0	0	0	0	0	0	0	0	0
Rhiso_B2_8301.t1	Y	Y	Y	Y	Y	0	Y	0	0	0	0	0	0	0	0	0	0	0	0	0	0	0	0	0	0	0	0
Rhiso_B2_5504.t1	Y	Y	0	Y	Y	Y	0	0	0	0	0	0	0	0	0	0	0	0	0	0	0	0	0	0	0	0	0
Rhiso_B2_5811.t1	0	Y	Y	Y	Y	Y	0	0	0	0	0	0	0	0	0	0	0	0	0	0	0	0	0	0	0	0	0
Rhiso_B2_5172.t1	Y	Y	Y	0	0	0	0	Y	0	0	0	0	0	0	0	0	0	0	0	0	0	0	0	0	0	0	0
Rhiso_B2_8438.t1	0	Y	0	Y	0	Y	0	0	Y	0	0	0	0	0	0	0	0	0	0	0	0	0	0	0	0	0	0
Rhiso_B2_10373.t1	Y	Y	Y	Y	Y	0	0	0	0	0	0	0	0	0	0	0	0	0	0	0	0	0	0	0	0	0	0
Rhiso_B2_5196.t1	Y	Y	Y	Y	Y	0	0	0	0	0	0	0	0	0	0	0	0	0	0	0	0	0	0	0	0	0	0
Rhiso_B2_7652.t1	Y	Y	Y	Y	Y	0	0	0	0	0	0	0	0	0	0	0	0	0	0	0	0	0	0	0	0	0	0
Rhiso_B2_10007.t1	Y	Y	0	Y	Y	0	0	0	0	0	0	0	0	0	0	0	0	0	0	0	0	0	0	0	0	0	0
Rhiso_B2_10008.t1	Y	Y	0	Y	Y	0	0	0	0	0	0	0	0	0	0	0	0	0	0	0	0	0	0	0	0	0	0
Rhiso_B2_4876.t1	Y	Y	Y	0	0	0	0	0	0	0	0	0	0	0	0	0	0	0	0	0	0	0	0	0	0	0	0
Rhiso_B2_5493.t1	Y	Y	Y	0	0	0	0	0	0	0	0	0	0	0	0	0	0	0	0	0	0	0	0	0	0	0	0
Rhiso_B2_6021.t1	Y	Y	Y	0	0	0	0	0	0	0	0	0	0	0	0	0	0	0	0	0	0	0	0	0	0	0	0
Rhiso_B2_11430.t1	Y	Y	0	0	0	0	0	0	0	0	0	0	0	0	0	0	0	0	0	0	0	0	0	0	0	0	0
Rhiso_B2_1351.t1	0	Y	0	0	0	0	0	0	0	0	0	0	0	0	0	0	0	0	0	0	0	0	0	0	0	0	0
Rhiso_B2_7941.t1	0	Y	0	0	0	0	0	0	0	0	0	0	0	0	0	0	0	0	0	0	0	0	0	0	0	0	0

## Sheet: RhisoAG1IA
Conservation of SSPs of Rhiso AG1 IA in previous reported genome in whole species
Name	Rhiso_AG1_IA_YN-7	Rhiso_AG1_IA_B2	Rhiso_AG1_IA	Rhiso_AG1_IA_ADB	Rhiso_AG1_IA_WGL	Rhiso_AG1_IB	Rhiso_AG2	Rhiso_AG3	Rhiso_AG8	Botbo	Pirin	Pleos	Armos	Hetir	Pospl	Dacsp	Ustma	Pucgr	Trivi	Fugra	Verda	Magor	Nuecr	Blugr	Stano	Cocmi	Pyrtr
g10021.t1	Y	Y	Y	Y	Y	Y	Y	Y	Y	Y	Y	Y	Y	Y	Y	Y	Y	Y	Y	Y	Y	Y	Y	Y	Y	Y	Y
g1806.t1	Y	Y	Y	Y	Y	Y	Y	Y	Y	Y	Y	Y	Y	Y	Y	Y	Y	Y	Y	Y	Y	Y	Y	Y	Y	Y	Y
g1881.t1	Y	Y	Y	Y	Y	Y	Y	Y	Y	Y	Y	Y	Y	Y	Y	Y	Y	Y	Y	Y	Y	Y	Y	Y	Y	Y	Y
g2314.t1	Y	Y	Y	Y	Y	Y	Y	Y	Y	Y	Y	Y	Y	Y	Y	Y	Y	Y	Y	Y	Y	Y	Y	Y	Y	Y	Y
g2329.t1	Y	Y	Y	Y	Y	Y	Y	Y	Y	Y	Y	Y	Y	Y	Y	Y	Y	Y	Y	Y	Y	Y	Y	Y	Y	Y	Y
g2569.t1	Y	Y	Y	Y	Y	Y	Y	Y	Y	Y	Y	Y	Y	Y	Y	Y	Y	Y	Y	Y	Y	Y	Y	Y	Y	Y	Y
g3757.t1	Y	Y	Y	Y	Y	Y	Y	Y	Y	Y	Y	Y	Y	Y	Y	Y	Y	Y	Y	Y	Y	Y	Y	Y	Y	Y	Y
g4097.t1	Y	Y	Y	Y	Y	Y	Y	Y	Y	Y	Y	Y	Y	Y	Y	Y	Y	Y	Y	Y	Y	Y	Y	Y	Y	Y	Y
g4408.t1	Y	Y	Y	Y	Y	Y	Y	Y	Y	Y	Y	Y	Y	Y	Y	Y	Y	Y	Y	Y	Y	Y	Y	Y	Y	Y	Y
g4919.t1	Y	Y	Y	Y	Y	Y	Y	Y	Y	Y	Y	Y	Y	Y	Y	Y	Y	Y	Y	Y	Y	Y	Y	Y	Y	Y	Y
g4947.t1	Y	Y	Y	Y	Y	Y	Y	Y	Y	Y	Y	Y	Y	Y	Y	Y	Y	Y	Y	Y	Y	Y	Y	Y	Y	Y	Y
g4948.t1	Y	Y	Y	Y	Y	Y	Y	Y	Y	Y	Y	Y	Y	Y	Y	Y	Y	Y	Y	Y	Y	Y	Y	Y	Y	Y	Y
g5485.t1	Y	Y	Y	Y	Y	Y	Y	Y	Y	Y	Y	Y	Y	Y	Y	Y	Y	Y	Y	Y	Y	Y	Y	Y	Y	Y	Y
g5993.t1	Y	Y	Y	Y	Y	Y	Y	Y	Y	Y	Y	Y	Y	Y	Y	Y	Y	Y	Y	Y	Y	Y	Y	Y	Y	Y	Y
g6182.t1	Y	Y	Y	Y	Y	Y	Y	Y	Y	Y	Y	Y	Y	Y	Y	Y	Y	Y	Y	Y	Y	Y	Y	Y	Y	Y	Y
g682.t1	Y	Y	Y	Y	Y	Y	Y	Y	Y	Y	Y	Y	Y	Y	Y	Y	Y	Y	Y	Y	Y	Y	Y	Y	Y	Y	Y
g7244.t1	Y	Y	Y	Y	Y	Y	Y	Y	Y	Y	Y	Y	Y	Y	Y	Y	Y	Y	Y	Y	Y	Y	Y	Y	Y	Y	Y
g7797.t1	Y	Y	Y	Y	Y	Y	Y	Y	Y	Y	Y	Y	Y	Y	Y	Y	Y	Y	Y	Y	Y	Y	Y	Y	Y	Y	Y
g8031.t1	Y	Y	Y	Y	Y	Y	Y	Y	Y	Y	Y	Y	Y	Y	Y	Y	Y	Y	Y	Y	Y	Y	Y	Y	Y	Y	Y
g8228.t1	Y	Y	Y	Y	Y	Y	Y	Y	Y	Y	Y	Y	Y	Y	Y	Y	Y	Y	Y	Y	Y	Y	Y	Y	Y	Y	Y
g837.t1	Y	Y	Y	Y	Y	Y	Y	Y	Y	Y	Y	Y	Y	Y	Y	Y	Y	Y	Y	Y	Y	Y	Y	Y	Y	Y	Y
g9965.t1	Y	Y	Y	Y	Y	Y	Y	Y	Y	Y	Y	Y	Y	Y	Y	Y	Y	Y	Y	Y	Y	Y	Y	Y	Y	Y	Y
g1408.t1	Y	Y	Y	Y	Y	Y	Y	Y	Y	Y	Y	Y	Y	Y	Y	Y	0	Y	Y	Y	Y	Y	Y	Y	Y	Y	Y
g1612.t1	Y	Y	Y	Y	Y	Y	Y	Y	Y	Y	Y	Y	Y	Y	0	Y	Y	Y	Y	Y	Y	Y	Y	Y	Y	Y	Y
g2351.t1	Y	Y	Y	Y	Y	Y	Y	Y	Y	Y	Y	Y	Y	Y	Y	Y	Y	0	Y	Y	Y	Y	Y	Y	Y	Y	Y
g2356.t1	Y	Y	Y	Y	Y	Y	Y	Y	Y	Y	Y	Y	Y	Y	Y	Y	Y	0	Y	Y	Y	Y	Y	Y	Y	Y	Y
g2385.t1	Y	Y	Y	Y	Y	Y	Y	Y	Y	Y	Y	Y	Y	Y	Y	Y	Y	0	Y	Y	Y	Y	Y	Y	Y	Y	Y
g4067.t1	Y	Y	Y	Y	Y	Y	Y	Y	Y	Y	Y	Y	Y	Y	Y	Y	Y	Y	Y	Y	Y	Y	Y	Y	Y	Y	0
g4554.t1	Y	Y	Y	Y	Y	Y	Y	Y	Y	Y	Y	Y	Y	Y	Y	Y	Y	Y	Y	Y	Y	Y	Y	0	Y	Y	Y
g5846.t1	Y	Y	Y	Y	Y	Y	Y	Y	Y	Y	Y	Y	Y	Y	Y	Y	Y	0	Y	Y	Y	Y	Y	Y	Y	Y	Y
g5962.t1	Y	Y	Y	Y	Y	Y	Y	Y	Y	Y	Y	Y	Y	Y	Y	Y	Y	Y	Y	Y	Y	Y	Y	0	Y	Y	Y
g7886.t1	Y	Y	Y	Y	Y	0	Y	Y	Y	Y	Y	Y	Y	Y	Y	Y	Y	Y	Y	Y	Y	Y	Y	Y	Y	Y	Y
g8364.t1	Y	Y	Y	Y	Y	Y	Y	Y	Y	Y	Y	Y	Y	Y	Y	Y	0	Y	Y	Y	Y	Y	Y	Y	Y	Y	Y
g8849.t1	Y	Y	Y	Y	Y	Y	Y	Y	Y	Y	Y	Y	Y	Y	Y	Y	Y	Y	Y	Y	Y	Y	Y	0	Y	Y	Y
g9551.t1	Y	Y	Y	Y	Y	Y	Y	Y	Y	Y	Y	Y	Y	Y	Y	Y	Y	Y	Y	Y	Y	Y	Y	0	Y	Y	Y
g9556.t1	Y	Y	Y	Y	Y	Y	Y	Y	Y	Y	Y	Y	Y	Y	Y	Y	Y	Y	Y	Y	Y	Y	Y	0	Y	Y	Y
g9831.t1	Y	Y	Y	Y	Y	Y	Y	Y	Y	Y	Y	Y	Y	Y	Y	Y	Y	Y	Y	Y	Y	Y	Y	0	Y	Y	Y
g10020.t1	Y	Y	Y	Y	Y	Y	Y	Y	Y	Y	Y	Y	Y	0	Y	Y	0	Y	Y	Y	Y	Y	Y	Y	Y	Y	Y
g135.t1	Y	Y	Y	Y	Y	Y	Y	Y	Y	Y	Y	Y	Y	0	0	Y	Y	Y	Y	Y	Y	Y	Y	Y	Y	Y	Y
g136.t1	Y	Y	Y	Y	Y	Y	Y	Y	Y	Y	Y	Y	Y	0	0	Y	Y	Y	Y	Y	Y	Y	Y	Y	Y	Y	Y
g1388.t1	Y	Y	Y	Y	Y	Y	Y	Y	Y	Y	Y	Y	Y	Y	Y	Y	0	Y	Y	Y	Y	Y	Y	Y	Y	0	Y
g154.t1	Y	Y	Y	Y	Y	Y	Y	Y	Y	Y	Y	Y	Y	Y	Y	0	0	Y	Y	Y	Y	Y	Y	Y	Y	Y	Y
g1742.t1	Y	Y	Y	Y	Y	Y	Y	Y	Y	Y	Y	Y	Y	Y	Y	Y	0	Y	Y	Y	Y	Y	Y	0	Y	Y	Y
g2729.t1	Y	Y	Y	Y	Y	Y	Y	Y	Y	Y	Y	Y	Y	0	Y	Y	0	Y	Y	Y	Y	Y	Y	Y	Y	Y	Y
g2901.t1	Y	Y	Y	Y	Y	Y	Y	Y	Y	Y	Y	Y	Y	Y	Y	Y	0	Y	Y	Y	Y	Y	Y	Y	Y	0	Y
g2913.t1	Y	Y	Y	Y	Y	Y	Y	Y	Y	Y	Y	Y	Y	Y	Y	Y	0	Y	Y	Y	Y	Y	Y	Y	Y	0	Y
g4312.t1	Y	Y	Y	Y	Y	Y	Y	Y	Y	Y	Y	Y	Y	Y	Y	0	0	Y	Y	Y	Y	Y	Y	Y	Y	Y	Y
g4571.t1	Y	Y	Y	Y	Y	Y	Y	Y	Y	Y	Y	Y	Y	Y	Y	0	0	Y	Y	Y	Y	Y	Y	Y	Y	Y	Y
g4574.t1	Y	Y	Y	Y	Y	Y	Y	Y	Y	Y	Y	Y	Y	Y	Y	0	0	Y	Y	Y	Y	Y	Y	Y	Y	Y	Y
g4735.t1	Y	Y	Y	Y	Y	Y	Y	Y	Y	Y	Y	Y	Y	Y	Y	0	0	Y	Y	Y	Y	Y	Y	Y	Y	Y	Y
g5331.t1	Y	Y	Y	Y	Y	Y	Y	Y	Y	Y	Y	Y	Y	Y	0	Y	Y	Y	Y	Y	Y	Y	Y	0	Y	Y	Y
g6305.t1	Y	Y	Y	Y	Y	Y	Y	Y	Y	Y	Y	Y	Y	Y	Y	0	0	Y	Y	Y	Y	Y	Y	Y	Y	Y	Y
g6468.t1	Y	Y	Y	Y	Y	Y	Y	Y	Y	Y	Y	Y	Y	0	0	Y	Y	Y	Y	Y	Y	Y	Y	Y	Y	Y	Y
g6600.t1	Y	Y	Y	Y	Y	Y	Y	Y	Y	Y	Y	Y	Y	0	0	Y	Y	Y	Y	Y	Y	Y	Y	Y	Y	Y	Y
g6739.t1	Y	Y	Y	Y	Y	Y	Y	Y	Y	Y	Y	Y	Y	Y	Y	0	0	Y	Y	Y	Y	Y	Y	Y	Y	Y	Y
g6818.t1	Y	Y	Y	Y	Y	Y	Y	Y	Y	Y	Y	Y	Y	0	0	Y	Y	Y	Y	Y	Y	Y	Y	Y	Y	Y	Y
g6819.t1	Y	Y	Y	Y	Y	Y	Y	Y	Y	Y	Y	Y	Y	0	0	Y	Y	Y	Y	Y	Y	Y	Y	Y	Y	Y	Y
g6820.t1	Y	Y	Y	Y	Y	Y	Y	Y	Y	Y	Y	Y	Y	0	0	Y	Y	Y	Y	Y	Y	Y	Y	Y	Y	Y	Y
g703.t1	Y	Y	Y	Y	Y	Y	Y	Y	Y	Y	Y	Y	Y	Y	Y	Y	0	Y	Y	Y	Y	Y	Y	Y	Y	0	Y
g7161.t1	Y	Y	Y	Y	Y	Y	Y	Y	Y	Y	Y	Y	Y	Y	Y	0	0	Y	Y	Y	Y	Y	Y	Y	Y	Y	Y
g7166.t1	Y	Y	Y	Y	Y	Y	Y	Y	Y	Y	Y	Y	Y	Y	Y	0	0	Y	Y	Y	Y	Y	Y	Y	Y	Y	Y
g7319.t1	Y	Y	Y	Y	Y	Y	Y	Y	Y	Y	Y	Y	Y	0	0	Y	Y	Y	Y	Y	Y	Y	Y	Y	Y	Y	Y
g7749.t1	Y	Y	Y	Y	Y	Y	Y	Y	Y	Y	Y	Y	Y	Y	Y	0	0	Y	Y	Y	Y	Y	Y	Y	Y	Y	Y
g7863.t1	Y	Y	Y	Y	Y	Y	Y	Y	Y	Y	Y	Y	Y	Y	0	Y	Y	Y	Y	Y	Y	Y	Y	0	Y	Y	Y
g8309.t1	Y	Y	Y	Y	Y	Y	Y	Y	Y	Y	Y	Y	Y	0	0	Y	Y	Y	Y	Y	Y	Y	Y	Y	Y	Y	Y
g855.t1	Y	Y	Y	Y	Y	Y	Y	Y	Y	Y	Y	Y	Y	Y	0	Y	Y	Y	Y	Y	Y	Y	Y	0	Y	Y	Y
g8629.t1	Y	Y	Y	Y	Y	Y	Y	Y	Y	Y	Y	Y	Y	Y	Y	Y	0	Y	Y	Y	Y	Y	Y	Y	Y	0	Y
g8631.t1	Y	Y	Y	Y	Y	Y	Y	Y	Y	Y	Y	Y	Y	Y	Y	Y	0	Y	Y	Y	Y	Y	Y	Y	Y	0	Y
g8632.t1	Y	Y	Y	Y	Y	Y	Y	Y	Y	Y	Y	Y	Y	Y	Y	Y	0	Y	Y	Y	Y	Y	Y	Y	Y	0	Y
g8633.t1	Y	Y	Y	Y	Y	Y	Y	Y	Y	Y	Y	Y	Y	Y	Y	Y	0	Y	Y	Y	Y	Y	Y	Y	Y	0	Y
g8634.t1	Y	Y	Y	Y	Y	Y	Y	Y	Y	Y	Y	Y	Y	Y	Y	Y	0	Y	Y	Y	Y	Y	Y	Y	Y	0	Y
g8635.t1	Y	Y	Y	Y	Y	Y	Y	Y	Y	Y	Y	Y	Y	Y	Y	Y	0	Y	Y	Y	Y	Y	Y	Y	Y	0	Y
g9195.t1	Y	Y	Y	Y	Y	Y	Y	Y	Y	Y	Y	Y	Y	Y	Y	Y	0	Y	Y	Y	Y	Y	Y	0	Y	Y	Y
g933.t1	Y	Y	Y	Y	Y	Y	Y	Y	Y	Y	Y	Y	Y	Y	Y	0	0	Y	Y	Y	Y	Y	Y	Y	Y	Y	Y
g9699.t1	Y	Y	Y	Y	Y	Y	Y	Y	Y	Y	Y	Y	Y	Y	Y	0	0	Y	Y	Y	Y	Y	Y	Y	Y	Y	Y
g1702.t1	Y	Y	Y	Y	Y	Y	Y	Y	Y	Y	Y	Y	Y	Y	Y	Y	0	0	Y	Y	Y	0	Y	Y	Y	Y	Y
g2957.t1	Y	Y	Y	Y	Y	Y	Y	Y	Y	Y	Y	Y	Y	Y	Y	Y	0	0	Y	Y	Y	Y	Y	0	Y	Y	Y
g3431.t1	Y	Y	Y	Y	Y	Y	Y	Y	Y	Y	Y	Y	Y	Y	Y	Y	Y	Y	0	0	Y	Y	Y	0	Y	Y	Y
g4392.t1	Y	Y	Y	Y	Y	Y	Y	Y	Y	Y	Y	Y	Y	Y	Y	Y	0	0	Y	Y	Y	Y	Y	0	Y	Y	Y
g4658.t1	Y	Y	Y	Y	Y	Y	Y	Y	Y	Y	Y	Y	Y	Y	Y	0	Y	Y	Y	Y	Y	Y	0	0	Y	Y	Y
g5026.t1	Y	Y	Y	Y	Y	Y	Y	Y	Y	Y	Y	Y	Y	Y	Y	Y	0	0	Y	Y	Y	Y	Y	0	Y	Y	Y
g5117.t1	Y	Y	Y	Y	Y	Y	Y	Y	Y	Y	Y	Y	Y	Y	Y	Y	0	0	Y	Y	Y	Y	Y	0	Y	Y	Y
g5687.t1	Y	Y	Y	Y	Y	Y	Y	Y	Y	Y	Y	Y	Y	Y	Y	Y	0	0	Y	Y	Y	Y	Y	0	Y	Y	Y
g5740.t1	Y	Y	Y	Y	Y	Y	Y	Y	Y	Y	Y	Y	Y	Y	Y	Y	0	0	Y	Y	Y	Y	Y	0	Y	Y	Y
g5745.t1	Y	Y	Y	Y	Y	Y	Y	Y	Y	Y	Y	Y	Y	Y	Y	Y	0	0	Y	Y	Y	Y	Y	0	Y	Y	Y
g5771.t1	Y	Y	Y	Y	Y	Y	Y	Y	Y	Y	Y	Y	Y	Y	Y	Y	0	0	Y	Y	Y	Y	Y	0	Y	Y	Y
g5772.t1	Y	Y	Y	Y	Y	Y	Y	Y	Y	Y	Y	Y	Y	Y	Y	Y	0	0	Y	Y	Y	Y	Y	0	Y	Y	Y
g5773.t1	Y	Y	Y	Y	Y	Y	Y	Y	Y	Y	Y	Y	Y	Y	Y	Y	0	0	Y	Y	Y	Y	Y	0	Y	Y	Y
g5784.t1	Y	Y	Y	Y	Y	Y	Y	Y	Y	Y	Y	Y	Y	Y	Y	Y	0	0	Y	Y	Y	Y	Y	0	Y	Y	Y
g5941.t1	Y	Y	Y	Y	Y	Y	Y	Y	Y	Y	Y	Y	Y	Y	Y	Y	0	0	Y	Y	Y	Y	Y	0	Y	Y	Y
g6058.t1	Y	Y	Y	Y	Y	Y	Y	Y	Y	Y	Y	Y	Y	Y	Y	Y	0	0	Y	Y	Y	Y	Y	0	Y	Y	Y
g6772.t1	Y	Y	Y	Y	Y	Y	Y	Y	Y	Y	Y	Y	Y	Y	Y	Y	0	0	Y	Y	Y	Y	Y	0	Y	Y	Y
g681.t1	Y	Y	Y	Y	Y	Y	Y	Y	Y	0	Y	Y	Y	Y	0	Y	Y	Y	Y	Y	Y	Y	Y	0	Y	Y	Y
g6960.t1	Y	Y	Y	Y	Y	Y	Y	Y	Y	Y	Y	Y	Y	Y	Y	Y	0	0	Y	Y	Y	Y	Y	0	Y	Y	Y
g770.t1	Y	Y	Y	Y	Y	Y	Y	Y	Y	Y	Y	Y	Y	Y	Y	Y	0	0	Y	Y	Y	Y	Y	0	Y	Y	Y
g771.t1	Y	Y	Y	Y	Y	Y	Y	Y	Y	Y	Y	Y	Y	Y	Y	Y	0	0	Y	Y	Y	Y	Y	0	Y	Y	Y
g776.t1	Y	Y	Y	Y	Y	Y	Y	Y	Y	Y	Y	Y	Y	Y	Y	Y	0	0	Y	Y	Y	Y	Y	0	Y	Y	Y
g777.t1	Y	Y	Y	Y	Y	Y	Y	Y	Y	Y	Y	Y	Y	Y	Y	Y	0	0	Y	Y	Y	Y	Y	0	Y	Y	Y
g798.t1	Y	Y	Y	Y	Y	Y	Y	Y	Y	Y	Y	Y	Y	Y	Y	Y	0	0	Y	Y	Y	Y	Y	0	Y	Y	Y
g799.t1	Y	Y	Y	Y	Y	Y	Y	Y	Y	Y	Y	Y	Y	Y	Y	Y	0	0	Y	Y	Y	Y	Y	0	Y	Y	Y
g857.t1	Y	Y	Y	Y	Y	Y	Y	Y	Y	Y	Y	Y	Y	Y	Y	Y	Y	Y	0	0	Y	Y	Y	0	Y	Y	Y
g8984.t1	Y	Y	Y	Y	Y	Y	Y	Y	Y	Y	Y	Y	Y	Y	Y	Y	0	0	Y	Y	Y	Y	Y	0	Y	Y	Y
g9626.t1	Y	Y	Y	Y	Y	Y	Y	Y	Y	Y	0	Y	Y	Y	Y	Y	Y	0	Y	Y	Y	Y	Y	0	Y	Y	Y
g9742.t1	Y	Y	Y	Y	Y	Y	Y	Y	Y	Y	Y	Y	Y	Y	Y	Y	0	0	Y	Y	Y	Y	Y	0	Y	Y	Y
g9920.t1	Y	Y	Y	Y	Y	Y	Y	Y	Y	Y	Y	Y	Y	Y	Y	Y	0	0	Y	Y	Y	Y	Y	0	Y	Y	Y
g3254.t1	Y	Y	Y	Y	Y	Y	Y	Y	Y	Y	Y	Y	Y	Y	Y	Y	0	0	0	Y	Y	Y	Y	0	Y	Y	Y
g4404.t1	Y	Y	Y	Y	Y	Y	Y	Y	Y	Y	Y	Y	Y	Y	0	Y	0	0	Y	Y	Y	Y	Y	0	Y	Y	Y
g5836.t1	Y	Y	Y	Y	Y	Y	Y	Y	Y	0	Y	Y	Y	Y	Y	Y	0	Y	Y	Y	Y	Y	0	0	Y	Y	Y
g5837.t1	Y	Y	Y	Y	Y	Y	Y	Y	Y	0	Y	Y	Y	Y	Y	Y	0	Y	Y	Y	Y	Y	0	0	Y	Y	Y
g6104.t1	Y	Y	Y	Y	Y	Y	Y	Y	Y	0	Y	Y	Y	Y	Y	0	0	Y	Y	Y	Y	Y	Y	0	Y	Y	Y
g722.t1	Y	Y	Y	Y	Y	Y	Y	Y	Y	0	Y	Y	Y	Y	Y	Y	0	Y	Y	Y	Y	Y	0	0	Y	Y	Y
g739.t1	Y	Y	Y	Y	Y	Y	Y	Y	Y	0	Y	Y	Y	Y	Y	Y	0	Y	Y	Y	Y	Y	0	0	Y	Y	Y
g9698.t1	Y	Y	Y	Y	Y	Y	Y	Y	Y	Y	Y	Y	Y	Y	0	0	0	Y	Y	Y	Y	Y	Y	0	Y	Y	Y
g1452.t1	Y	Y	Y	Y	Y	Y	Y	Y	Y	Y	Y	Y	Y	Y	0	0	0	0	Y	Y	Y	Y	Y	0	Y	Y	Y
g1464.t1	Y	Y	Y	Y	Y	Y	Y	Y	Y	Y	Y	Y	Y	Y	0	0	0	0	Y	Y	Y	Y	Y	0	Y	Y	Y
g279.t1	Y	Y	Y	Y	Y	Y	Y	Y	Y	Y	Y	Y	Y	Y	0	0	Y	0	Y	Y	Y	Y	Y	0	Y	0	Y
g280.t1	Y	Y	Y	Y	Y	Y	Y	Y	Y	Y	Y	Y	Y	Y	0	0	Y	0	Y	Y	Y	Y	Y	0	Y	0	Y
g3040.t1	Y	Y	Y	Y	Y	Y	Y	Y	Y	Y	Y	Y	Y	Y	0	0	Y	0	Y	Y	Y	Y	Y	0	Y	0	Y
g3065.t1	Y	Y	Y	Y	Y	Y	Y	Y	Y	Y	Y	Y	Y	Y	0	0	Y	0	Y	Y	Y	Y	Y	0	Y	0	Y
g4429.t1	Y	Y	Y	Y	Y	Y	Y	Y	Y	Y	Y	Y	Y	0	0	0	Y	0	Y	Y	0	Y	Y	Y	Y	Y	Y
g4785.t1	Y	Y	Y	Y	Y	Y	Y	Y	Y	Y	Y	Y	Y	Y	0	0	Y	0	Y	Y	Y	Y	Y	0	Y	0	Y
g4786.t1	Y	Y	Y	Y	Y	Y	Y	Y	Y	Y	Y	Y	Y	Y	0	0	Y	0	Y	Y	Y	Y	Y	0	Y	0	Y
g4816.t1	Y	Y	Y	Y	Y	Y	Y	Y	Y	Y	Y	Y	Y	Y	0	0	Y	0	Y	Y	Y	Y	Y	0	Y	0	Y
g5870.t1	Y	Y	Y	Y	Y	Y	Y	Y	Y	Y	Y	Y	Y	Y	0	0	0	0	Y	Y	Y	Y	Y	0	Y	Y	Y
g6539.t1	Y	Y	Y	Y	Y	Y	Y	Y	Y	Y	Y	Y	Y	Y	0	0	0	0	Y	Y	Y	Y	Y	0	Y	Y	Y
g6941.t1	Y	Y	Y	Y	Y	Y	Y	Y	Y	Y	Y	Y	Y	Y	0	0	0	0	Y	Y	Y	Y	Y	0	Y	Y	Y
g8084.t1	Y	Y	Y	Y	Y	Y	Y	Y	Y	0	0	Y	Y	Y	Y	0	Y	0	Y	Y	Y	Y	Y	0	Y	Y	Y
g8085.t1	Y	Y	Y	Y	Y	Y	Y	Y	Y	0	0	Y	Y	Y	Y	0	Y	0	Y	Y	Y	Y	Y	0	Y	Y	Y
g8941.t1	Y	Y	Y	Y	Y	Y	Y	Y	Y	Y	Y	Y	Y	Y	0	0	Y	0	Y	Y	Y	Y	Y	0	Y	0	Y
g10038.t1	Y	Y	Y	Y	Y	Y	Y	Y	Y	0	Y	Y	0	Y	0	0	0	Y	0	Y	Y	Y	Y	Y	Y	Y	Y
g4300.t1	Y	Y	Y	Y	Y	Y	Y	Y	Y	0	Y	Y	0	Y	0	0	0	Y	0	Y	Y	Y	Y	Y	Y	Y	Y
g4321.t1	Y	Y	Y	Y	Y	Y	Y	Y	Y	0	Y	Y	0	Y	0	0	0	Y	0	Y	Y	Y	Y	Y	Y	Y	Y
g5448.t1	Y	Y	Y	Y	Y	Y	Y	Y	Y	Y	Y	Y	Y	Y	0	0	0	Y	0	Y	Y	Y	0	0	Y	Y	Y
g8541.t1	Y	Y	Y	Y	Y	Y	Y	Y	Y	0	Y	Y	0	Y	0	0	0	Y	0	Y	Y	Y	Y	Y	Y	Y	Y
g1387.t1	Y	Y	Y	Y	Y	Y	Y	Y	Y	Y	Y	Y	Y	Y	Y	Y	Y	Y	Y	Y	0	0	0	0	0	0	0
g1713.t1	Y	Y	Y	Y	Y	Y	Y	Y	Y	0	Y	Y	Y	Y	0	0	0	0	0	Y	Y	Y	Y	0	Y	Y	Y
g2966.t1	Y	Y	Y	Y	Y	Y	Y	Y	Y	0	Y	Y	Y	Y	0	0	0	0	0	Y	Y	Y	Y	0	Y	Y	Y
g3560.t1	Y	Y	Y	Y	Y	Y	Y	Y	Y	0	Y	0	0	0	0	0	Y	Y	Y	Y	Y	Y	0	Y	Y	Y	Y
g3580.t1	Y	Y	Y	Y	Y	Y	Y	Y	Y	0	Y	0	0	0	0	0	Y	Y	Y	Y	Y	Y	0	Y	Y	Y	Y
g3737.t1	Y	Y	Y	Y	Y	Y	Y	Y	Y	0	Y	0	0	0	0	0	Y	Y	Y	Y	Y	Y	0	Y	Y	Y	Y
g638.t1	Y	Y	Y	Y	Y	Y	Y	Y	Y	0	Y	0	0	0	0	0	Y	Y	Y	Y	Y	Y	0	Y	Y	Y	Y
g7263.t1	Y	Y	Y	Y	Y	Y	Y	Y	Y	0	Y	0	0	0	0	0	Y	Y	Y	Y	Y	Y	0	Y	Y	Y	Y
g7626.t1	Y	Y	Y	Y	Y	Y	Y	Y	Y	0	Y	Y	Y	Y	0	0	0	0	0	Y	Y	Y	Y	0	Y	Y	Y
g7904.t1	Y	Y	Y	Y	Y	Y	Y	Y	Y	Y	0	0	0	0	0	0	0	Y	Y	Y	Y	Y	Y	Y	Y	Y	Y
g9416.t1	Y	Y	Y	Y	Y	Y	Y	Y	Y	Y	Y	Y	Y	Y	0	0	0	0	0	Y	Y	Y	Y	0	Y	Y	0
g1586.t1	Y	Y	Y	Y	Y	0	Y	Y	Y	Y	Y	0	0	0	0	0	0	0	Y	Y	Y	Y	Y	Y	Y	Y	Y
g2703.t1	Y	Y	Y	Y	Y	Y	Y	Y	Y	Y	0	Y	Y	Y	Y	0	0	0	Y	0	Y	Y	0	0	Y	Y	0
g2987.t1	Y	Y	Y	Y	Y	Y	Y	Y	0	0	Y	Y	0	Y	0	0	Y	0	0	Y	Y	Y	Y	0	Y	Y	Y
g2988.t1	Y	Y	Y	Y	Y	Y	Y	Y	0	0	Y	Y	0	Y	0	0	Y	0	0	Y	Y	Y	Y	0	Y	Y	Y
g4274.t1	Y	Y	Y	Y	Y	Y	Y	Y	Y	Y	0	Y	Y	Y	Y	0	0	0	Y	0	Y	Y	0	0	Y	Y	0
g4968.t1	Y	Y	Y	Y	Y	Y	Y	Y	Y	0	0	0	Y	0	Y	Y	0	0	Y	Y	Y	Y	0	0	0	Y	Y
g5931.t1	Y	Y	Y	Y	Y	Y	Y	Y	Y	0	Y	0	0	Y	0	0	Y	Y	0	Y	Y	0	0	0	Y	Y	Y
g6458.t1	Y	Y	Y	Y	Y	Y	Y	Y	Y	0	0	0	Y	0	Y	Y	0	0	Y	Y	Y	Y	0	0	0	Y	Y
g7614.t1	Y	Y	Y	Y	Y	Y	Y	Y	Y	0	Y	0	0	Y	0	0	Y	Y	0	Y	Y	0	0	0	Y	Y	Y
g8676.t1	Y	Y	Y	Y	Y	Y	Y	Y	Y	0	Y	0	0	0	0	0	0	Y	Y	Y	Y	Y	0	0	Y	Y	Y
g1062.t1	Y	Y	Y	Y	Y	Y	Y	Y	0	0	0	0	Y	0	0	0	Y	0	0	0	Y	Y	Y	Y	Y	Y	Y
g1578.t1	Y	Y	Y	Y	Y	0	Y	Y	Y	Y	Y	Y	Y	Y	Y	Y	Y	Y	0	0	0	0	0	0	0	0	0
g4976.t1	Y	Y	Y	Y	Y	Y	Y	Y	0	Y	0	Y	Y	0	0	0	0	0	0	Y	Y	Y	0	0	Y	Y	Y
g6722.t1	Y	Y	Y	Y	Y	Y	Y	Y	0	0	0	0	Y	Y	0	0	0	0	Y	Y	Y	Y	Y	0	Y	0	Y
g3367.t1	Y	Y	Y	Y	Y	Y	Y	Y	Y	Y	Y	Y	Y	Y	Y	Y	0	0	0	0	0	0	0	0	0	0	0
g8643.t1	Y	Y	Y	Y	Y	Y	Y	Y	Y	Y	0	0	Y	0	0	0	Y	0	Y	Y	0	Y	0	0	Y	0	0
g9321.t1	Y	Y	Y	Y	Y	Y	Y	Y	Y	Y	0	0	Y	0	0	0	Y	0	Y	Y	0	Y	0	0	Y	0	0
g3300.t1	Y	Y	Y	Y	Y	Y	0	0	0	0	0	0	0	0	0	0	Y	Y	Y	Y	Y	Y	0	0	Y	Y	Y
g4172.t1	Y	Y	Y	Y	Y	Y	Y	Y	Y	0	Y	Y	Y	Y	Y	Y	0	0	0	0	0	0	0	0	0	0	0
g438.t1	Y	Y	Y	Y	Y	Y	Y	Y	0	Y	0	Y	Y	Y	Y	0	Y	Y	0	0	0	0	0	0	0	0	0
g4496.t1	Y	Y	Y	Y	Y	0	0	0	Y	Y	Y	Y	0	Y	0	0	0	0	0	0	Y	Y	0	0	Y	Y	Y
g5886.t1	Y	Y	Y	Y	Y	Y	Y	Y	Y	Y	0	0	Y	Y	Y	Y	0	Y	0	0	0	0	0	0	0	0	0
g6291.t1	Y	Y	Y	Y	Y	Y	Y	Y	Y	Y	0	Y	0	Y	0	0	0	0	0	0	0	Y	0	0	Y	0	Y
g9376.t1	Y	Y	Y	Y	Y	Y	Y	Y	Y	0	0	0	0	0	Y	Y	Y	Y	0	0	0	Y	0	0	0	Y	0
g9440.t1	Y	0	Y	0	0	Y	Y	0	Y	Y	0	Y	0	Y	Y	0	0	0	Y	Y	Y	Y	Y	0	0	Y	0
g9717.t1	Y	Y	Y	Y	Y	Y	Y	Y	Y	Y	Y	Y	Y	Y	Y	0	0	0	0	0	0	0	0	0	0	0	0
g4020.t1	Y	Y	Y	Y	Y	0	Y	Y	Y	Y	0	Y	Y	Y	Y	0	0	Y	0	0	0	0	0	0	0	0	0
g8797.t1	Y	Y	Y	Y	Y	Y	Y	Y	Y	Y	0	Y	Y	Y	0	0	0	Y	0	0	0	0	0	0	0	0	0
g8798.t1	Y	Y	Y	Y	Y	Y	Y	Y	Y	Y	0	Y	Y	Y	0	0	0	Y	0	0	0	0	0	0	0	0	0
g8801.t1	Y	Y	Y	Y	Y	Y	Y	Y	Y	Y	0	Y	Y	Y	0	0	0	Y	0	0	0	0	0	0	0	0	0
g8877.t1	Y	Y	Y	Y	Y	Y	Y	Y	Y	Y	0	Y	Y	Y	0	0	0	Y	0	0	0	0	0	0	0	0	0
g2043.t1	Y	Y	Y	Y	Y	Y	Y	Y	Y	0	0	Y	Y	Y	0	0	0	Y	0	0	0	0	0	0	0	0	0
g4420.t1	Y	Y	Y	Y	Y	Y	Y	Y	Y	0	0	0	Y	0	0	0	Y	0	Y	Y	0	0	0	0	0	0	0
g4651.t1	Y	Y	Y	0	Y	0	0	0	0	Y	Y	Y	Y	Y	Y	Y	Y	Y	0	0	0	0	0	0	0	0	0
g4723.t1	Y	Y	Y	Y	Y	Y	Y	Y	Y	0	Y	0	Y	Y	0	0	0	0	0	0	0	0	Y	0	0	0	0
g4730.t1	Y	Y	Y	Y	Y	Y	Y	Y	Y	0	0	0	Y	0	0	0	Y	0	Y	Y	0	0	0	0	0	0	0
g9783.t1	Y	Y	Y	Y	Y	Y	Y	Y	0	0	0	0	0	0	0	0	0	0	Y	Y	Y	Y	Y	0	0	0	0
g8038.t1	Y	Y	Y	Y	Y	Y	Y	Y	Y	0	0	0	Y	0	0	Y	0	Y	0	0	0	0	0	0	0	0	0
g492.t1	Y	Y	Y	Y	Y	Y	Y	Y	Y	Y	0	0	0	0	0	Y	0	0	0	0	0	0	0	0	0	0	0
g5215.t1	Y	Y	Y	Y	Y	Y	Y	Y	Y	0	0	0	0	Y	0	Y	0	0	0	0	0	0	0	0	0	0	0
g5385.t1	Y	Y	Y	Y	Y	Y	Y	Y	Y	Y	0	0	0	0	0	Y	0	0	0	0	0	0	0	0	0	0	0
g5387.t1	Y	Y	Y	Y	Y	Y	Y	Y	Y	Y	0	0	0	0	0	Y	0	0	0	0	0	0	0	0	0	0	0
g5557.t1	Y	Y	Y	Y	Y	Y	Y	Y	Y	0	0	0	0	Y	0	Y	0	0	0	0	0	0	0	0	0	0	0
g7673.t1	Y	Y	Y	Y	Y	0	Y	Y	0	0	0	Y	Y	Y	Y	0	0	0	0	0	0	0	0	0	0	0	0
g9922.t1	Y	Y	Y	Y	Y	Y	Y	Y	Y	Y	0	0	0	0	0	Y	0	0	0	0	0	0	0	0	0	0	0
g251.t1	Y	Y	Y	Y	Y	Y	Y	Y	Y	Y	0	0	0	0	0	0	0	0	0	0	0	0	0	0	0	0	0
g2720.t1	Y	Y	Y	Y	Y	Y	Y	Y	Y	0	0	0	0	0	0	Y	0	0	0	0	0	0	0	0	0	0	0
g3552.t1	Y	Y	Y	Y	Y	Y	Y	Y	Y	Y	0	0	0	0	0	0	0	0	0	0	0	0	0	0	0	0	0
g379.t1	Y	Y	Y	Y	Y	0	0	Y	0	Y	0	Y	Y	Y	0	0	0	0	0	0	0	0	0	0	0	0	0
g4327.t1	Y	Y	Y	Y	Y	Y	Y	Y	Y	0	0	0	0	0	Y	0	0	0	0	0	0	0	0	0	0	0	0
g5929.t1	Y	Y	Y	Y	Y	Y	Y	Y	0	0	0	0	Y	0	Y	0	0	0	0	0	0	0	0	0	0	0	0
g7601.t1	Y	Y	Y	Y	Y	Y	Y	Y	Y	0	0	0	0	0	0	Y	0	0	0	0	0	0	0	0	0	0	0
g7778.t1	Y	Y	Y	Y	Y	Y	Y	Y	Y	0	0	0	0	0	Y	0	0	0	0	0	0	0	0	0	0	0	0
g935.t1	Y	0	Y	Y	Y	0	Y	Y	Y	Y	0	0	Y	0	0	0	0	0	0	0	Y	0	0	0	0	0	0
g9707.t1	Y	Y	Y	Y	Y	Y	Y	Y	Y	0	0	0	0	0	Y	0	0	0	0	0	0	0	0	0	0	0	0
g4363.t1	Y	Y	Y	Y	Y	Y	0	Y	Y	0	Y	0	0	0	0	0	0	0	0	0	0	0	0	0	0	0	0
g7355.t1	Y	Y	Y	Y	Y	0	Y	Y	Y	0	0	0	0	0	Y	0	0	0	0	0	0	0	0	0	0	0	0
g9901.t1	Y	Y	Y	Y	Y	Y	Y	0	Y	0	0	0	0	Y	0	0	0	0	0	0	0	0	0	0	0	0	0
g4918.t1	Y	Y	Y	Y	Y	Y	0	0	0	0	0	Y	Y	0	0	0	0	0	0	0	0	0	0	0	0	0	0
g7373.t1	Y	Y	Y	Y	Y	0	0	Y	Y	0	0	Y	0	0	0	0	0	0	0	0	0	0	0	0	0	0	0
g5446.t1	Y	Y	Y	Y	Y	Y	0	0	0	0	0	Y	0	0	0	0	0	0	0	0	0	0	0	0	0	0	0
g6444.t1	Y	Y	Y	Y	Y	0	0	0	Y	0	0	0	0	0	0	0	0	Y	0	0	0	0	0	0	0	0	0
g796.t1	Y	0	Y	Y	Y	Y	Y	0	Y	Y	0	0	0	0	0	0	0	0	0	0	0	0	0	0	0	0	0
g2456.t1	Y	Y	Y	Y	Y	Y	Y	Y	Y	0	0	0	0	0	0	0	0	0	0	0	0	0	0	0	0	0	0
g2717.t1	Y	Y	Y	Y	Y	Y	Y	Y	Y	0	0	0	0	0	0	0	0	0	0	0	0	0	0	0	0	0	0
g2922.t1	Y	Y	Y	Y	Y	Y	Y	Y	Y	0	0	0	0	0	0	0	0	0	0	0	0	0	0	0	0	0	0
g3079.t1	Y	Y	Y	Y	Y	Y	Y	Y	Y	0	0	0	0	0	0	0	0	0	0	0	0	0	0	0	0	0	0
g360.t1	Y	Y	Y	Y	Y	Y	Y	Y	Y	0	0	0	0	0	0	0	0	0	0	0	0	0	0	0	0	0	0
g3631.t1	Y	Y	Y	Y	Y	Y	Y	Y	Y	0	0	0	0	0	0	0	0	0	0	0	0	0	0	0	0	0	0
g5613.t1	Y	Y	Y	Y	Y	Y	Y	Y	Y	0	0	0	0	0	0	0	0	0	0	0	0	0	0	0	0	0	0
g6436.t1	Y	Y	Y	Y	Y	Y	Y	Y	Y	0	0	0	0	0	0	0	0	0	0	0	0	0	0	0	0	0	0
g7278.t1	Y	Y	Y	Y	Y	Y	Y	Y	Y	0	0	0	0	0	0	0	0	0	0	0	0	0	0	0	0	0	0
g734.t1	Y	Y	Y	Y	Y	Y	Y	Y	Y	0	0	0	0	0	0	0	0	0	0	0	0	0	0	0	0	0	0
g7570.t1	Y	Y	Y	Y	Y	Y	Y	Y	Y	0	0	0	0	0	0	0	0	0	0	0	0	0	0	0	0	0	0
g7624.t1	Y	Y	Y	Y	Y	Y	Y	Y	Y	0	0	0	0	0	0	0	0	0	0	0	0	0	0	0	0	0	0
g7761.t1	Y	Y	Y	Y	Y	Y	Y	Y	Y	0	0	0	0	0	0	0	0	0	0	0	0	0	0	0	0	0	0
g8070.t1	Y	Y	Y	Y	Y	Y	Y	Y	Y	0	0	0	0	0	0	0	0	0	0	0	0	0	0	0	0	0	0
g8231.t1	Y	Y	Y	Y	Y	Y	Y	Y	Y	0	0	0	0	0	0	0	0	0	0	0	0	0	0	0	0	0	0
g8369.t1	Y	Y	Y	Y	Y	Y	Y	Y	Y	0	0	0	0	0	0	0	0	0	0	0	0	0	0	0	0	0	0
g9690.t1	Y	Y	Y	Y	Y	Y	Y	Y	Y	0	0	0	0	0	0	0	0	0	0	0	0	0	0	0	0	0	0
g140.t1	Y	Y	Y	Y	Y	Y	Y	0	Y	0	0	0	0	0	0	0	0	0	0	0	0	0	0	0	0	0	0
g1475.t1	Y	0	Y	Y	Y	Y	Y	Y	Y	0	0	0	0	0	0	0	0	0	0	0	0	0	0	0	0	0	0
g1670.t1	Y	Y	Y	0	Y	Y	Y	Y	Y	0	0	0	0	0	0	0	0	0	0	0	0	0	0	0	0	0	0
g2257.t1	Y	Y	Y	Y	Y	Y	0	Y	Y	0	0	0	0	0	0	0	0	0	0	0	0	0	0	0	0	0	0
g3525.t1	Y	Y	Y	Y	Y	0	Y	Y	Y	0	0	0	0	0	0	0	0	0	0	0	0	0	0	0	0	0	0
g6939.t1	Y	Y	Y	Y	Y	Y	Y	0	Y	0	0	0	0	0	0	0	0	0	0	0	0	0	0	0	0	0	0
g7226.t1	Y	Y	Y	Y	Y	Y	Y	0	Y	0	0	0	0	0	0	0	0	0	0	0	0	0	0	0	0	0	0
g7600.t1	Y	0	Y	Y	Y	Y	Y	Y	Y	0	0	0	0	0	0	0	0	0	0	0	0	0	0	0	0	0	0
g8498.t1	Y	Y	Y	Y	Y	Y	0	Y	Y	0	0	0	0	0	0	0	0	0	0	0	0	0	0	0	0	0	0
g9595.t1	Y	Y	Y	Y	Y	Y	Y	Y	0	0	0	0	0	0	0	0	0	0	0	0	0	0	0	0	0	0	0
g2617.t1	Y	Y	Y	Y	Y	0	Y	0	Y	0	0	0	0	0	0	0	0	0	0	0	0	0	0	0	0	0	0
g2716.t1	Y	Y	Y	Y	Y	Y	Y	0	0	0	0	0	0	0	0	0	0	0	0	0	0	0	0	0	0	0	0
g2829.t1	Y	0	Y	Y	Y	0	Y	Y	Y	0	0	0	0	0	0	0	0	0	0	0	0	0	0	0	0	0	0
g3201.t1	Y	Y	Y	Y	Y	0	Y	Y	0	0	0	0	0	0	0	0	0	0	0	0	0	0	0	0	0	0	0
g3528.t1	Y	Y	Y	Y	Y	0	0	Y	Y	0	0	0	0	0	0	0	0	0	0	0	0	0	0	0	0	0	0
g52.t1	Y	Y	Y	Y	Y	Y	0	0	Y	0	0	0	0	0	0	0	0	0	0	0	0	0	0	0	0	0	0
g5238.t1	Y	0	Y	Y	Y	0	Y	Y	Y	0	0	0	0	0	0	0	0	0	0	0	0	0	0	0	0	0	0
g5632.t1	Y	Y	Y	Y	Y	0	0	Y	Y	0	0	0	0	0	0	0	0	0	0	0	0	0	0	0	0	0	0
g5644.t1	Y	Y	Y	Y	Y	Y	0	0	Y	0	0	0	0	0	0	0	0	0	0	0	0	0	0	0	0	0	0
g7608.t1	Y	Y	Y	Y	Y	0	Y	Y	0	0	0	0	0	0	0	0	0	0	0	0	0	0	0	0	0	0	0
g7639.t1	Y	0	Y	Y	Y	Y	0	Y	Y	0	0	0	0	0	0	0	0	0	0	0	0	0	0	0	0	0	0
g8202.t1	Y	Y	Y	Y	Y	0	Y	Y	0	0	0	0	0	0	0	0	0	0	0	0	0	0	0	0	0	0	0
g8746.t1	Y	0	Y	Y	Y	0	Y	Y	Y	0	0	0	0	0	0	0	0	0	0	0	0	0	0	0	0	0	0
g9980.t1	Y	0	Y	Y	Y	0	Y	Y	Y	0	0	0	0	0	0	0	0	0	0	0	0	0	0	0	0	0	0
g3464.t1	Y	Y	Y	Y	Y	Y	0	0	0	0	0	0	0	0	0	0	0	0	0	0	0	0	0	0	0	0	0
g3465.t1	Y	Y	Y	Y	Y	Y	0	0	0	0	0	0	0	0	0	0	0	0	0	0	0	0	0	0	0	0	0
g4009.t1	Y	Y	Y	Y	Y	Y	0	0	0	0	0	0	0	0	0	0	0	0	0	0	0	0	0	0	0	0	0
g4398.t1	Y	Y	Y	Y	Y	0	0	0	Y	0	0	0	0	0	0	0	0	0	0	0	0	0	0	0	0	0	0
g6434.t1	Y	Y	Y	Y	Y	0	Y	0	0	0	0	0	0	0	0	0	0	0	0	0	0	0	0	0	0	0	0
g6437.t1	Y	Y	Y	Y	Y	0	Y	0	0	0	0	0	0	0	0	0	0	0	0	0	0	0	0	0	0	0	0
g6618.t1	Y	Y	Y	Y	Y	Y	0	0	0	0	0	0	0	0	0	0	0	0	0	0	0	0	0	0	0	0	0
g7635.t1	Y	Y	Y	Y	Y	0	0	0	Y	0	0	0	0	0	0	0	0	0	0	0	0	0	0	0	0	0	0
g9037.t1	Y	0	Y	0	0	Y	Y	Y	Y	0	0	0	0	0	0	0	0	0	0	0	0	0	0	0	0	0	0
g4369.t1	0	0	Y	Y	Y	Y	0	Y	0	0	0	0	0	0	0	0	0	0	0	0	0	0	0	0	0	0	0
g6801.t1	Y	0	Y	Y	Y	0	0	0	Y	0	0	0	0	0	0	0	0	0	0	0	0	0	0	0	0	0	0
g8072.t1	Y	Y	Y	0	0	0	0	Y	0	0	0	0	0	0	0	0	0	0	0	0	0	0	0	0	0	0	0
g9679.t1	0	0	Y	0	0	Y	0	0	Y	0	0	0	0	0	0	0	0	0	0	0	0	0	0	0	0	0	0
g9757.t1	0	0	Y	0	0	Y	0	0	0	0	0	0	0	0	0	0	0	0	0	0	0	0	0	0	0	0	0
g1087.t1	Y	Y	Y	Y	Y	0	0	0	0	0	0	0	0	0	0	0	0	0	0	0	0	0	0	0	0	0	0
g1463.t1	Y	Y	Y	Y	Y	0	0	0	0	0	0	0	0	0	0	0	0	0	0	0	0	0	0	0	0	0	0
g5454.t1	Y	Y	Y	Y	Y	0	0	0	0	0	0	0	0	0	0	0	0	0	0	0	0	0	0	0	0	0	0
g6624.t1	Y	Y	Y	Y	Y	0	0	0	0	0	0	0	0	0	0	0	0	0	0	0	0	0	0	0	0	0	0
g7603.t1	Y	Y	Y	Y	Y	0	0	0	0	0	0	0	0	0	0	0	0	0	0	0	0	0	0	0	0	0	0
g4702.t1	Y	Y	Y	Y	0	0	0	0	0	0	0	0	0	0	0	0	0	0	0	0	0	0	0	0	0	0	0
g5540.t1	Y	0	Y	Y	Y	0	0	0	0	0	0	0	0	0	0	0	0	0	0	0	0	0	0	0	0	0	0
g5627.t1	Y	0	Y	Y	Y	0	0	0	0	0	0	0	0	0	0	0	0	0	0	0	0	0	0	0	0	0	0
g3460.t1	Y	Y	Y	0	0	0	0	0	0	0	0	0	0	0	0	0	0	0	0	0	0	0	0	0	0	0	0
g5753.t1	Y	Y	Y	0	0	0	0	0	0	0	0	0	0	0	0	0	0	0	0	0	0	0	0	0	0	0	0
g6622.t1	0	0	Y	Y	Y	0	0	0	0	0	0	0	0	0	0	0	0	0	0	0	0	0	0	0	0	0	0
g8750.t1	Y	Y	Y	0	0	0	0	0	0	0	0	0	0	0	0	0	0	0	0	0	0	0	0	0	0	0	0
g7677.t1	0	0	Y	0	0	0	0	0	0	0	0	0	0	0	0	0	0	0	0	0	0	0	0	0	0	0	0
g7734.t1	0	0	Y	0	0	0	0	0	0	0	0	0	0	0	0	0	0	0	0	0	0	0	0	0	0	0	0
g8415.t1	0	0	Y	0	0	0	0	0	0	0	0	0	0	0	0	0	0	0	0	0	0	0	0	0	0	0	0
g9876.t1	0	0	Y	0	0	0	0	0	0	0	0	0	0	0	0	0	0	0	0	0	0	0	0	0	0	0	0

## Sheet: RhisoAG1IAADB
Conservation of SSPs of Rhiso AG1 IA strain ADB in whole species
Name	Rhiso_AG1_IA_YN-7	Rhiso_AG1_IA_B2	Rhiso_AG1_IA	Rhiso_AG1_IA_ADB	Rhiso_AG1_IA_WGL	Rhiso_AG1_IB	Rhiso_AG2	Rhiso_AG3	Rhiso_AG8	Botbo	Pirin	Pleos	Armos	Hetir	Pospl	Dacsp	Ustma	Pucgr	Trivi	Fugra	Verda	Magor	Nuecr	Blugr	Stano	Cocmi	Pyrtr
g1161.t1	Y	Y	Y	Y	Y	Y	Y	Y	Y	Y	Y	Y	Y	Y	Y	Y	Y	Y	Y	Y	Y	Y	Y	Y	Y	Y	Y
g1682.t1	Y	Y	Y	Y	Y	Y	Y	Y	Y	Y	Y	Y	Y	Y	Y	Y	Y	Y	Y	Y	Y	Y	Y	Y	Y	Y	Y
g1845.t1	Y	Y	Y	Y	Y	Y	Y	Y	Y	Y	Y	Y	Y	Y	Y	Y	Y	Y	Y	Y	Y	Y	Y	Y	Y	Y	Y
g2234.t1	Y	Y	Y	Y	Y	Y	Y	Y	Y	Y	Y	Y	Y	Y	Y	Y	Y	Y	Y	Y	Y	Y	Y	Y	Y	Y	Y
g2313.t1	Y	Y	Y	Y	Y	Y	Y	Y	Y	Y	Y	Y	Y	Y	Y	Y	Y	Y	Y	Y	Y	Y	Y	Y	Y	Y	Y
g3089.t1	Y	Y	Y	Y	Y	Y	Y	Y	Y	Y	Y	Y	Y	Y	Y	Y	Y	Y	Y	Y	Y	Y	Y	Y	Y	Y	Y
g3171.t1	Y	Y	Y	Y	Y	Y	Y	Y	Y	Y	Y	Y	Y	Y	Y	Y	Y	Y	Y	Y	Y	Y	Y	Y	Y	Y	Y
g3612.t1	Y	Y	Y	Y	Y	Y	Y	Y	Y	Y	Y	Y	Y	Y	Y	Y	Y	Y	Y	Y	Y	Y	Y	Y	Y	Y	Y
g4231.t1	Y	Y	Y	Y	Y	Y	Y	Y	Y	Y	Y	Y	Y	Y	Y	Y	Y	Y	Y	Y	Y	Y	Y	Y	Y	Y	Y
g5339.t1	Y	Y	Y	Y	Y	Y	Y	Y	Y	Y	Y	Y	Y	Y	Y	Y	Y	Y	Y	Y	Y	Y	Y	Y	Y	Y	Y
g6236.t1	Y	Y	Y	Y	Y	Y	Y	Y	Y	Y	Y	Y	Y	Y	Y	Y	Y	Y	Y	Y	Y	Y	Y	Y	Y	Y	Y
g640.t1	Y	Y	Y	Y	Y	Y	Y	Y	Y	Y	Y	Y	Y	Y	Y	Y	Y	Y	Y	Y	Y	Y	Y	Y	Y	Y	Y
g646.t1	Y	Y	Y	Y	Y	Y	Y	Y	Y	Y	Y	Y	Y	Y	Y	Y	Y	Y	Y	Y	Y	Y	Y	Y	Y	Y	Y
g6820.t1	Y	Y	Y	Y	Y	Y	Y	Y	Y	Y	Y	Y	Y	Y	Y	Y	Y	Y	Y	Y	Y	Y	Y	Y	Y	Y	Y
g7232.t1	Y	Y	Y	Y	Y	Y	Y	Y	Y	Y	Y	Y	Y	Y	Y	Y	Y	Y	Y	Y	Y	Y	Y	Y	Y	Y	Y
g7233.t1	Y	Y	Y	Y	Y	Y	Y	Y	Y	Y	Y	Y	Y	Y	Y	Y	Y	Y	Y	Y	Y	Y	Y	Y	Y	Y	Y
g7254.t1	Y	Y	Y	Y	Y	Y	Y	Y	Y	Y	Y	Y	Y	Y	Y	Y	Y	Y	Y	Y	Y	Y	Y	Y	Y	Y	Y
g7255.t1	Y	Y	Y	Y	Y	Y	Y	Y	Y	Y	Y	Y	Y	Y	Y	Y	Y	Y	Y	Y	Y	Y	Y	Y	Y	Y	Y
g7281.t1	Y	Y	Y	Y	Y	Y	Y	Y	Y	Y	Y	Y	Y	Y	Y	Y	Y	Y	Y	Y	Y	Y	Y	Y	Y	Y	Y
g8639.t1	Y	Y	Y	Y	Y	Y	Y	Y	Y	Y	Y	Y	Y	Y	Y	Y	Y	Y	Y	Y	Y	Y	Y	Y	Y	Y	Y
g9374.t1	Y	Y	Y	Y	Y	Y	Y	Y	Y	Y	Y	Y	Y	Y	Y	Y	Y	Y	Y	Y	Y	Y	Y	Y	Y	Y	Y
g1068.t1	Y	Y	Y	Y	Y	0	Y	Y	Y	Y	Y	Y	Y	Y	Y	Y	Y	Y	Y	Y	Y	Y	Y	Y	Y	Y	Y
g2694.t1	Y	Y	Y	Y	Y	Y	Y	Y	0	Y	Y	Y	Y	Y	Y	Y	Y	Y	Y	Y	Y	Y	Y	Y	Y	Y	Y
g33.t1	Y	Y	Y	Y	Y	Y	Y	Y	Y	Y	Y	Y	Y	Y	Y	Y	Y	Y	Y	Y	Y	Y	Y	0	Y	Y	Y
g4263.t1	Y	Y	Y	Y	Y	Y	Y	Y	Y	Y	Y	Y	Y	Y	Y	Y	Y	Y	Y	Y	Y	Y	Y	Y	Y	Y	0
g445.t1	Y	Y	Y	Y	Y	Y	Y	Y	Y	Y	Y	Y	Y	Y	Y	Y	Y	0	Y	Y	Y	Y	Y	Y	Y	Y	Y
g5435.t1	Y	Y	Y	Y	Y	Y	Y	Y	Y	Y	Y	Y	Y	Y	Y	Y	Y	0	Y	Y	Y	Y	Y	Y	Y	Y	Y
g7057.t1	Y	Y	Y	Y	Y	Y	Y	Y	Y	Y	Y	Y	Y	Y	0	Y	Y	Y	Y	Y	Y	Y	Y	Y	Y	Y	Y
g8376.t1	Y	Y	Y	Y	Y	Y	Y	Y	Y	Y	Y	Y	Y	Y	Y	Y	0	Y	Y	Y	Y	Y	Y	Y	Y	Y	Y
g8803.t1	Y	Y	Y	Y	Y	Y	Y	Y	Y	Y	Y	Y	Y	Y	Y	Y	Y	Y	Y	Y	Y	Y	Y	0	Y	Y	Y
g9906.t1	Y	Y	Y	Y	Y	Y	Y	Y	Y	Y	Y	Y	Y	Y	Y	Y	0	Y	Y	Y	Y	Y	Y	Y	Y	Y	Y
g1124.t1	Y	Y	Y	Y	Y	Y	Y	Y	Y	Y	Y	Y	Y	Y	Y	0	0	Y	Y	Y	Y	Y	Y	Y	Y	Y	Y
g1182.t1	Y	Y	Y	Y	Y	0	Y	Y	Y	Y	Y	Y	Y	Y	Y	Y	Y	Y	Y	Y	0	Y	Y	Y	Y	Y	Y
g1393.t1	Y	Y	Y	Y	Y	Y	Y	Y	Y	Y	Y	Y	Y	0	0	Y	Y	Y	Y	Y	Y	Y	Y	Y	Y	Y	Y
g1394.t1	Y	Y	Y	Y	Y	Y	Y	Y	Y	Y	Y	Y	Y	0	0	Y	Y	Y	Y	Y	Y	Y	Y	Y	Y	Y	Y
g1395.t1	Y	Y	Y	Y	Y	Y	Y	Y	Y	Y	Y	Y	Y	0	0	Y	Y	Y	Y	Y	Y	Y	Y	Y	Y	Y	Y
g1779.t1	Y	Y	Y	Y	Y	Y	Y	Y	Y	Y	Y	Y	Y	Y	Y	0	0	Y	Y	Y	Y	Y	Y	Y	Y	Y	Y
g233.t1	Y	Y	Y	Y	Y	Y	Y	Y	Y	Y	Y	Y	Y	Y	0	Y	Y	Y	Y	Y	Y	Y	Y	0	Y	Y	Y
g2935.t1	Y	Y	Y	Y	Y	Y	Y	Y	Y	Y	Y	Y	Y	Y	Y	0	0	Y	Y	Y	Y	Y	Y	Y	Y	Y	Y
g2955.t1	Y	Y	Y	Y	Y	Y	Y	Y	Y	Y	Y	Y	Y	0	0	Y	Y	Y	Y	Y	Y	Y	Y	Y	Y	Y	Y
g4629.t1	Y	Y	Y	Y	Y	Y	Y	Y	Y	Y	Y	Y	Y	0	0	Y	Y	Y	Y	Y	Y	Y	Y	Y	Y	Y	Y
g4867.t1	Y	Y	Y	Y	Y	Y	Y	Y	Y	Y	Y	Y	Y	Y	Y	0	0	Y	Y	Y	Y	Y	Y	Y	Y	Y	Y
g5081.t1	Y	Y	Y	Y	Y	Y	Y	Y	Y	Y	Y	Y	Y	Y	Y	0	0	Y	Y	Y	Y	Y	Y	Y	Y	Y	Y
g5086.t1	Y	Y	Y	Y	Y	Y	Y	Y	Y	Y	Y	Y	Y	Y	Y	0	0	Y	Y	Y	Y	Y	Y	Y	Y	Y	Y
g5687.t1	Y	Y	Y	Y	Y	Y	Y	Y	Y	Y	Y	Y	Y	0	Y	Y	0	Y	Y	Y	Y	Y	Y	Y	Y	Y	Y
g5719.t1	Y	Y	Y	Y	Y	Y	Y	Y	Y	Y	Y	Y	Y	Y	0	Y	Y	Y	Y	Y	Y	Y	Y	0	Y	Y	Y
g60.t1	Y	Y	Y	Y	Y	Y	Y	Y	Y	Y	Y	Y	Y	Y	Y	0	0	Y	Y	Y	Y	Y	Y	Y	Y	Y	Y
g627.t1	Y	Y	Y	Y	Y	Y	Y	Y	Y	Y	Y	Y	Y	0	0	Y	Y	Y	Y	Y	Y	Y	Y	Y	Y	Y	Y
g6307.t1	Y	Y	Y	Y	Y	Y	Y	Y	Y	Y	Y	Y	Y	Y	Y	Y	0	Y	Y	Y	Y	Y	Y	Y	Y	0	Y
g6310.t1	Y	Y	Y	Y	Y	Y	Y	Y	Y	Y	Y	Y	Y	Y	Y	Y	0	Y	Y	Y	Y	Y	Y	Y	Y	0	Y
g6311.t1	Y	Y	Y	Y	Y	Y	Y	Y	Y	Y	Y	Y	Y	Y	Y	Y	0	Y	Y	Y	Y	Y	Y	Y	Y	0	Y
g6313.t1	Y	Y	Y	Y	Y	Y	Y	Y	Y	Y	Y	Y	Y	Y	Y	Y	0	Y	Y	Y	Y	Y	Y	Y	Y	0	Y
g6314.t1	Y	Y	Y	Y	Y	Y	Y	Y	Y	Y	Y	Y	Y	Y	Y	Y	0	Y	Y	Y	Y	Y	Y	Y	Y	0	Y
g6525.t1	Y	Y	Y	Y	Y	Y	Y	Y	Y	Y	Y	Y	Y	0	Y	Y	0	Y	Y	Y	Y	Y	Y	Y	Y	Y	Y
g6737.t1	Y	Y	Y	Y	Y	Y	Y	Y	Y	Y	Y	Y	Y	Y	Y	Y	0	Y	Y	Y	Y	Y	Y	Y	Y	0	Y
g6913.t1	Y	Y	Y	Y	Y	Y	Y	Y	Y	Y	Y	Y	Y	Y	Y	0	0	Y	Y	Y	Y	Y	Y	Y	Y	Y	Y
g8011.t1	Y	Y	Y	Y	Y	Y	Y	Y	Y	Y	Y	Y	Y	0	0	Y	Y	Y	Y	Y	Y	Y	Y	Y	Y	Y	Y
g8309.t1	Y	Y	Y	Y	Y	Y	Y	Y	Y	Y	Y	Y	Y	0	0	Y	Y	Y	Y	Y	Y	Y	Y	Y	Y	Y	Y
g8349.t1	Y	Y	Y	Y	Y	Y	Y	Y	Y	Y	Y	Y	Y	Y	Y	Y	0	Y	Y	Y	Y	Y	Y	Y	Y	0	Y
g8474.t1	Y	Y	Y	Y	Y	Y	Y	Y	Y	Y	Y	Y	Y	Y	Y	0	0	Y	Y	Y	Y	Y	Y	Y	Y	Y	Y
g9692.t1	Y	Y	Y	Y	Y	Y	Y	Y	Y	Y	Y	Y	Y	Y	Y	Y	0	Y	Y	Y	Y	Y	Y	Y	Y	0	Y
g1224.t1	Y	Y	Y	Y	Y	Y	Y	Y	Y	Y	Y	Y	Y	Y	Y	Y	0	0	Y	Y	Y	Y	Y	0	Y	Y	Y
g1225.t1	Y	Y	Y	Y	Y	Y	Y	Y	Y	Y	Y	Y	Y	Y	Y	Y	0	0	Y	Y	Y	Y	Y	0	Y	Y	Y
g1235.t1	Y	Y	Y	Y	Y	Y	Y	Y	Y	Y	Y	Y	Y	Y	Y	Y	0	0	Y	Y	Y	Y	Y	0	Y	Y	Y
g1236.t1	Y	Y	Y	Y	Y	Y	Y	Y	Y	Y	Y	Y	Y	Y	Y	Y	0	0	Y	Y	Y	Y	Y	0	Y	Y	Y
g1242.t1	Y	Y	Y	Y	Y	Y	Y	Y	Y	Y	Y	Y	Y	Y	Y	Y	0	0	Y	Y	Y	Y	Y	0	Y	Y	Y
g1243.t1	Y	Y	Y	Y	Y	Y	Y	Y	Y	Y	Y	Y	Y	Y	Y	Y	0	0	Y	Y	Y	Y	Y	0	Y	Y	Y
g1265.t1	Y	Y	Y	Y	Y	Y	Y	Y	Y	Y	Y	Y	Y	Y	Y	Y	0	0	Y	Y	Y	Y	Y	0	Y	Y	Y
g1266.t1	Y	Y	Y	Y	Y	Y	Y	Y	Y	Y	Y	Y	Y	Y	Y	Y	0	0	Y	Y	Y	Y	Y	0	Y	Y	Y
g1341.t1	Y	Y	Y	Y	Y	Y	Y	Y	Y	Y	Y	Y	Y	Y	Y	Y	0	0	Y	Y	Y	Y	Y	0	Y	Y	Y
g1446.t1	Y	Y	Y	Y	Y	Y	Y	Y	Y	Y	Y	Y	Y	Y	Y	Y	0	0	Y	Y	Y	Y	Y	0	Y	Y	Y
g1457.t1	Y	Y	Y	Y	Y	Y	Y	Y	Y	Y	Y	Y	Y	Y	Y	Y	0	0	Y	Y	Y	Y	Y	0	Y	Y	Y
g1458.t1	Y	Y	Y	Y	Y	Y	Y	Y	Y	Y	Y	Y	Y	Y	Y	Y	0	0	Y	Y	Y	Y	Y	0	Y	Y	Y
g1459.t1	Y	Y	Y	Y	Y	Y	Y	Y	Y	Y	Y	Y	Y	Y	Y	Y	0	0	Y	Y	Y	Y	Y	0	Y	Y	Y
g1483.t1	Y	Y	Y	Y	Y	Y	Y	Y	Y	Y	Y	Y	Y	Y	Y	Y	0	0	Y	Y	Y	Y	Y	0	Y	Y	Y
g1485.t1	Y	Y	Y	Y	Y	Y	Y	Y	Y	Y	Y	Y	Y	Y	Y	Y	0	0	Y	Y	Y	Y	Y	0	Y	Y	Y
g1513.t1	Y	Y	Y	Y	Y	Y	Y	Y	Y	Y	Y	Y	Y	Y	Y	Y	0	0	Y	Y	Y	Y	Y	0	Y	Y	Y
g1546.t1	Y	Y	Y	Y	Y	Y	Y	Y	Y	Y	Y	Y	Y	Y	Y	Y	0	0	Y	Y	Y	Y	Y	0	Y	Y	Y
g1703.t1	Y	Y	Y	Y	Y	Y	Y	Y	Y	Y	Y	Y	Y	Y	Y	Y	Y	Y	0	0	Y	Y	Y	0	Y	Y	Y
g3227.t1	Y	Y	Y	Y	Y	Y	Y	Y	Y	Y	Y	Y	Y	Y	Y	Y	0	0	Y	Y	Y	Y	Y	0	Y	Y	Y
g329.t1	Y	Y	Y	Y	Y	Y	Y	Y	Y	Y	Y	Y	Y	Y	Y	Y	0	0	Y	Y	Y	Y	Y	0	Y	Y	Y
g5797.t1	Y	Y	Y	Y	Y	Y	Y	Y	Y	Y	Y	Y	Y	Y	Y	Y	0	0	Y	Y	Y	Y	Y	0	Y	Y	Y
g5996.t1	Y	Y	Y	Y	Y	Y	Y	Y	Y	Y	Y	Y	Y	Y	Y	Y	0	0	Y	Y	Y	0	Y	Y	Y	Y	Y
g6297.t1	Y	Y	Y	Y	Y	Y	Y	Y	Y	Y	Y	Y	Y	Y	Y	Y	0	0	Y	Y	Y	Y	Y	0	Y	Y	Y
g6834.t1	Y	Y	Y	Y	Y	Y	Y	Y	Y	Y	Y	Y	Y	Y	Y	Y	0	0	Y	Y	Y	Y	Y	0	Y	Y	Y
g701.t1	Y	Y	Y	Y	Y	Y	Y	Y	Y	Y	Y	Y	Y	Y	Y	Y	Y	Y	0	0	Y	Y	Y	0	Y	Y	Y
g7172.t1	Y	Y	Y	Y	Y	Y	Y	Y	Y	Y	Y	Y	Y	Y	Y	Y	0	0	Y	Y	Y	Y	Y	0	Y	Y	Y
g7173.t1	Y	Y	Y	Y	Y	Y	Y	Y	Y	Y	Y	Y	Y	Y	Y	Y	0	0	Y	Y	Y	Y	Y	0	Y	Y	Y
g8247.t1	Y	Y	Y	Y	Y	Y	Y	Y	Y	Y	Y	Y	Y	Y	Y	Y	0	0	Y	Y	Y	Y	Y	0	Y	Y	Y
g9588.t1	Y	Y	Y	Y	Y	Y	Y	Y	Y	Y	Y	Y	Y	Y	Y	Y	0	0	Y	Y	Y	Y	Y	0	Y	Y	Y
g9590.t1	Y	Y	Y	Y	Y	Y	Y	Y	Y	Y	Y	Y	Y	Y	Y	Y	0	0	Y	Y	Y	Y	Y	0	Y	Y	Y
g3241.t1	Y	Y	Y	Y	Y	Y	Y	Y	Y	0	Y	Y	Y	Y	Y	Y	0	Y	Y	Y	Y	Y	0	0	Y	Y	Y
g3242.t1	Y	Y	Y	Y	Y	Y	Y	Y	Y	0	Y	Y	Y	Y	Y	Y	0	Y	Y	Y	Y	Y	0	0	Y	Y	Y
g4977.t1	Y	Y	Y	Y	Y	Y	Y	Y	Y	Y	Y	Y	Y	Y	Y	Y	0	0	0	Y	Y	Y	Y	0	Y	Y	Y
g6397.t1	Y	Y	Y	Y	Y	Y	Y	Y	Y	Y	Y	Y	Y	Y	0	0	0	Y	Y	Y	Y	Y	Y	0	Y	Y	Y
g6701.t1	Y	Y	Y	Y	Y	Y	Y	Y	Y	0	Y	Y	Y	Y	Y	Y	0	Y	Y	Y	Y	Y	0	0	Y	Y	Y
g6718.t1	Y	Y	Y	Y	Y	Y	Y	Y	Y	0	Y	Y	Y	Y	Y	Y	0	Y	Y	Y	Y	Y	0	0	Y	Y	Y
g6824.t1	Y	Y	Y	Y	Y	Y	Y	Y	Y	Y	Y	Y	Y	Y	0	Y	0	0	Y	Y	Y	Y	Y	0	Y	Y	Y
g8740.t1	Y	Y	Y	Y	Y	Y	Y	Y	Y	0	0	Y	Y	Y	Y	Y	Y	0	Y	Y	Y	Y	Y	0	Y	Y	Y
g9515.t1	Y	Y	Y	Y	Y	Y	Y	Y	Y	0	Y	Y	Y	Y	Y	0	0	Y	Y	Y	Y	Y	Y	0	Y	Y	Y
g199.t1	Y	Y	Y	Y	Y	Y	Y	Y	Y	Y	Y	Y	Y	Y	0	0	0	0	Y	Y	Y	Y	Y	0	Y	Y	Y
g2806.t1	Y	Y	Y	Y	Y	Y	Y	Y	Y	Y	Y	Y	Y	Y	0	0	Y	0	Y	Y	Y	Y	Y	0	Y	0	Y
g2807.t1	Y	Y	Y	Y	Y	Y	Y	Y	Y	Y	Y	Y	Y	Y	0	0	Y	0	Y	Y	Y	Y	Y	0	Y	0	Y
g3359.t1	Y	Y	Y	Y	Y	Y	Y	Y	Y	Y	Y	Y	Y	Y	0	0	0	0	Y	Y	Y	Y	Y	0	Y	Y	Y
g4336.t1	Y	Y	Y	Y	Y	Y	Y	Y	Y	Y	Y	Y	Y	Y	0	0	Y	0	Y	Y	Y	Y	Y	0	Y	0	Y
g4337.t1	Y	Y	Y	Y	Y	Y	Y	Y	Y	Y	Y	Y	Y	Y	0	0	Y	0	Y	Y	Y	Y	Y	0	Y	0	Y
g4705.t1	Y	Y	Y	Y	Y	Y	Y	Y	Y	Y	Y	Y	Y	Y	0	0	0	0	Y	Y	Y	Y	Y	0	Y	Y	Y
g5520.t1	Y	Y	Y	Y	Y	Y	Y	Y	Y	Y	Y	Y	Y	0	0	0	Y	0	Y	Y	0	Y	Y	Y	Y	Y	Y
g6667.t1	Y	Y	Y	Y	Y	Y	Y	Y	Y	Y	Y	Y	Y	Y	0	0	0	0	Y	Y	Y	Y	Y	0	Y	Y	Y
g6680.t1	Y	Y	Y	Y	Y	Y	Y	Y	Y	Y	Y	Y	Y	Y	0	0	0	0	Y	Y	Y	Y	Y	0	Y	Y	Y
g6782.t1	Y	Y	Y	Y	Y	Y	Y	Y	Y	Y	Y	Y	Y	0	0	0	Y	0	Y	Y	0	Y	Y	Y	Y	Y	Y
g6799.t1	Y	Y	Y	Y	Y	Y	Y	Y	Y	Y	Y	Y	Y	Y	0	0	Y	0	Y	Y	Y	Y	Y	0	Y	0	Y
g9157.t1	Y	Y	Y	Y	Y	Y	Y	Y	Y	0	0	Y	Y	Y	Y	0	Y	0	Y	Y	Y	Y	Y	0	Y	Y	Y
g9158.t1	Y	Y	Y	Y	Y	Y	Y	Y	Y	0	0	Y	Y	Y	Y	0	Y	0	Y	Y	Y	Y	Y	0	Y	Y	Y
g9989.t1	Y	Y	Y	Y	Y	Y	Y	Y	Y	Y	Y	Y	Y	Y	0	0	Y	0	Y	Y	Y	Y	Y	0	Y	0	Y
g418.t1	Y	Y	Y	Y	Y	Y	Y	Y	Y	0	Y	Y	0	Y	0	0	0	Y	0	Y	Y	Y	Y	Y	Y	Y	Y
g6904.t1	Y	Y	Y	Y	Y	Y	Y	Y	Y	0	Y	Y	0	Y	0	0	0	Y	0	Y	Y	Y	Y	Y	Y	Y	Y
g6925.t1	Y	Y	Y	Y	Y	Y	Y	Y	Y	0	Y	Y	0	Y	0	0	0	Y	0	Y	Y	Y	Y	Y	Y	Y	Y
g9162.t1	Y	Y	Y	Y	Y	Y	Y	Y	Y	0	Y	Y	0	Y	0	0	0	Y	0	Y	Y	Y	Y	Y	Y	Y	Y
g9163.t1	Y	Y	Y	Y	Y	Y	Y	Y	Y	0	Y	Y	0	Y	0	0	0	Y	0	Y	Y	Y	Y	Y	Y	Y	Y
g9328.t1	Y	Y	Y	Y	Y	Y	Y	Y	Y	0	Y	Y	0	Y	0	0	0	Y	0	Y	Y	Y	Y	Y	Y	Y	Y
g9331.t1	Y	Y	Y	Y	Y	Y	Y	Y	Y	0	Y	Y	0	Y	0	0	0	Y	0	Y	Y	Y	Y	Y	Y	Y	Y
g9830.t1	Y	Y	Y	Y	Y	Y	Y	Y	Y	Y	Y	Y	Y	Y	0	0	0	Y	0	Y	Y	Y	0	0	Y	Y	Y
g1082.t1	Y	Y	Y	Y	Y	Y	Y	Y	Y	Y	0	0	0	0	0	0	0	Y	Y	Y	Y	Y	Y	Y	Y	Y	Y
g4571.t1	Y	Y	Y	Y	Y	Y	Y	Y	Y	0	Y	0	0	0	0	0	Y	Y	Y	Y	Y	Y	0	Y	Y	Y	Y
g5550.t1	Y	Y	Y	Y	Y	Y	Y	Y	Y	0	Y	Y	Y	Y	0	0	0	0	0	Y	Y	Y	Y	0	Y	Y	Y
g5983.t1	Y	Y	Y	Y	Y	Y	Y	Y	Y	0	Y	Y	Y	Y	0	0	0	0	0	Y	Y	Y	Y	0	Y	Y	Y
g8258.t1	Y	Y	Y	Y	Y	Y	Y	Y	Y	0	Y	Y	Y	Y	0	0	0	0	0	Y	Y	Y	Y	0	Y	Y	Y
g8350.t1	Y	Y	Y	Y	Y	Y	Y	Y	Y	Y	Y	Y	Y	Y	Y	Y	Y	Y	Y	Y	0	0	0	0	0	0	0
g8661.t1	Y	Y	Y	Y	Y	Y	Y	Y	Y	0	Y	0	0	0	0	0	Y	Y	Y	Y	Y	Y	0	Y	Y	Y	Y
g8841.t1	Y	Y	Y	Y	Y	Y	Y	Y	Y	0	Y	0	0	0	0	0	Y	Y	Y	Y	Y	Y	0	Y	Y	Y	Y
g9610.t1	Y	Y	Y	Y	Y	Y	Y	Y	Y	0	Y	0	0	0	0	0	Y	Y	Y	Y	Y	Y	0	Y	Y	Y	Y
g3372.t1	Y	Y	Y	Y	Y	Y	Y	Y	0	0	Y	Y	0	Y	0	0	Y	0	0	Y	Y	Y	Y	0	Y	Y	Y
g3373.t1	Y	Y	Y	Y	Y	Y	Y	Y	0	0	Y	Y	0	Y	0	0	Y	0	0	Y	Y	Y	Y	0	Y	Y	Y
g3747.t1	Y	Y	Y	Y	Y	Y	Y	Y	Y	Y	0	Y	Y	Y	Y	0	0	0	Y	0	Y	Y	0	0	Y	Y	0
g4047.t1	Y	Y	Y	Y	Y	Y	Y	Y	Y	Y	0	Y	Y	Y	Y	0	0	0	Y	0	Y	Y	0	0	Y	Y	0
g5512.t1	Y	Y	Y	Y	Y	0	Y	Y	Y	Y	Y	0	0	0	0	0	0	0	Y	Y	Y	Y	Y	Y	Y	Y	Y
g284.t1	Y	Y	Y	Y	Y	Y	Y	Y	Y	0	Y	0	0	0	0	0	0	Y	Y	Y	Y	Y	0	0	Y	Y	Y
g3438.t1	Y	Y	Y	Y	Y	Y	Y	Y	Y	0	0	0	Y	0	Y	Y	0	0	Y	Y	Y	Y	0	0	0	Y	Y
g7234.t1	Y	Y	Y	Y	Y	Y	Y	Y	Y	0	0	0	Y	0	Y	Y	0	0	Y	Y	Y	Y	0	0	0	Y	Y
g8424.t1	Y	Y	Y	Y	Y	Y	Y	Y	Y	0	0	0	Y	0	Y	Y	0	0	Y	Y	Y	Y	0	0	0	Y	Y
g1897.t1	Y	Y	Y	Y	Y	Y	Y	Y	0	0	0	0	Y	0	0	0	Y	0	0	0	Y	Y	Y	Y	Y	Y	Y
g68.t1	Y	Y	Y	Y	Y	Y	Y	Y	0	0	0	0	Y	Y	0	0	0	0	Y	Y	Y	Y	Y	0	Y	0	Y
g7224.t1	Y	Y	Y	Y	Y	Y	Y	Y	0	Y	0	Y	Y	0	0	0	0	0	0	Y	Y	Y	0	0	Y	Y	Y
g7573.t1	Y	Y	Y	Y	Y	Y	Y	Y	Y	Y	Y	Y	Y	Y	Y	Y	0	0	0	0	0	0	0	0	0	0	0
g179.t1	Y	Y	Y	Y	Y	Y	Y	Y	Y	Y	0	0	Y	Y	Y	Y	0	Y	0	0	0	0	0	0	0	0	0
g2178.t1	Y	Y	Y	Y	Y	Y	Y	Y	Y	Y	0	0	Y	Y	Y	Y	0	Y	0	0	0	0	0	0	0	0	0
g2335.t1	Y	0	0	Y	Y	Y	Y	Y	Y	Y	Y	Y	Y	Y	Y	Y	0	Y	0	0	0	0	0	0	0	0	0
g2643.t1	Y	Y	Y	Y	Y	Y	Y	Y	0	Y	0	Y	Y	Y	Y	0	Y	Y	0	0	0	0	0	0	0	0	0
g4155.t1	Y	Y	Y	Y	Y	Y	Y	Y	Y	0	Y	Y	Y	Y	Y	Y	0	0	0	0	0	0	0	0	0	0	0
g6529.t1	Y	Y	Y	Y	Y	Y	Y	Y	Y	Y	0	Y	0	Y	0	0	0	0	0	0	0	Y	0	0	Y	0	Y
g8065.t1	Y	Y	Y	Y	Y	0	0	0	Y	Y	Y	Y	0	Y	0	0	0	0	0	0	Y	Y	0	0	Y	Y	Y
g8160.t1	Y	Y	Y	Y	Y	Y	0	0	0	0	0	0	0	0	0	0	Y	Y	Y	Y	Y	Y	0	0	Y	Y	Y
g3781.t1	Y	Y	Y	Y	Y	0	Y	Y	Y	Y	0	Y	Y	Y	Y	0	0	Y	0	0	0	0	0	0	0	0	0
g4616.t1	Y	Y	Y	Y	Y	Y	Y	Y	Y	Y	0	Y	Y	Y	0	0	0	Y	0	0	0	0	0	0	0	0	0
g4617.t1	Y	Y	Y	Y	Y	Y	Y	Y	Y	Y	0	Y	Y	Y	0	0	0	Y	0	0	0	0	0	0	0	0	0
g4620.t1	Y	Y	Y	Y	Y	Y	Y	Y	Y	Y	0	Y	Y	Y	0	0	0	Y	0	0	0	0	0	0	0	0	0
g8535.t1	Y	Y	Y	Y	Y	Y	Y	Y	Y	Y	0	Y	Y	Y	0	0	0	Y	0	0	0	0	0	0	0	0	0
g1111.t1	Y	Y	Y	Y	Y	Y	Y	Y	Y	0	Y	0	Y	Y	0	0	0	0	0	0	0	0	Y	0	0	0	0
g1118.t1	Y	Y	Y	Y	Y	Y	Y	Y	Y	0	0	0	Y	0	0	0	Y	0	Y	Y	0	0	0	0	0	0	0
g6792.t1	Y	Y	Y	Y	Y	Y	Y	Y	Y	0	0	0	Y	0	0	0	Y	0	Y	Y	0	0	0	0	0	0	0
g8080.t1	Y	Y	Y	Y	Y	Y	Y	Y	0	0	0	0	0	0	0	0	0	0	Y	Y	Y	Y	Y	0	0	0	0
g8252.t1	Y	Y	Y	Y	Y	Y	Y	Y	Y	0	0	0	0	0	0	0	0	0	Y	Y	Y	Y	0	0	0	0	0
g8253.t1	Y	Y	Y	Y	Y	Y	Y	Y	Y	0	0	0	0	0	0	0	0	0	Y	Y	Y	Y	0	0	0	0	0
g2601.t1	Y	Y	Y	Y	Y	Y	Y	Y	Y	Y	0	0	0	0	0	Y	0	0	0	0	0	0	0	0	0	0	0
g3395.t1	Y	Y	Y	Y	Y	0	Y	Y	0	0	0	Y	Y	Y	Y	0	0	0	0	0	0	0	0	0	0	0	0
g464.t1	Y	Y	Y	Y	Y	Y	Y	Y	Y	Y	0	0	0	0	0	Y	0	0	0	0	0	0	0	0	0	0	0
g466.t1	Y	Y	Y	Y	Y	Y	Y	Y	Y	Y	0	0	0	0	0	Y	0	0	0	0	0	0	0	0	0	0	0
g1617.t1	Y	Y	Y	Y	Y	Y	Y	Y	Y	0	0	0	0	0	0	Y	0	0	0	0	0	0	0	0	0	0	0
g1781.t1	Y	0	Y	Y	Y	0	Y	Y	Y	Y	0	0	Y	0	0	0	0	0	0	0	Y	0	0	0	0	0	0
g2702.t1	Y	Y	Y	Y	Y	0	0	Y	0	Y	0	Y	Y	Y	0	0	0	0	0	0	0	0	0	0	0	0	0
g2835.t1	Y	Y	Y	Y	Y	Y	Y	Y	Y	Y	0	0	0	0	0	0	0	0	0	0	0	0	0	0	0	0	0
g6898.t1	Y	Y	Y	Y	Y	Y	Y	Y	Y	0	0	0	0	0	Y	0	0	0	0	0	0	0	0	0	0	0	0
g7927.t1	Y	Y	Y	Y	Y	Y	Y	Y	Y	0	0	0	0	0	Y	0	0	0	0	0	0	0	0	0	0	0	0
g8054.t1	Y	Y	Y	Y	Y	Y	Y	Y	Y	Y	0	0	0	0	0	0	0	0	0	0	0	0	0	0	0	0	0
g8567.t1	Y	Y	Y	Y	Y	Y	0	Y	Y	0	0	0	0	0	0	0	0	0	0	0	0	Y	0	0	0	0	Y
g8982.t1	Y	Y	Y	Y	Y	Y	Y	Y	Y	0	0	0	0	0	0	Y	0	0	0	0	0	0	0	0	0	0	0
g6863.t1	Y	Y	Y	Y	Y	Y	0	Y	Y	0	Y	0	0	0	0	0	0	0	0	0	0	0	0	0	0	0	0
g754.t1	Y	Y	Y	Y	Y	Y	Y	0	Y	0	0	0	0	Y	0	0	0	0	0	0	0	0	0	0	0	0	0
g889.t1	Y	Y	Y	Y	Y	0	Y	Y	Y	0	0	0	0	0	Y	0	0	0	0	0	0	0	0	0	0	0	0
g7282.t1	Y	Y	Y	Y	Y	Y	0	0	0	0	0	Y	Y	0	0	0	0	0	0	0	0	0	0	0	0	0	0
g907.t1	Y	Y	Y	Y	Y	0	0	Y	Y	0	0	Y	0	0	0	0	0	0	0	0	0	0	0	0	0	0	0
g3448.t1	Y	Y	Y	Y	Y	0	0	0	Y	0	0	0	0	0	0	0	0	Y	0	0	0	0	0	0	0	0	0
g9828.t1	Y	Y	Y	Y	Y	Y	0	0	0	0	0	Y	0	0	0	0	0	0	0	0	0	0	0	0	0	0	0
g1256.t1	Y	0	Y	Y	Y	Y	Y	0	Y	Y	0	0	0	0	0	0	0	0	0	0	0	0	0	0	0	0	0
g1263.t1	Y	0	Y	Y	Y	Y	Y	0	Y	Y	0	0	0	0	0	0	0	0	0	0	0	0	0	0	0	0	0
g2722.t1	Y	Y	Y	Y	Y	Y	Y	Y	Y	0	0	0	0	0	0	0	0	0	0	0	0	0	0	0	0	0	0
g3465.t1	Y	Y	Y	Y	Y	Y	Y	Y	Y	0	0	0	0	0	0	0	0	0	0	0	0	0	0	0	0	0	0
g4318.t1	Y	Y	Y	Y	Y	Y	Y	Y	Y	0	0	0	0	0	0	0	0	0	0	0	0	0	0	0	0	0	0
g4468.t1	Y	Y	Y	Y	Y	Y	Y	Y	Y	0	0	0	0	0	0	0	0	0	0	0	0	0	0	0	0	0	0
g4803.t1	Y	Y	Y	Y	Y	Y	Y	Y	Y	0	0	0	0	0	0	0	0	0	0	0	0	0	0	0	0	0	0
g5530.t1	Y	Y	Y	Y	Y	Y	Y	Y	Y	0	0	0	0	0	0	0	0	0	0	0	0	0	0	0	0	0	0
g5548.t1	Y	Y	Y	Y	Y	Y	Y	Y	Y	0	0	0	0	0	0	0	0	0	0	0	0	0	0	0	0	0	0
g5740.t1	Y	Y	Y	Y	Y	Y	Y	Y	Y	0	0	0	0	0	0	0	0	0	0	0	0	0	0	0	0	0	0
g5936.t1	Y	Y	Y	Y	Y	Y	Y	Y	Y	0	0	0	0	0	0	0	0	0	0	0	0	0	0	0	0	0	0
g6706.t1	Y	Y	Y	Y	Y	Y	Y	Y	Y	0	0	0	0	0	0	0	0	0	0	0	0	0	0	0	0	0	0
g8486.t1	Y	Y	Y	Y	Y	Y	Y	Y	Y	0	0	0	0	0	0	0	0	0	0	0	0	0	0	0	0	0	0
g8983.t1	Y	Y	Y	Y	Y	Y	Y	Y	Y	0	0	0	0	0	0	0	0	0	0	0	0	0	0	0	0	0	0
g9493.t1	Y	Y	Y	Y	Y	Y	Y	Y	Y	0	0	0	0	0	0	0	0	0	0	0	0	0	0	0	0	0	0
g9683.t1	Y	Y	Y	Y	Y	Y	Y	Y	Y	0	0	0	0	0	0	0	0	0	0	0	0	0	0	0	0	0	0
g2950.t1	Y	Y	Y	Y	Y	Y	Y	0	Y	0	0	0	0	0	0	0	0	0	0	0	0	0	0	0	0	0	0
g311.t1	Y	Y	Y	Y	Y	Y	Y	Y	0	0	0	0	0	0	0	0	0	0	0	0	0	0	0	0	0	0	0
g3189.t1	Y	Y	Y	Y	Y	Y	Y	0	Y	0	0	0	0	0	0	0	0	0	0	0	0	0	0	0	0	0	0
g5231.t1	Y	Y	Y	Y	Y	Y	0	Y	Y	0	0	0	0	0	0	0	0	0	0	0	0	0	0	0	0	0	0
g5443.t1	Y	Y	Y	Y	Y	0	Y	Y	Y	0	0	0	0	0	0	0	0	0	0	0	0	0	0	0	0	0	0
g6149.t1	Y	Y	Y	Y	Y	Y	0	Y	Y	0	0	0	0	0	0	0	0	0	0	0	0	0	0	0	0	0	0
g6523.t1	Y	Y	Y	Y	Y	Y	Y	0	Y	0	0	0	0	0	0	0	0	0	0	0	0	0	0	0	0	0	0
g6656.t1	Y	0	Y	Y	Y	Y	Y	Y	Y	0	0	0	0	0	0	0	0	0	0	0	0	0	0	0	0	0	0
g8866.t1	Y	Y	Y	Y	Y	0	Y	Y	Y	0	0	0	0	0	0	0	0	0	0	0	0	0	0	0	0	0	0
g9123.t1	Y	Y	Y	Y	Y	Y	0	Y	Y	0	0	0	0	0	0	0	0	0	0	0	0	0	0	0	0	0	0
g1624.t1	Y	Y	Y	Y	Y	0	Y	Y	0	0	0	0	0	0	0	0	0	0	0	0	0	0	0	0	0	0	0
g3256.t1	Y	Y	Y	Y	Y	0	Y	Y	0	0	0	0	0	0	0	0	0	0	0	0	0	0	0	0	0	0	0
g3659.t1	Y	Y	Y	Y	Y	0	Y	0	Y	0	0	0	0	0	0	0	0	0	0	0	0	0	0	0	0	0	0
g4923.t1	Y	Y	Y	Y	Y	0	Y	Y	0	0	0	0	0	0	0	0	0	0	0	0	0	0	0	0	0	0	0
g5564.t1	Y	0	Y	Y	Y	Y	0	Y	Y	0	0	0	0	0	0	0	0	0	0	0	0	0	0	0	0	0	0
g6554.t1	Y	Y	Y	Y	Y	Y	0	0	Y	0	0	0	0	0	0	0	0	0	0	0	0	0	0	0	0	0	0
g6599.t1	Y	0	Y	Y	Y	0	Y	Y	Y	0	0	0	0	0	0	0	0	0	0	0	0	0	0	0	0	0	0
g8588.t1	Y	0	Y	Y	Y	0	Y	Y	Y	0	0	0	0	0	0	0	0	0	0	0	0	0	0	0	0	0	0
g8984.t1	Y	Y	Y	Y	Y	Y	Y	0	0	0	0	0	0	0	0	0	0	0	0	0	0	0	0	0	0	0	0
g9292.t1	Y	0	Y	Y	Y	0	Y	Y	Y	0	0	0	0	0	0	0	0	0	0	0	0	0	0	0	0	0	0
g3164.t1	Y	Y	Y	Y	Y	Y	0	0	0	0	0	0	0	0	0	0	0	0	0	0	0	0	0	0	0	0	0
g3792.t1	Y	Y	Y	Y	Y	Y	0	0	0	0	0	0	0	0	0	0	0	0	0	0	0	0	0	0	0	0	0
g5560.t1	Y	Y	Y	Y	Y	0	0	0	Y	0	0	0	0	0	0	0	0	0	0	0	0	0	0	0	0	0	0
g5736.t1	Y	Y	Y	Y	Y	0	Y	0	0	0	0	0	0	0	0	0	0	0	0	0	0	0	0	0	0	0	0
g5737.t1	Y	Y	Y	Y	Y	0	Y	0	0	0	0	0	0	0	0	0	0	0	0	0	0	0	0	0	0	0	0
g6828.t1	Y	Y	Y	Y	Y	0	0	0	Y	0	0	0	0	0	0	0	0	0	0	0	0	0	0	0	0	0	0
g738.t1	Y	Y	Y	Y	Y	Y	0	0	0	0	0	0	0	0	0	0	0	0	0	0	0	0	0	0	0	0	0
g739.t1	Y	Y	Y	Y	Y	Y	0	0	0	0	0	0	0	0	0	0	0	0	0	0	0	0	0	0	0	0	0
g8091.t1	Y	Y	0	Y	Y	0	0	Y	Y	0	0	0	0	0	0	0	0	0	0	0	0	0	0	0	0	0	0
g8202.t1	Y	Y	Y	Y	Y	Y	0	0	0	0	0	0	0	0	0	0	0	0	0	0	0	0	0	0	0	0	0
g4924.t1	Y	0	Y	Y	Y	0	Y	0	0	0	0	0	0	0	0	0	0	0	0	0	0	0	0	0	0	0	0
g6577.t1	0	0	0	Y	0	Y	Y	Y	Y	0	0	0	0	0	0	0	0	0	0	0	0	0	0	0	0	0	0
g6857.t1	0	0	Y	Y	Y	Y	0	Y	0	0	0	0	0	0	0	0	0	0	0	0	0	0	0	0	0	0	0
g6480.t1	0	0	0	Y	0	Y	Y	0	Y	0	0	0	0	0	0	0	0	0	0	0	0	0	0	0	0	0	0
g6952.t1	0	0	0	Y	0	Y	Y	0	Y	0	0	0	0	0	0	0	0	0	0	0	0	0	0	0	0	0	0
g7798.t1	0	0	0	Y	0	Y	Y	0	Y	0	0	0	0	0	0	0	0	0	0	0	0	0	0	0	0	0	0
g7952.t1	0	0	0	Y	Y	0	0	Y	Y	0	0	0	0	0	0	0	0	0	0	0	0	0	0	0	0	0	0
g8048.t1	0	0	0	Y	Y	0	0	Y	Y	0	0	0	0	0	0	0	0	0	0	0	0	0	0	0	0	0	0
g8126.t1	0	Y	0	Y	0	Y	0	0	Y	0	0	0	0	0	0	0	0	0	0	0	0	0	0	0	0	0	0
g6033.t1	0	0	0	Y	0	0	0	Y	0	0	0	0	0	0	0	0	0	0	0	0	0	0	0	0	0	0	0
g8968.t1	0	0	0	Y	0	Y	0	0	0	0	0	0	0	0	0	0	0	0	0	0	0	0	0	0	0	0	0
g9203.t1	0	0	0	Y	0	Y	0	0	0	0	0	0	0	0	0	0	0	0	0	0	0	0	0	0	0	0	0
g5739.t1	Y	Y	Y	Y	Y	0	0	0	0	0	0	0	0	0	0	0	0	0	0	0	0	0	0	0	0	0	0
g5741.t1	Y	Y	Y	Y	Y	0	0	0	0	0	0	0	0	0	0	0	0	0	0	0	0	0	0	0	0	0	0
g6668.t1	Y	Y	Y	Y	Y	0	0	0	0	0	0	0	0	0	0	0	0	0	0	0	0	0	0	0	0	0	0
g8165.t1	Y	Y	Y	Y	Y	0	0	0	0	0	0	0	0	0	0	0	0	0	0	0	0	0	0	0	0	0	0
g8208.t1	Y	Y	Y	Y	Y	0	0	0	0	0	0	0	0	0	0	0	0	0	0	0	0	0	0	0	0	0	0
g1091.t1	Y	Y	Y	Y	0	0	0	0	0	0	0	0	0	0	0	0	0	0	0	0	0	0	0	0	0	0	0
g5543.t1	Y	0	Y	Y	Y	0	0	0	0	0	0	0	0	0	0	0	0	0	0	0	0	0	0	0	0	0	0
g8727.t1	Y	Y	0	Y	Y	0	0	0	0	0	0	0	0	0	0	0	0	0	0	0	0	0	0	0	0	0	0
g9429.t1	Y	0	Y	Y	Y	0	0	0	0	0	0	0	0	0	0	0	0	0	0	0	0	0	0	0	0	0	0
g9910.t1	Y	Y	0	Y	Y	0	0	0	0	0	0	0	0	0	0	0	0	0	0	0	0	0	0	0	0	0	0
g9911.t1	Y	Y	0	Y	Y	0	0	0	0	0	0	0	0	0	0	0	0	0	0	0	0	0	0	0	0	0	0
g7838.t1	Y	0	0	Y	Y	0	0	0	0	0	0	0	0	0	0	0	0	0	0	0	0	0	0	0	0	0	0
g8206.t1	0	0	Y	Y	Y	0	0	0	0	0	0	0	0	0	0	0	0	0	0	0	0	0	0	0	0	0	0
g9924.t1	0	0	Y	Y	Y	0	0	0	0	0	0	0	0	0	0	0	0	0	0	0	0	0	0	0	0	0	0
g1093.t1	0	0	0	Y	Y	0	0	0	0	0	0	0	0	0	0	0	0	0	0	0	0	0	0	0	0	0	0
g2746.t1	0	0	0	Y	Y	0	0	0	0	0	0	0	0	0	0	0	0	0	0	0	0	0	0	0	0	0	0
g4360.t1	0	0	0	Y	Y	0	0	0	0	0	0	0	0	0	0	0	0	0	0	0	0	0	0	0	0	0	0
g9112.t1	0	0	0	Y	Y	0	0	0	0	0	0	0	0	0	0	0	0	0	0	0	0	0	0	0	0	0	0
g9126.t1	0	0	0	Y	Y	0	0	0	0	0	0	0	0	0	0	0	0	0	0	0	0	0	0	0	0	0	0
g1170.t1	0	0	0	Y	0	0	0	0	0	0	0	0	0	0	0	0	0	0	0	0	0	0	0	0	0	0	0
g6390.t1	0	0	0	Y	0	0	0	0	0	0	0	0	0	0	0	0	0	0	0	0	0	0	0	0	0	0	0

## Sheet: RhisoAG1IAWGL
Conservation of SSPs of Rhiso AG1 IA strain WGL in whole species
Name	Rhiso_AG1_IA_YN-7	Rhiso_AG1_IA_B2	Rhiso_AG1_IA	Rhiso_AG1_IA_ADB	Rhiso_AG1_IA_WGL	Rhiso_AG1_IB	Rhiso_AG2	Rhiso_AG3	Rhiso_AG8	Botbo	Pirin	Pleos	Armos	Hetir	Pospl	Dacsp	Ustma	Pucgr	Trivi	Fugra	Verda	Magor	Nuecr	Blugr	Stano	Cocmi	Pyrtr
g1192.t1	Y	Y	Y	Y	Y	Y	Y	Y	Y	Y	Y	Y	Y	Y	Y	Y	Y	Y	Y	Y	Y	Y	Y	Y	Y	Y	Y
g1758.t1	Y	Y	Y	Y	Y	Y	Y	Y	Y	Y	Y	Y	Y	Y	Y	Y	Y	Y	Y	Y	Y	Y	Y	Y	Y	Y	Y
g1921.t1	Y	Y	Y	Y	Y	Y	Y	Y	Y	Y	Y	Y	Y	Y	Y	Y	Y	Y	Y	Y	Y	Y	Y	Y	Y	Y	Y
g2303.t1	Y	Y	Y	Y	Y	Y	Y	Y	Y	Y	Y	Y	Y	Y	Y	Y	Y	Y	Y	Y	Y	Y	Y	Y	Y	Y	Y
g2382.t1	Y	Y	Y	Y	Y	Y	Y	Y	Y	Y	Y	Y	Y	Y	Y	Y	Y	Y	Y	Y	Y	Y	Y	Y	Y	Y	Y
g3168.t1	Y	Y	Y	Y	Y	Y	Y	Y	Y	Y	Y	Y	Y	Y	Y	Y	Y	Y	Y	Y	Y	Y	Y	Y	Y	Y	Y
g3249.t1	Y	Y	Y	Y	Y	Y	Y	Y	Y	Y	Y	Y	Y	Y	Y	Y	Y	Y	Y	Y	Y	Y	Y	Y	Y	Y	Y
g3696.t1	Y	Y	Y	Y	Y	Y	Y	Y	Y	Y	Y	Y	Y	Y	Y	Y	Y	Y	Y	Y	Y	Y	Y	Y	Y	Y	Y
g4310.t1	Y	Y	Y	Y	Y	Y	Y	Y	Y	Y	Y	Y	Y	Y	Y	Y	Y	Y	Y	Y	Y	Y	Y	Y	Y	Y	Y
g5459.t1	Y	Y	Y	Y	Y	Y	Y	Y	Y	Y	Y	Y	Y	Y	Y	Y	Y	Y	Y	Y	Y	Y	Y	Y	Y	Y	Y
g655.t1	Y	Y	Y	Y	Y	Y	Y	Y	Y	Y	Y	Y	Y	Y	Y	Y	Y	Y	Y	Y	Y	Y	Y	Y	Y	Y	Y
g661.t1	Y	Y	Y	Y	Y	Y	Y	Y	Y	Y	Y	Y	Y	Y	Y	Y	Y	Y	Y	Y	Y	Y	Y	Y	Y	Y	Y
g6912.t1	Y	Y	Y	Y	Y	Y	Y	Y	Y	Y	Y	Y	Y	Y	Y	Y	Y	Y	Y	Y	Y	Y	Y	Y	Y	Y	Y
g6996.t1	Y	Y	Y	Y	Y	Y	Y	Y	Y	Y	Y	Y	Y	Y	Y	Y	Y	Y	Y	Y	Y	Y	Y	Y	Y	Y	Y
g7405.t1	Y	Y	Y	Y	Y	Y	Y	Y	Y	Y	Y	Y	Y	Y	Y	Y	Y	Y	Y	Y	Y	Y	Y	Y	Y	Y	Y
g7406.t1	Y	Y	Y	Y	Y	Y	Y	Y	Y	Y	Y	Y	Y	Y	Y	Y	Y	Y	Y	Y	Y	Y	Y	Y	Y	Y	Y
g7427.t1	Y	Y	Y	Y	Y	Y	Y	Y	Y	Y	Y	Y	Y	Y	Y	Y	Y	Y	Y	Y	Y	Y	Y	Y	Y	Y	Y
g7428.t1	Y	Y	Y	Y	Y	Y	Y	Y	Y	Y	Y	Y	Y	Y	Y	Y	Y	Y	Y	Y	Y	Y	Y	Y	Y	Y	Y
g7456.t1	Y	Y	Y	Y	Y	Y	Y	Y	Y	Y	Y	Y	Y	Y	Y	Y	Y	Y	Y	Y	Y	Y	Y	Y	Y	Y	Y
g7588.t1	Y	Y	Y	Y	Y	Y	Y	Y	Y	Y	Y	Y	Y	Y	Y	Y	Y	Y	Y	Y	Y	Y	Y	Y	Y	Y	Y
g9306.t1	Y	Y	Y	Y	Y	Y	Y	Y	Y	Y	Y	Y	Y	Y	Y	Y	Y	Y	Y	Y	Y	Y	Y	Y	Y	Y	Y
g9429.t1	Y	Y	Y	Y	Y	Y	Y	Y	Y	Y	Y	Y	Y	Y	Y	Y	Y	Y	Y	Y	Y	Y	Y	Y	Y	Y	Y
g1098.t1	Y	Y	Y	Y	Y	0	Y	Y	Y	Y	Y	Y	Y	Y	Y	Y	Y	Y	Y	Y	Y	Y	Y	Y	Y	Y	Y
g25.t1	Y	Y	Y	Y	Y	Y	Y	Y	Y	Y	Y	Y	Y	Y	Y	Y	Y	Y	Y	Y	Y	Y	Y	0	Y	Y	Y
g2773.t1	Y	Y	Y	Y	Y	Y	Y	Y	0	Y	Y	Y	Y	Y	Y	Y	Y	Y	Y	Y	Y	Y	Y	Y	Y	Y	Y
g423.t1	Y	Y	Y	Y	Y	Y	Y	Y	Y	Y	Y	Y	Y	Y	Y	Y	Y	0	Y	Y	Y	Y	Y	Y	Y	Y	Y
g4343.t1	Y	Y	Y	Y	Y	Y	Y	Y	Y	Y	Y	Y	Y	Y	Y	Y	Y	Y	Y	Y	Y	Y	Y	Y	Y	Y	0
g5554.t1	Y	Y	Y	Y	Y	Y	Y	Y	Y	Y	Y	Y	Y	Y	Y	Y	Y	0	Y	Y	Y	Y	Y	Y	Y	Y	Y
g7228.t1	Y	Y	Y	Y	Y	Y	Y	Y	Y	Y	Y	Y	Y	Y	0	Y	Y	Y	Y	Y	Y	Y	Y	Y	Y	Y	Y
g8391.t1	Y	Y	Y	Y	Y	Y	Y	Y	Y	Y	Y	Y	Y	Y	Y	Y	0	Y	Y	Y	Y	Y	Y	Y	Y	Y	Y
g9434.t1	Y	Y	Y	Y	Y	Y	Y	Y	Y	Y	Y	Y	Y	Y	Y	Y	Y	0	Y	Y	Y	Y	Y	Y	Y	Y	Y
g9796.t1	Y	Y	Y	Y	Y	Y	Y	Y	Y	Y	Y	Y	Y	Y	Y	Y	0	Y	Y	Y	Y	Y	Y	Y	Y	Y	Y
g1150.t1	Y	Y	Y	Y	Y	Y	Y	Y	Y	Y	Y	Y	Y	Y	Y	0	0	Y	Y	Y	Y	Y	Y	Y	Y	Y	Y
g1211.t1	Y	Y	Y	Y	Y	0	Y	Y	Y	Y	Y	Y	Y	Y	Y	Y	Y	Y	Y	Y	0	Y	Y	Y	Y	Y	Y
g1470.t1	Y	Y	Y	Y	Y	Y	Y	Y	Y	Y	Y	Y	Y	0	0	Y	Y	Y	Y	Y	Y	Y	Y	Y	Y	Y	Y
g1471.t1	Y	Y	Y	Y	Y	Y	Y	Y	Y	Y	Y	Y	Y	0	0	Y	Y	Y	Y	Y	Y	Y	Y	Y	Y	Y	Y
g1472.t1	Y	Y	Y	Y	Y	Y	Y	Y	Y	Y	Y	Y	Y	0	0	Y	Y	Y	Y	Y	Y	Y	Y	Y	Y	Y	Y
g1855.t1	Y	Y	Y	Y	Y	Y	Y	Y	Y	Y	Y	Y	Y	Y	Y	0	0	Y	Y	Y	Y	Y	Y	Y	Y	Y	Y
g3012.t1	Y	Y	Y	Y	Y	Y	Y	Y	Y	Y	Y	Y	Y	Y	Y	0	0	Y	Y	Y	Y	Y	Y	Y	Y	Y	Y
g3032.t1	Y	Y	Y	Y	Y	Y	Y	Y	Y	Y	Y	Y	Y	0	0	Y	Y	Y	Y	Y	Y	Y	Y	Y	Y	Y	Y
g4723.t1	Y	Y	Y	Y	Y	Y	Y	Y	Y	Y	Y	Y	Y	0	0	Y	Y	Y	Y	Y	Y	Y	Y	Y	Y	Y	Y
g4963.t1	Y	Y	Y	Y	Y	Y	Y	Y	Y	Y	Y	Y	Y	Y	Y	0	0	Y	Y	Y	Y	Y	Y	Y	Y	Y	Y
g5176.t1	Y	Y	Y	Y	Y	Y	Y	Y	Y	Y	Y	Y	Y	Y	Y	0	0	Y	Y	Y	Y	Y	Y	Y	Y	Y	Y
g5181.t1	Y	Y	Y	Y	Y	Y	Y	Y	Y	Y	Y	Y	Y	Y	Y	0	0	Y	Y	Y	Y	Y	Y	Y	Y	Y	Y
g56.t1	Y	Y	Y	Y	Y	Y	Y	Y	Y	Y	Y	Y	Y	Y	Y	0	0	Y	Y	Y	Y	Y	Y	Y	Y	Y	Y
g5798.t1	Y	Y	Y	Y	Y	Y	Y	Y	Y	Y	Y	Y	Y	0	Y	Y	0	Y	Y	Y	Y	Y	Y	Y	Y	Y	Y
g5830.t1	Y	Y	Y	Y	Y	Y	Y	Y	Y	Y	Y	Y	Y	Y	0	Y	Y	Y	Y	Y	Y	Y	Y	0	Y	Y	Y
g6150.t1	Y	Y	Y	Y	Y	Y	Y	Y	Y	Y	Y	Y	Y	Y	0	Y	Y	Y	Y	Y	Y	Y	Y	0	Y	Y	Y
g6355.t1	Y	Y	Y	Y	Y	Y	Y	Y	Y	Y	Y	Y	Y	0	0	Y	Y	Y	Y	Y	Y	Y	Y	Y	Y	Y	Y
g6405.t1	Y	Y	Y	Y	Y	Y	Y	Y	Y	Y	Y	Y	Y	Y	Y	Y	0	Y	Y	Y	Y	Y	Y	Y	Y	0	Y
g6408.t1	Y	Y	Y	Y	Y	Y	Y	Y	Y	Y	Y	Y	Y	Y	Y	Y	0	Y	Y	Y	Y	Y	Y	Y	Y	0	Y
g6409.t1	Y	Y	Y	Y	Y	Y	Y	Y	Y	Y	Y	Y	Y	Y	Y	Y	0	Y	Y	Y	Y	Y	Y	Y	Y	0	Y
g6411.t1	Y	Y	Y	Y	Y	Y	Y	Y	Y	Y	Y	Y	Y	Y	Y	Y	0	Y	Y	Y	Y	Y	Y	Y	Y	0	Y
g642.t1	Y	Y	Y	Y	Y	Y	Y	Y	Y	Y	Y	Y	Y	0	0	Y	Y	Y	Y	Y	Y	Y	Y	Y	Y	Y	Y
g6893.t1	Y	Y	Y	Y	Y	Y	Y	Y	Y	Y	Y	Y	Y	Y	Y	Y	0	Y	Y	Y	Y	Y	Y	Y	Y	0	Y
g7088.t1	Y	Y	Y	Y	Y	Y	Y	Y	Y	Y	Y	Y	Y	Y	Y	0	0	Y	Y	Y	Y	Y	Y	Y	Y	Y	Y
g8318.t1	Y	Y	Y	Y	Y	Y	Y	Y	Y	Y	Y	Y	Y	0	0	Y	Y	Y	Y	Y	Y	Y	Y	Y	Y	Y	Y
g8375.t1	Y	Y	Y	Y	Y	Y	Y	Y	Y	Y	Y	Y	Y	0	Y	Y	0	Y	Y	Y	Y	Y	Y	Y	Y	Y	Y
g8434.t1	Y	Y	Y	Y	Y	Y	Y	Y	Y	Y	Y	Y	Y	Y	Y	0	0	Y	Y	Y	Y	Y	Y	Y	Y	Y	Y
g8547.t1	Y	Y	Y	Y	Y	Y	Y	Y	Y	Y	Y	Y	Y	Y	Y	Y	0	Y	Y	Y	Y	Y	Y	Y	Y	0	Y
g8580.t1	Y	Y	Y	Y	Y	Y	Y	Y	Y	Y	Y	Y	Y	Y	Y	Y	0	Y	Y	Y	Y	Y	Y	Y	Y	0	Y
g8824.t1	Y	Y	Y	Y	Y	Y	Y	Y	Y	Y	Y	Y	Y	Y	Y	Y	0	Y	Y	Y	Y	Y	Y	Y	Y	0	Y
g1249.t1	Y	Y	Y	Y	Y	Y	Y	Y	Y	Y	Y	Y	Y	Y	Y	Y	0	0	Y	Y	Y	Y	Y	0	Y	Y	Y
g1250.t1	Y	Y	Y	Y	Y	Y	Y	Y	Y	Y	Y	Y	Y	Y	Y	Y	0	0	Y	Y	Y	Y	Y	0	Y	Y	Y
g1260.t1	Y	Y	Y	Y	Y	Y	Y	Y	Y	Y	Y	Y	Y	Y	Y	Y	0	0	Y	Y	Y	Y	Y	0	Y	Y	Y
g1261.t1	Y	Y	Y	Y	Y	Y	Y	Y	Y	Y	Y	Y	Y	Y	Y	Y	0	0	Y	Y	Y	Y	Y	0	Y	Y	Y
g1267.t1	Y	Y	Y	Y	Y	Y	Y	Y	Y	Y	Y	Y	Y	Y	Y	Y	0	0	Y	Y	Y	Y	Y	0	Y	Y	Y
g1268.t1	Y	Y	Y	Y	Y	Y	Y	Y	Y	Y	Y	Y	Y	Y	Y	Y	0	0	Y	Y	Y	Y	Y	0	Y	Y	Y
g1290.t1	Y	Y	Y	Y	Y	Y	Y	Y	Y	Y	Y	Y	Y	Y	Y	Y	0	0	Y	Y	Y	Y	Y	0	Y	Y	Y
g1291.t1	Y	Y	Y	Y	Y	Y	Y	Y	Y	Y	Y	Y	Y	Y	Y	Y	0	0	Y	Y	Y	Y	Y	0	Y	Y	Y
g1419.t1	Y	Y	Y	Y	Y	Y	Y	Y	Y	Y	Y	Y	Y	Y	Y	Y	0	0	Y	Y	Y	Y	Y	0	Y	Y	Y
g1523.t1	Y	Y	Y	Y	Y	Y	Y	Y	Y	Y	Y	Y	Y	Y	Y	Y	0	0	Y	Y	Y	Y	Y	0	Y	Y	Y
g1533.t1	Y	Y	Y	Y	Y	Y	Y	Y	Y	Y	Y	Y	Y	Y	Y	Y	0	0	Y	Y	Y	Y	Y	0	Y	Y	Y
g1534.t1	Y	Y	Y	Y	Y	Y	Y	Y	Y	Y	Y	Y	Y	Y	Y	Y	0	0	Y	Y	Y	Y	Y	0	Y	Y	Y
g1535.t1	Y	Y	Y	Y	Y	Y	Y	Y	Y	Y	Y	Y	Y	Y	Y	Y	0	0	Y	Y	Y	Y	Y	0	Y	Y	Y
g1560.t1	Y	Y	Y	Y	Y	Y	Y	Y	Y	Y	Y	Y	Y	Y	Y	Y	0	0	Y	Y	Y	Y	Y	0	Y	Y	Y
g1565.t1	Y	Y	Y	Y	Y	Y	Y	Y	Y	Y	Y	Y	Y	Y	Y	Y	0	0	Y	Y	Y	Y	Y	0	Y	Y	Y
g1580.t1	Y	Y	Y	Y	Y	Y	Y	Y	Y	Y	Y	Y	Y	Y	Y	Y	0	0	Y	Y	Y	Y	Y	0	Y	Y	Y
g1613.t1	Y	Y	Y	Y	Y	Y	Y	Y	Y	Y	Y	Y	Y	Y	Y	Y	0	0	Y	Y	Y	Y	Y	0	Y	Y	Y
g1779.t1	Y	Y	Y	Y	Y	Y	Y	Y	Y	Y	Y	Y	Y	Y	Y	Y	Y	Y	0	0	Y	Y	Y	0	Y	Y	Y
g3303.t1	Y	Y	Y	Y	Y	Y	Y	Y	Y	Y	Y	Y	Y	Y	Y	Y	0	0	Y	Y	Y	Y	Y	0	Y	Y	Y
g341.t1	Y	Y	Y	Y	Y	Y	Y	Y	Y	Y	Y	Y	Y	Y	Y	Y	0	0	Y	Y	Y	Y	Y	0	Y	Y	Y
g5924.t1	Y	Y	Y	Y	Y	Y	Y	Y	Y	Y	Y	Y	Y	Y	Y	Y	0	0	Y	Y	Y	Y	Y	0	Y	Y	Y
g6126.t1	Y	Y	Y	Y	Y	Y	Y	Y	Y	Y	Y	Y	Y	Y	Y	Y	0	0	Y	Y	Y	0	Y	Y	Y	Y	Y
g6388.t1	Y	Y	Y	Y	Y	Y	Y	Y	Y	Y	Y	Y	Y	Y	Y	Y	0	0	Y	Y	Y	Y	Y	0	Y	Y	Y
g6499.t1	Y	Y	Y	Y	Y	Y	Y	Y	Y	Y	Y	Y	Y	Y	Y	Y	0	0	Y	Y	Y	Y	Y	0	Y	Y	Y
g6913.t1	Y	Y	Y	Y	Y	Y	Y	Y	Y	0	Y	Y	Y	Y	0	Y	Y	Y	Y	Y	Y	Y	Y	0	Y	Y	Y
g7011.t1	Y	Y	Y	Y	Y	Y	Y	Y	Y	Y	Y	Y	Y	Y	Y	Y	0	0	Y	Y	Y	Y	Y	0	Y	Y	Y
g734.t1	Y	Y	Y	Y	Y	Y	Y	Y	Y	Y	Y	Y	Y	Y	Y	Y	Y	Y	0	0	Y	Y	Y	0	Y	Y	Y
g7346.t1	Y	Y	Y	Y	Y	Y	Y	Y	Y	Y	Y	Y	Y	Y	Y	Y	0	0	Y	Y	Y	Y	Y	0	Y	Y	Y
g8649.t1	Y	Y	Y	Y	Y	Y	Y	Y	Y	0	Y	Y	Y	Y	Y	Y	Y	Y	Y	0	0	Y	Y	Y	Y	Y	Y
g9516.t1	Y	Y	Y	Y	Y	Y	Y	Y	Y	Y	Y	Y	Y	Y	Y	Y	0	0	Y	Y	Y	Y	Y	0	Y	Y	Y
g9518.t1	Y	Y	Y	Y	Y	Y	Y	Y	Y	Y	Y	Y	Y	Y	Y	Y	0	0	Y	Y	Y	Y	Y	0	Y	Y	Y
g176.t1	0	Y	Y	Y	Y	0	Y	Y	Y	Y	Y	Y	Y	Y	0	0	Y	Y	Y	Y	Y	Y	Y	Y	Y	Y	Y
g3317.t1	Y	Y	Y	Y	Y	Y	Y	Y	Y	0	Y	Y	Y	Y	Y	Y	0	Y	Y	Y	Y	Y	0	0	Y	Y	Y
g3318.t1	Y	Y	Y	Y	Y	Y	Y	Y	Y	0	Y	Y	Y	Y	Y	Y	0	Y	Y	Y	Y	Y	0	0	Y	Y	Y
g5071.t1	Y	Y	Y	Y	Y	Y	Y	Y	Y	Y	Y	Y	Y	Y	Y	Y	0	0	0	Y	Y	Y	Y	0	Y	Y	Y
g6857.t1	Y	Y	Y	Y	Y	Y	Y	Y	Y	0	Y	Y	Y	Y	Y	Y	0	Y	Y	Y	Y	Y	0	0	Y	Y	Y
g6874.t1	Y	Y	Y	Y	Y	Y	Y	Y	Y	0	Y	Y	Y	Y	Y	Y	0	Y	Y	Y	Y	Y	0	0	Y	Y	Y
g7000.t1	Y	Y	Y	Y	Y	Y	Y	Y	Y	Y	Y	Y	Y	Y	0	Y	0	0	Y	Y	Y	Y	Y	0	Y	Y	Y
g8003.t1	Y	Y	Y	Y	Y	Y	Y	Y	Y	0	Y	Y	Y	Y	Y	0	Y	0	Y	Y	Y	Y	Y	0	Y	Y	Y
g9454.t1	Y	Y	Y	Y	Y	Y	Y	Y	Y	0	Y	Y	Y	Y	Y	0	0	Y	Y	Y	Y	Y	Y	0	Y	Y	Y
g9902.t1	Y	Y	Y	Y	Y	Y	Y	Y	Y	0	0	Y	Y	Y	Y	Y	Y	0	Y	Y	Y	Y	Y	0	Y	Y	Y
g206.t1	Y	Y	Y	Y	Y	Y	Y	Y	Y	Y	Y	Y	Y	Y	0	0	0	0	Y	Y	Y	Y	Y	0	Y	Y	Y
g2883.t1	Y	Y	Y	Y	Y	Y	Y	Y	Y	Y	Y	Y	Y	Y	0	0	Y	0	Y	Y	Y	Y	Y	0	Y	0	Y
g2884.t1	Y	Y	Y	Y	Y	Y	Y	Y	Y	Y	Y	Y	Y	Y	0	0	Y	0	Y	Y	Y	Y	Y	0	Y	0	Y
g3441.t1	Y	Y	Y	Y	Y	Y	Y	Y	Y	Y	Y	Y	Y	Y	0	0	0	0	Y	Y	Y	Y	Y	0	Y	Y	Y
g4436.t1	Y	Y	Y	Y	Y	Y	Y	Y	Y	Y	Y	Y	Y	Y	0	0	Y	0	Y	Y	Y	Y	Y	0	Y	0	Y
g4799.t1	Y	Y	Y	Y	Y	Y	Y	Y	Y	Y	Y	Y	Y	Y	0	0	0	0	Y	Y	Y	Y	Y	0	Y	Y	Y
g5634.t1	Y	Y	Y	Y	Y	Y	Y	Y	Y	Y	Y	Y	Y	0	0	0	Y	0	Y	Y	0	Y	Y	Y	Y	Y	Y
g6822.t1	Y	Y	Y	Y	Y	Y	Y	Y	Y	Y	Y	Y	Y	Y	0	0	0	0	Y	Y	Y	Y	Y	0	Y	Y	Y
g6835.t1	Y	Y	Y	Y	Y	Y	Y	Y	Y	Y	Y	Y	Y	Y	0	0	0	0	Y	Y	Y	Y	Y	0	Y	Y	Y
g6960.t1	Y	Y	Y	Y	Y	Y	Y	Y	Y	Y	Y	Y	Y	0	0	0	Y	0	Y	Y	0	Y	Y	Y	Y	Y	Y
g6976.t1	Y	Y	Y	Y	Y	Y	Y	Y	Y	Y	Y	Y	Y	Y	0	0	Y	0	Y	Y	Y	Y	Y	0	Y	0	Y
g8892.t1	Y	Y	Y	Y	Y	Y	Y	Y	Y	0	0	Y	Y	Y	Y	0	Y	0	Y	Y	Y	Y	Y	0	Y	Y	Y
g8893.t1	Y	Y	Y	Y	Y	Y	Y	Y	Y	0	0	Y	Y	Y	Y	0	Y	0	Y	Y	Y	Y	Y	0	Y	Y	Y
g398.t1	Y	Y	Y	Y	Y	Y	Y	Y	Y	0	Y	Y	0	Y	0	0	0	Y	0	Y	Y	Y	Y	Y	Y	Y	Y
g7079.t1	Y	Y	Y	Y	Y	Y	Y	Y	Y	0	Y	Y	0	Y	0	0	0	Y	0	Y	Y	Y	Y	Y	Y	Y	Y
g7100.t1	Y	Y	Y	Y	Y	Y	Y	Y	Y	0	Y	Y	0	Y	0	0	0	Y	0	Y	Y	Y	Y	Y	Y	Y	Y
g9258.t1	Y	Y	Y	Y	Y	Y	Y	Y	Y	0	Y	Y	0	Y	0	0	0	Y	0	Y	Y	Y	Y	Y	Y	Y	Y
g9261.t1	Y	Y	Y	Y	Y	Y	Y	Y	Y	0	Y	Y	0	Y	0	0	0	Y	0	Y	Y	Y	Y	Y	Y	Y	Y
g9854.t1	Y	Y	Y	Y	Y	Y	Y	Y	Y	Y	Y	Y	Y	Y	0	0	0	Y	0	Y	Y	Y	0	0	Y	Y	Y
g1114.t1	Y	Y	Y	Y	Y	Y	Y	Y	Y	Y	0	0	0	0	0	0	0	Y	Y	Y	Y	Y	Y	Y	Y	Y	Y
g4664.t1	Y	Y	Y	Y	Y	Y	Y	Y	Y	0	Y	0	0	0	0	0	Y	Y	Y	Y	Y	Y	0	Y	Y	Y	Y
g5662.t1	Y	Y	Y	Y	Y	Y	Y	Y	Y	0	Y	Y	Y	Y	0	0	0	0	0	Y	Y	Y	Y	0	Y	Y	Y
g6113.t1	Y	Y	Y	Y	Y	Y	Y	Y	Y	0	Y	Y	Y	Y	0	0	0	0	0	Y	Y	Y	Y	0	Y	Y	Y
g6528.t1	Y	Y	Y	Y	Y	Y	Y	Y	Y	0	Y	Y	Y	Y	0	0	0	0	0	Y	Y	Y	Y	0	Y	Y	Y
g7908.t1	Y	Y	Y	Y	Y	Y	Y	Y	Y	Y	Y	Y	Y	Y	0	0	0	0	0	Y	Y	Y	Y	0	Y	Y	0
g8825.t1	Y	Y	Y	Y	Y	Y	Y	Y	Y	Y	Y	Y	Y	Y	Y	Y	Y	Y	Y	Y	0	0	0	0	0	0	0
g8854.t1	Y	Y	Y	Y	Y	Y	Y	Y	Y	0	Y	0	0	0	0	0	Y	Y	Y	Y	Y	Y	0	Y	Y	Y	Y
g9046.t1	Y	Y	Y	Y	Y	Y	Y	Y	Y	0	Y	0	0	0	0	0	Y	Y	Y	Y	Y	Y	0	Y	Y	Y	Y
g9537.t1	Y	Y	Y	Y	Y	Y	Y	Y	Y	0	Y	0	0	0	0	0	Y	Y	Y	Y	Y	Y	0	Y	Y	Y	Y
g3451.t1	Y	Y	Y	Y	Y	Y	Y	Y	0	0	Y	Y	0	Y	0	0	Y	0	0	Y	Y	Y	Y	0	Y	Y	Y
g3452.t1	Y	Y	Y	Y	Y	Y	Y	Y	0	0	Y	Y	0	Y	0	0	Y	0	0	Y	Y	Y	Y	0	Y	Y	Y
g3828.t1	Y	Y	Y	Y	Y	Y	Y	Y	Y	Y	0	Y	Y	Y	Y	0	0	0	Y	0	Y	Y	0	0	Y	Y	0
g4129.t1	Y	Y	Y	Y	Y	Y	Y	Y	Y	Y	0	Y	Y	Y	Y	0	0	0	Y	0	Y	Y	0	0	Y	Y	0
g5626.t1	Y	Y	Y	Y	Y	0	Y	Y	Y	Y	Y	0	0	0	0	0	0	0	Y	Y	Y	Y	Y	Y	Y	Y	Y
g293.t1	Y	Y	Y	Y	Y	Y	Y	Y	Y	0	Y	0	0	0	0	0	0	Y	Y	Y	Y	Y	0	0	Y	Y	Y
g3522.t1	Y	Y	Y	Y	Y	Y	Y	Y	Y	0	0	0	Y	0	Y	Y	0	0	Y	Y	Y	Y	0	0	0	Y	Y
g7407.t1	Y	Y	Y	Y	Y	Y	Y	Y	Y	0	0	0	Y	0	Y	Y	0	0	Y	Y	Y	Y	0	0	0	Y	Y
g7494.t1	Y	Y	Y	Y	Y	Y	Y	Y	Y	0	0	0	Y	0	Y	Y	0	0	Y	Y	Y	Y	0	0	0	Y	Y
g8788.t1	Y	Y	Y	Y	Y	Y	Y	Y	Y	0	0	0	Y	0	Y	Y	0	0	Y	Y	Y	Y	0	0	0	Y	Y
g1973.t1	Y	Y	Y	Y	Y	Y	Y	Y	0	0	0	0	Y	0	0	0	Y	0	0	0	Y	Y	Y	Y	Y	Y	Y
g5270.t1	Y	Y	Y	Y	Y	Y	Y	Y	Y	Y	Y	Y	Y	Y	0	Y	0	0	0	0	Y	0	Y	0	0	0	0
g5617.t1	Y	Y	Y	Y	Y	0	Y	Y	Y	Y	Y	Y	Y	Y	Y	Y	Y	Y	0	0	0	0	0	0	0	0	0
g72.t1	Y	Y	Y	Y	Y	Y	Y	Y	0	0	0	0	Y	Y	0	0	0	0	Y	Y	Y	Y	Y	0	Y	0	Y
g7397.t1	Y	Y	Y	Y	Y	Y	Y	Y	0	Y	0	Y	Y	0	0	0	0	0	0	Y	Y	Y	0	0	Y	Y	Y
g8826.t1	Y	Y	Y	Y	Y	Y	Y	Y	Y	Y	Y	Y	0	Y	Y	Y	Y	Y	0	0	0	0	0	0	0	0	0
g7955.t1	Y	Y	Y	Y	Y	Y	Y	Y	Y	Y	Y	Y	Y	Y	Y	Y	0	0	0	0	0	0	0	0	0	0	0
g187.t1	Y	Y	Y	Y	Y	Y	Y	Y	Y	Y	0	0	Y	Y	Y	Y	0	Y	0	0	0	0	0	0	0	0	0
g2253.t1	Y	Y	Y	Y	Y	Y	Y	Y	Y	Y	0	0	Y	Y	Y	Y	0	Y	0	0	0	0	0	0	0	0	0
g2404.t1	Y	0	0	Y	Y	Y	Y	Y	Y	Y	Y	Y	Y	Y	Y	Y	0	Y	0	0	0	0	0	0	0	0	0
g2722.t1	Y	Y	Y	Y	Y	Y	Y	Y	0	Y	0	Y	Y	Y	Y	0	Y	Y	0	0	0	0	0	0	0	0	0
g4235.t1	Y	Y	Y	Y	Y	Y	Y	Y	Y	0	Y	Y	Y	Y	Y	Y	0	0	0	0	0	0	0	0	0	0	0
g495.t1	Y	Y	Y	Y	Y	0	0	0	Y	Y	Y	Y	0	Y	0	0	0	0	0	0	Y	Y	0	0	Y	Y	Y
g6267.t1	Y	Y	Y	Y	Y	Y	Y	Y	Y	Y	0	Y	0	Y	0	0	0	0	0	0	0	Y	0	0	Y	0	Y
g7498.t1	Y	Y	Y	Y	Y	Y	0	0	0	0	0	0	0	0	0	0	Y	Y	Y	Y	Y	Y	0	0	Y	Y	Y
g3861.t1	Y	Y	Y	Y	Y	0	Y	Y	Y	Y	0	Y	Y	Y	Y	0	0	Y	0	0	0	0	0	0	0	0	0
g4710.t1	Y	Y	Y	Y	Y	Y	Y	Y	Y	Y	0	Y	Y	Y	0	0	0	Y	0	0	0	0	0	0	0	0	0
g4711.t1	Y	Y	Y	Y	Y	Y	Y	Y	Y	Y	0	Y	Y	Y	0	0	0	Y	0	0	0	0	0	0	0	0	0
g4714.t1	Y	Y	Y	Y	Y	Y	Y	Y	Y	Y	0	Y	Y	Y	0	0	0	Y	0	0	0	0	0	0	0	0	0
g8492.t1	Y	Y	Y	Y	Y	Y	Y	Y	Y	Y	0	Y	Y	Y	0	0	0	Y	0	0	0	0	0	0	0	0	0
g10000.t1	Y	Y	Y	Y	Y	Y	Y	Y	Y	0	Y	0	Y	Y	0	0	0	0	0	0	0	0	Y	0	0	0	0
g1145.t1	Y	Y	Y	Y	Y	Y	Y	Y	Y	0	0	0	Y	0	0	0	Y	0	Y	Y	0	0	0	0	0	0	0
g2547.t1	Y	Y	Y	Y	Y	Y	Y	Y	Y	0	0	Y	Y	Y	0	0	0	Y	0	0	0	0	0	0	0	0	0
g2684.t1	Y	0	Y	Y	Y	Y	0	Y	Y	Y	Y	Y	Y	0	0	Y	Y	0	0	0	0	0	0	0	0	0	0
g6493.t1	Y	Y	Y	Y	Y	Y	Y	Y	Y	0	0	0	0	0	0	0	0	0	Y	Y	Y	Y	0	0	0	0	0
g6494.t1	Y	Y	Y	Y	Y	Y	Y	Y	Y	0	0	0	0	0	0	0	0	0	Y	Y	Y	Y	0	0	0	0	0
g6969.t1	Y	Y	Y	Y	Y	Y	Y	Y	Y	0	0	0	Y	0	0	0	Y	0	Y	Y	0	0	0	0	0	0	0
g7279.t1	Y	Y	Y	0	Y	0	0	0	0	Y	Y	Y	Y	Y	Y	Y	Y	Y	0	0	0	0	0	0	0	0	0
g9761.t1	Y	Y	Y	Y	Y	Y	Y	Y	0	0	0	0	0	0	0	0	0	0	Y	Y	Y	Y	Y	0	0	0	0
g2301.t1	Y	Y	Y	Y	Y	Y	Y	Y	Y	0	Y	0	Y	0	0	0	0	0	0	0	Y	0	0	0	0	0	0
g2677.t1	Y	Y	Y	Y	Y	Y	Y	Y	Y	Y	0	0	0	0	0	Y	0	0	0	0	0	0	0	0	0	0	0
g3474.t1	Y	Y	Y	Y	Y	0	Y	Y	0	0	0	Y	Y	Y	Y	0	0	0	0	0	0	0	0	0	0	0	0
g442.t1	Y	Y	Y	Y	Y	Y	Y	Y	Y	Y	0	0	0	0	0	Y	0	0	0	0	0	0	0	0	0	0	0
g444.t1	Y	Y	Y	Y	Y	Y	Y	Y	Y	Y	0	0	0	0	0	Y	0	0	0	0	0	0	0	0	0	0	0
g1694.t1	Y	Y	Y	Y	Y	Y	Y	Y	Y	0	0	0	0	0	0	Y	0	0	0	0	0	0	0	0	0	0	0
g1857.t1	Y	0	Y	Y	Y	0	Y	Y	Y	Y	0	0	Y	0	0	0	0	0	0	0	Y	0	0	0	0	0	0
g2781.t1	Y	Y	Y	Y	Y	0	0	Y	0	Y	0	Y	Y	Y	0	0	0	0	0	0	0	0	0	0	0	0	0
g2912.t1	Y	Y	Y	Y	Y	Y	Y	Y	Y	Y	0	0	0	0	0	0	0	0	0	0	0	0	0	0	0	0	0
g7073.t1	Y	Y	Y	Y	Y	Y	Y	Y	Y	0	0	0	0	0	Y	0	0	0	0	0	0	0	0	0	0	0	0
g7857.t1	Y	Y	Y	Y	Y	Y	Y	Y	Y	0	0	0	Y	0	0	0	0	0	0	0	0	0	0	0	0	0	0
g8223.t1	Y	Y	Y	Y	Y	Y	Y	Y	Y	Y	0	0	0	0	0	0	0	0	0	0	0	0	0	0	0	0	0
g8419.t1	Y	Y	Y	Y	Y	Y	Y	Y	Y	0	0	0	0	0	0	Y	0	0	0	0	0	0	0	0	0	0	0
g8463.t1	Y	Y	Y	Y	Y	Y	Y	Y	Y	0	0	0	0	0	Y	0	0	0	0	0	0	0	0	0	0	0	0
g7039.t1	Y	Y	Y	Y	Y	Y	0	Y	Y	0	Y	0	0	0	0	0	0	0	0	0	0	0	0	0	0	0	0
g787.t1	Y	Y	Y	Y	Y	Y	Y	0	Y	0	0	0	0	Y	0	0	0	0	0	0	0	0	0	0	0	0	0
g928.t1	Y	Y	Y	Y	Y	0	Y	Y	Y	0	0	0	0	0	Y	0	0	0	0	0	0	0	0	0	0	0	0
g7457.t1	Y	Y	Y	Y	Y	Y	0	0	0	0	0	Y	Y	0	0	0	0	0	0	0	0	0	0	0	0	0	0
g946.t1	Y	Y	Y	Y	Y	0	0	Y	Y	0	0	Y	0	0	0	0	0	0	0	0	0	0	0	0	0	0	0
g9015.t1	Y	Y	Y	Y	Y	0	0	0	Y	0	0	0	0	0	0	0	0	Y	0	0	0	0	0	0	0	0	0
g9852.t1	Y	Y	Y	Y	Y	Y	0	0	0	0	0	Y	0	0	0	0	0	0	0	0	0	0	0	0	0	0	0
g1281.t1	Y	0	Y	Y	Y	Y	Y	0	Y	Y	0	0	0	0	0	0	0	0	0	0	0	0	0	0	0	0	0
g1288.t1	Y	0	Y	Y	Y	Y	Y	0	Y	Y	0	0	0	0	0	0	0	0	0	0	0	0	0	0	0	0	0
g2800.t1	Y	Y	Y	Y	Y	Y	Y	Y	Y	0	0	0	0	0	0	0	0	0	0	0	0	0	0	0	0	0	0
g3548.t1	Y	Y	Y	Y	Y	Y	Y	Y	Y	0	0	0	0	0	0	0	0	0	0	0	0	0	0	0	0	0	0
g3582.t1	Y	Y	Y	Y	Y	Y	Y	Y	Y	0	0	0	0	0	0	0	0	0	0	0	0	0	0	0	0	0	0
g4398.t1	Y	Y	Y	Y	Y	Y	Y	Y	Y	0	0	0	0	0	0	0	0	0	0	0	0	0	0	0	0	0	0
g4582.t1	Y	Y	Y	Y	Y	Y	Y	Y	Y	0	0	0	0	0	0	0	0	0	0	0	0	0	0	0	0	0	0
g4901.t1	Y	Y	Y	Y	Y	Y	Y	Y	Y	0	0	0	0	0	0	0	0	0	0	0	0	0	0	0	0	0	0
g5643.t1	Y	Y	Y	Y	Y	Y	Y	Y	Y	0	0	0	0	0	0	0	0	0	0	0	0	0	0	0	0	0	0
g5660.t1	Y	Y	Y	Y	Y	Y	Y	Y	Y	0	0	0	0	0	0	0	0	0	0	0	0	0	0	0	0	0	0
g5850.t1	Y	Y	Y	Y	Y	Y	Y	Y	Y	0	0	0	0	0	0	0	0	0	0	0	0	0	0	0	0	0	0
g6062.t1	Y	Y	Y	Y	Y	Y	Y	Y	Y	0	0	0	0	0	0	0	0	0	0	0	0	0	0	0	0	0	0
g6862.t1	Y	Y	Y	Y	Y	Y	Y	Y	Y	0	0	0	0	0	0	0	0	0	0	0	0	0	0	0	0	0	0
g8446.t1	Y	Y	Y	Y	Y	Y	Y	Y	Y	0	0	0	0	0	0	0	0	0	0	0	0	0	0	0	0	0	0
g9426.t1	Y	Y	Y	Y	Y	Y	Y	Y	Y	0	0	0	0	0	0	0	0	0	0	0	0	0	0	0	0	0	0
g9552.t1	Y	Y	Y	Y	Y	Y	Y	Y	Y	0	0	0	0	0	0	0	0	0	0	0	0	0	0	0	0	0	0
g9611.t1	Y	Y	Y	Y	Y	Y	Y	Y	Y	0	0	0	0	0	0	0	0	0	0	0	0	0	0	0	0	0	0
g1325.t1	Y	Y	Y	0	Y	Y	Y	Y	Y	0	0	0	0	0	0	0	0	0	0	0	0	0	0	0	0	0	0
g1361.t1	Y	Y	Y	Y	Y	Y	0	Y	Y	0	0	0	0	0	0	0	0	0	0	0	0	0	0	0	0	0	0
g3027.t1	Y	Y	Y	Y	Y	Y	Y	0	Y	0	0	0	0	0	0	0	0	0	0	0	0	0	0	0	0	0	0
g323.t1	Y	Y	Y	Y	Y	Y	Y	Y	0	0	0	0	0	0	0	0	0	0	0	0	0	0	0	0	0	0	0
g3266.t1	Y	Y	Y	Y	Y	Y	Y	0	Y	0	0	0	0	0	0	0	0	0	0	0	0	0	0	0	0	0	0
g5346.t1	Y	Y	Y	Y	Y	Y	0	Y	Y	0	0	0	0	0	0	0	0	0	0	0	0	0	0	0	0	0	0
g5562.t1	Y	Y	Y	Y	Y	0	Y	Y	Y	0	0	0	0	0	0	0	0	0	0	0	0	0	0	0	0	0	0
g6811.t1	Y	0	Y	Y	Y	Y	Y	Y	Y	0	0	0	0	0	0	0	0	0	0	0	0	0	0	0	0	0	0
g8377.t1	Y	Y	Y	Y	Y	Y	Y	0	Y	0	0	0	0	0	0	0	0	0	0	0	0	0	0	0	0	0	0
g8759.t1	Y	Y	Y	Y	Y	Y	0	Y	Y	0	0	0	0	0	0	0	0	0	0	0	0	0	0	0	0	0	0
g8879.t1	Y	Y	Y	Y	Y	0	Y	Y	Y	0	0	0	0	0	0	0	0	0	0	0	0	0	0	0	0	0	0
g1701.t1	Y	Y	Y	Y	Y	0	Y	Y	0	0	0	0	0	0	0	0	0	0	0	0	0	0	0	0	0	0	0
g3115.t1	Y	Y	Y	Y	Y	Y	0	0	Y	0	0	0	0	0	0	0	0	0	0	0	0	0	0	0	0	0	0
g3340.t1	Y	Y	Y	Y	Y	0	Y	Y	0	0	0	0	0	0	0	0	0	0	0	0	0	0	0	0	0	0	0
g3741.t1	Y	Y	Y	Y	Y	0	Y	0	Y	0	0	0	0	0	0	0	0	0	0	0	0	0	0	0	0	0	0
g5018.t1	Y	Y	Y	Y	Y	0	Y	Y	0	0	0	0	0	0	0	0	0	0	0	0	0	0	0	0	0	0	0
g5676.t1	Y	0	Y	Y	Y	Y	0	Y	Y	0	0	0	0	0	0	0	0	0	0	0	0	0	0	0	0	0	0
g5731.t1	Y	Y	Y	Y	Y	0	Y	Y	0	0	0	0	0	0	0	0	0	0	0	0	0	0	0	0	0	0	0
g6554.t1	Y	0	Y	Y	Y	0	Y	Y	Y	0	0	0	0	0	0	0	0	0	0	0	0	0	0	0	0	0	0
g6713.t1	Y	Y	Y	Y	Y	Y	0	0	Y	0	0	0	0	0	0	0	0	0	0	0	0	0	0	0	0	0	0
g6755.t1	Y	0	Y	Y	Y	0	Y	Y	Y	0	0	0	0	0	0	0	0	0	0	0	0	0	0	0	0	0	0
g8421.t1	Y	Y	Y	Y	Y	Y	Y	0	0	0	0	0	0	0	0	0	0	0	0	0	0	0	0	0	0	0	0
g9222.t1	Y	0	Y	Y	Y	0	Y	Y	Y	0	0	0	0	0	0	0	0	0	0	0	0	0	0	0	0	0	0
g3242.t1	Y	Y	Y	Y	Y	Y	0	0	0	0	0	0	0	0	0	0	0	0	0	0	0	0	0	0	0	0	0
g3872.t1	Y	Y	Y	Y	Y	Y	0	0	0	0	0	0	0	0	0	0	0	0	0	0	0	0	0	0	0	0	0
g5672.t1	Y	Y	Y	Y	Y	0	0	0	Y	0	0	0	0	0	0	0	0	0	0	0	0	0	0	0	0	0	0
g5846.t1	Y	Y	Y	Y	Y	0	Y	0	0	0	0	0	0	0	0	0	0	0	0	0	0	0	0	0	0	0	0
g5847.t1	Y	Y	Y	Y	Y	0	Y	0	0	0	0	0	0	0	0	0	0	0	0	0	0	0	0	0	0	0	0
g6545.t1	Y	Y	Y	Y	Y	Y	0	0	0	0	0	0	0	0	0	0	0	0	0	0	0	0	0	0	0	0	0
g7005.t1	Y	Y	Y	Y	Y	0	0	0	Y	0	0	0	0	0	0	0	0	0	0	0	0	0	0	0	0	0	0
g771.t1	Y	Y	Y	Y	Y	Y	0	0	0	0	0	0	0	0	0	0	0	0	0	0	0	0	0	0	0	0	0
g772.t1	Y	Y	Y	Y	Y	Y	0	0	0	0	0	0	0	0	0	0	0	0	0	0	0	0	0	0	0	0	0
g8423.t1	Y	Y	0	Y	Y	0	0	Y	Y	0	0	0	0	0	0	0	0	0	0	0	0	0	0	0	0	0	0
g8424.t1	Y	Y	0	Y	Y	0	0	Y	Y	0	0	0	0	0	0	0	0	0	0	0	0	0	0	0	0	0	0
g5019.t1	Y	0	Y	Y	Y	0	Y	0	0	0	0	0	0	0	0	0	0	0	0	0	0	0	0	0	0	0	0
g7033.t1	0	0	Y	Y	Y	Y	0	Y	0	0	0	0	0	0	0	0	0	0	0	0	0	0	0	0	0	0	0
g7702.t1	0	0	0	Y	Y	0	0	Y	Y	0	0	0	0	0	0	0	0	0	0	0	0	0	0	0	0	0	0
g8903.t1	0	0	0	Y	Y	0	0	Y	Y	0	0	0	0	0	0	0	0	0	0	0	0	0	0	0	0	0	0
g4419.t1	0	0	0	0	Y	Y	0	0	0	0	0	0	0	0	0	0	0	0	0	0	0	0	0	0	0	0	0
g5849.t1	Y	Y	Y	Y	Y	0	0	0	0	0	0	0	0	0	0	0	0	0	0	0	0	0	0	0	0	0	0
g5851.t1	Y	Y	Y	Y	Y	0	0	0	0	0	0	0	0	0	0	0	0	0	0	0	0	0	0	0	0	0	0
g6823.t1	Y	Y	Y	Y	Y	0	0	0	0	0	0	0	0	0	0	0	0	0	0	0	0	0	0	0	0	0	0
g8063.t1	Y	Y	Y	Y	Y	0	0	0	0	0	0	0	0	0	0	0	0	0	0	0	0	0	0	0	0	0	0
g8899.t1	Y	Y	Y	Y	Y	0	0	0	0	0	0	0	0	0	0	0	0	0	0	0	0	0	0	0	0	0	0
g5656.t1	Y	0	Y	Y	Y	0	0	0	0	0	0	0	0	0	0	0	0	0	0	0	0	0	0	0	0	0	0
g8846.t1	Y	Y	0	Y	Y	0	0	0	0	0	0	0	0	0	0	0	0	0	0	0	0	0	0	0	0	0	0
g9361.t1	Y	0	Y	Y	Y	0	0	0	0	0	0	0	0	0	0	0	0	0	0	0	0	0	0	0	0	0	0
g9800.t1	Y	Y	0	Y	Y	0	0	0	0	0	0	0	0	0	0	0	0	0	0	0	0	0	0	0	0	0	0
g9801.t1	Y	Y	0	Y	Y	0	0	0	0	0	0	0	0	0	0	0	0	0	0	0	0	0	0	0	0	0	0
g7992.t1	Y	0	0	Y	Y	0	0	0	0	0	0	0	0	0	0	0	0	0	0	0	0	0	0	0	0	0	0
g8061.t1	0	0	Y	Y	Y	0	0	0	0	0	0	0	0	0	0	0	0	0	0	0	0	0	0	0	0	0	0
g9814.t1	0	0	Y	Y	Y	0	0	0	0	0	0	0	0	0	0	0	0	0	0	0	0	0	0	0	0	0	0
g1123.t1	0	0	0	Y	Y	0	0	0	0	0	0	0	0	0	0	0	0	0	0	0	0	0	0	0	0	0	0
g1358.t1	0	0	0	Y	Y	0	0	0	0	0	0	0	0	0	0	0	0	0	0	0	0	0	0	0	0	0	0
g2824.t1	0	0	0	Y	Y	0	0	0	0	0	0	0	0	0	0	0	0	0	0	0	0	0	0	0	0	0	0
g4429.t1	0	0	0	Y	Y	0	0	0	0	0	0	0	0	0	0	0	0	0	0	0	0	0	0	0	0	0	0
g6344.t1	0	0	Y	0	Y	0	0	0	0	0	0	0	0	0	0	0	0	0	0	0	0	0	0	0	0	0	0
g8662.t1	0	0	0	Y	Y	0	0	0	0	0	0	0	0	0	0	0	0	0	0	0	0	0	0	0	0	0	0
g6956.t1	0	0	0	0	Y	0	0	0	0	0	0	0	0	0	0	0	0	0	0	0	0	0	0	0	0	0	0

## Sheet: RhisoAG1IB
Conservation of SSPs of Rhiso AG1 IB in whole species
Name	Rhiso_AG1_IA_YN-7	Rhiso_AG1_IA_B2	Rhiso_AG1_IA	Rhiso_AG1_IA_ADB	Rhiso_AG1_IA_WGL	Rhiso_AG1_IB	Rhiso_AG2	Rhiso_AG3	Rhiso_AG8	Botbo	Pirin	Pleos	Armos	Hetir	Pospl	Dacsp	Ustma	Pucgr	Trivi	Fugra	Verda	Magor	Nuecr	Blugr	Stano	Cocmi	Pyrtr
CCO26629.1	Y	Y	Y	Y	Y	Y	Y	Y	Y	Y	Y	Y	Y	Y	Y	Y	Y	Y	Y	Y	Y	Y	Y	Y	Y	Y	Y
CCO27044.1	Y	Y	Y	Y	Y	Y	Y	Y	Y	Y	Y	Y	Y	Y	Y	Y	Y	Y	Y	Y	Y	Y	Y	Y	Y	Y	Y
CCO27259.1	Y	Y	Y	Y	Y	Y	Y	Y	Y	Y	Y	Y	Y	Y	Y	Y	Y	Y	Y	Y	Y	Y	Y	Y	Y	Y	Y
CCO27858.1	Y	Y	Y	Y	Y	Y	Y	Y	Y	Y	Y	Y	Y	Y	Y	Y	Y	Y	Y	Y	Y	Y	Y	Y	Y	Y	Y
CCO27916.1	Y	Y	Y	Y	Y	Y	Y	Y	Y	Y	Y	Y	Y	Y	Y	Y	Y	Y	Y	Y	Y	Y	Y	Y	Y	Y	Y
CCO27951.1	Y	Y	Y	Y	Y	Y	Y	Y	Y	Y	Y	Y	Y	Y	Y	Y	Y	Y	Y	Y	Y	Y	Y	Y	Y	Y	Y
CCO27953.1	Y	Y	Y	Y	Y	Y	Y	Y	Y	Y	Y	Y	Y	Y	Y	Y	Y	Y	Y	Y	Y	Y	Y	Y	Y	Y	Y
CCO28284.1	Y	Y	Y	Y	Y	Y	Y	Y	Y	Y	Y	Y	Y	Y	Y	Y	Y	Y	Y	Y	Y	Y	Y	Y	Y	Y	Y
CCO28402.1	Y	Y	Y	Y	Y	Y	Y	Y	Y	Y	Y	Y	Y	Y	Y	Y	Y	Y	Y	Y	Y	Y	Y	Y	Y	Y	Y
CCO28659.1	Y	Y	Y	Y	Y	Y	Y	Y	Y	Y	Y	Y	Y	Y	Y	Y	Y	Y	Y	Y	Y	Y	Y	Y	Y	Y	Y
CCO28777.1	Y	Y	Y	Y	Y	Y	Y	Y	Y	Y	Y	Y	Y	Y	Y	Y	Y	Y	Y	Y	Y	Y	Y	Y	Y	Y	Y
CCO29268.1	Y	Y	Y	Y	Y	Y	Y	Y	Y	Y	Y	Y	Y	Y	Y	Y	Y	Y	Y	Y	Y	Y	Y	Y	Y	Y	Y
CCO29334.1	Y	Y	Y	Y	Y	Y	Y	Y	Y	Y	Y	Y	Y	Y	Y	Y	Y	Y	Y	Y	Y	Y	Y	Y	Y	Y	Y
CCO29356.1	Y	Y	Y	Y	Y	Y	Y	Y	Y	Y	Y	Y	Y	Y	Y	Y	Y	Y	Y	Y	Y	Y	Y	Y	Y	Y	Y
CCO29887.1	Y	Y	Y	Y	Y	Y	Y	Y	Y	Y	Y	Y	Y	Y	Y	Y	Y	Y	Y	Y	Y	Y	Y	Y	Y	Y	Y
CCO30031.1	Y	Y	Y	Y	Y	Y	Y	Y	Y	Y	Y	Y	Y	Y	Y	Y	Y	Y	Y	Y	Y	Y	Y	Y	Y	Y	Y
CCO30082.1	Y	Y	Y	Y	Y	Y	Y	Y	Y	Y	Y	Y	Y	Y	Y	Y	Y	Y	Y	Y	Y	Y	Y	Y	Y	Y	Y
CCO30193.1	Y	Y	Y	Y	Y	Y	Y	Y	Y	Y	Y	Y	Y	Y	Y	Y	Y	Y	Y	Y	Y	Y	Y	Y	Y	Y	Y
CCO30626.1	Y	Y	Y	Y	Y	Y	Y	Y	Y	Y	Y	Y	Y	Y	Y	Y	Y	Y	Y	Y	Y	Y	Y	Y	Y	Y	Y
CCO30653.1	Y	Y	Y	Y	Y	Y	Y	Y	Y	Y	Y	Y	Y	Y	Y	Y	Y	Y	Y	Y	Y	Y	Y	Y	Y	Y	Y
CCO31201.1	Y	Y	Y	Y	Y	Y	Y	Y	Y	Y	Y	Y	Y	Y	Y	Y	Y	Y	Y	Y	Y	Y	Y	Y	Y	Y	Y
CCO31760.1	Y	Y	Y	Y	Y	Y	Y	Y	Y	Y	Y	Y	Y	Y	Y	Y	Y	Y	Y	Y	Y	Y	Y	Y	Y	Y	Y
CCO32000.1	Y	Y	Y	Y	Y	Y	Y	Y	Y	Y	Y	Y	Y	Y	Y	Y	Y	Y	Y	Y	Y	Y	Y	Y	Y	Y	Y
CCO32638.1	Y	Y	Y	Y	Y	Y	Y	Y	Y	Y	Y	Y	Y	Y	Y	Y	Y	Y	Y	Y	Y	Y	Y	Y	Y	Y	Y
CCO33169.1	Y	Y	Y	Y	Y	Y	Y	Y	Y	Y	Y	Y	Y	Y	Y	Y	Y	Y	Y	Y	Y	Y	Y	Y	Y	Y	Y
CCO33208.1	Y	Y	Y	Y	Y	Y	Y	Y	Y	Y	Y	Y	Y	Y	Y	Y	Y	Y	Y	Y	Y	Y	Y	Y	Y	Y	Y
CCO33209.1	Y	Y	Y	Y	Y	Y	Y	Y	Y	Y	Y	Y	Y	Y	Y	Y	Y	Y	Y	Y	Y	Y	Y	Y	Y	Y	Y
CCO33213.1	Y	Y	Y	Y	Y	Y	Y	Y	Y	Y	Y	Y	Y	Y	Y	Y	Y	Y	Y	Y	Y	Y	Y	Y	Y	Y	Y
CCO33371.1	Y	Y	Y	Y	Y	Y	Y	Y	Y	Y	Y	Y	Y	Y	Y	Y	Y	Y	Y	Y	Y	Y	Y	Y	Y	Y	Y
CCO33864.1	Y	Y	Y	Y	Y	Y	Y	Y	Y	Y	Y	Y	Y	Y	Y	Y	Y	Y	Y	Y	Y	Y	Y	Y	Y	Y	Y
CCO34097.1	Y	Y	Y	Y	Y	Y	Y	Y	Y	Y	Y	Y	Y	Y	Y	Y	Y	Y	Y	Y	Y	Y	Y	Y	Y	Y	Y
CCO34752.1	Y	Y	Y	Y	Y	Y	Y	Y	Y	Y	Y	Y	Y	Y	Y	Y	Y	Y	Y	Y	Y	Y	Y	Y	Y	Y	Y
CCO34918.1	Y	Y	Y	Y	Y	Y	Y	Y	Y	Y	Y	Y	Y	Y	Y	Y	Y	Y	Y	Y	Y	Y	Y	Y	Y	Y	Y
CCO35412.1	Y	Y	Y	Y	Y	Y	Y	Y	Y	Y	Y	Y	Y	Y	Y	Y	Y	Y	Y	Y	Y	Y	Y	Y	Y	Y	Y
CCO36008.1	Y	Y	Y	Y	Y	Y	Y	Y	Y	Y	Y	Y	Y	Y	Y	Y	Y	Y	Y	Y	Y	Y	Y	Y	Y	Y	Y
CCO36215.1	Y	Y	Y	Y	Y	Y	Y	Y	Y	Y	Y	Y	Y	Y	Y	Y	Y	Y	Y	Y	Y	Y	Y	Y	Y	Y	Y
CCO36826.1	Y	Y	Y	Y	Y	Y	Y	Y	Y	Y	Y	Y	Y	Y	Y	Y	Y	Y	Y	Y	Y	Y	Y	Y	Y	Y	Y
CCO36904.1	Y	Y	Y	Y	Y	Y	Y	Y	Y	Y	Y	Y	Y	Y	Y	Y	Y	Y	Y	Y	Y	Y	Y	Y	Y	Y	Y
CCO37186.1	Y	Y	Y	Y	Y	Y	Y	Y	Y	Y	Y	Y	Y	Y	Y	Y	Y	Y	Y	Y	Y	Y	Y	Y	Y	Y	Y
CCO37189.1	Y	Y	Y	Y	Y	Y	Y	Y	Y	Y	Y	Y	Y	Y	Y	Y	Y	Y	Y	Y	Y	Y	Y	Y	Y	Y	Y
CCO37586.1	Y	Y	Y	Y	Y	Y	Y	Y	Y	Y	Y	Y	Y	Y	Y	Y	Y	Y	Y	Y	Y	Y	Y	Y	Y	Y	Y
CCO38167.1	Y	Y	Y	Y	Y	Y	Y	Y	Y	Y	Y	Y	Y	Y	Y	Y	Y	Y	Y	Y	Y	Y	Y	Y	Y	Y	Y
CCO38193.1	Y	Y	Y	Y	Y	Y	Y	Y	Y	Y	Y	Y	Y	Y	Y	Y	Y	Y	Y	Y	Y	Y	Y	Y	Y	Y	Y
CCO36348.1	Y	Y	Y	Y	Y	Y	Y	Y	Y	Y	Y	Y	Y	Y	Y	Y	Y	Y	Y	Y	Y	Y	Y	Y	Y	Y	Y
CCO36461.1	Y	Y	Y	Y	Y	Y	Y	Y	Y	Y	Y	Y	Y	Y	Y	Y	Y	Y	Y	Y	Y	Y	Y	Y	Y	Y	Y
CCO30650.1	Y	Y	Y	Y	Y	Y	Y	Y	Y	Y	Y	Y	Y	Y	Y	Y	Y	Y	Y	Y	Y	Y	Y	Y	Y	Y	Y
CCO26043.1	Y	Y	Y	Y	Y	Y	Y	Y	Y	Y	0	Y	Y	Y	Y	Y	Y	Y	Y	Y	Y	Y	Y	Y	Y	Y	Y
CCO26594.1	Y	Y	Y	Y	Y	Y	Y	Y	Y	Y	Y	Y	Y	Y	Y	Y	Y	Y	Y	Y	Y	Y	Y	Y	Y	Y	0
CCO26598.1	Y	Y	Y	Y	Y	Y	Y	Y	0	Y	Y	Y	Y	Y	Y	Y	Y	Y	Y	Y	Y	Y	Y	Y	Y	Y	Y
CCO28079.1	Y	Y	Y	Y	Y	Y	Y	Y	Y	Y	Y	Y	Y	Y	Y	Y	0	Y	Y	Y	Y	Y	Y	Y	Y	Y	Y
CCO29019.1	Y	Y	Y	Y	Y	Y	Y	Y	Y	Y	Y	Y	Y	Y	Y	Y	0	Y	Y	Y	Y	Y	Y	Y	Y	Y	Y
CCO29282.1	Y	Y	Y	Y	Y	Y	Y	Y	Y	Y	Y	Y	Y	Y	Y	Y	Y	0	Y	Y	Y	Y	Y	Y	Y	Y	Y
CCO29326.1	Y	Y	Y	Y	Y	Y	Y	Y	Y	Y	Y	Y	Y	Y	Y	Y	Y	0	Y	Y	Y	Y	Y	Y	Y	Y	Y
CCO29911.1	Y	Y	Y	Y	Y	Y	Y	Y	Y	Y	Y	Y	Y	Y	Y	Y	Y	0	Y	Y	Y	Y	Y	Y	Y	Y	Y
CCO30028.1	Y	Y	Y	Y	Y	Y	Y	Y	Y	Y	Y	Y	Y	Y	Y	Y	Y	Y	Y	Y	Y	Y	0	Y	Y	Y	Y
CCO30092.1	Y	Y	Y	Y	Y	Y	Y	Y	Y	Y	Y	Y	Y	Y	Y	Y	Y	Y	Y	Y	Y	Y	Y	0	Y	Y	Y
CCO30434.1	Y	Y	Y	Y	Y	Y	Y	Y	Y	Y	Y	Y	Y	Y	Y	Y	Y	0	Y	Y	Y	Y	Y	Y	Y	Y	Y
CCO30730.1	Y	Y	Y	Y	Y	Y	Y	Y	Y	Y	Y	Y	Y	Y	Y	Y	Y	Y	Y	Y	Y	Y	Y	0	Y	Y	Y
CCO30821.1	Y	Y	Y	Y	Y	Y	Y	Y	Y	Y	Y	Y	Y	Y	Y	Y	0	Y	Y	Y	Y	Y	Y	Y	Y	Y	Y
CCO31121.1	Y	Y	Y	Y	Y	Y	Y	Y	Y	Y	Y	Y	Y	Y	Y	Y	0	Y	Y	Y	Y	Y	Y	Y	Y	Y	Y
CCO31160.1	Y	Y	Y	Y	Y	Y	Y	Y	Y	Y	Y	Y	Y	Y	Y	Y	Y	0	Y	Y	Y	Y	Y	Y	Y	Y	Y
CCO31430.1	Y	Y	Y	Y	Y	Y	Y	Y	Y	Y	Y	Y	Y	Y	0	Y	Y	Y	Y	Y	Y	Y	Y	Y	Y	Y	Y
CCO31626.1	Y	Y	Y	Y	Y	Y	Y	Y	Y	Y	Y	Y	Y	Y	Y	Y	0	Y	Y	Y	Y	Y	Y	Y	Y	Y	Y
CCO31629.1	Y	Y	Y	Y	Y	Y	Y	Y	Y	Y	Y	Y	Y	Y	Y	Y	0	Y	Y	Y	Y	Y	Y	Y	Y	Y	Y
CCO31872.1	Y	Y	Y	Y	Y	Y	Y	Y	0	Y	Y	Y	Y	Y	Y	Y	Y	Y	Y	Y	Y	Y	Y	Y	Y	Y	Y
CCO32055.1	Y	Y	Y	Y	Y	Y	Y	Y	Y	Y	Y	Y	Y	Y	Y	Y	Y	Y	Y	Y	Y	0	Y	Y	Y	Y	Y
CCO32290.1	Y	Y	Y	Y	Y	Y	Y	Y	Y	Y	Y	Y	Y	Y	Y	Y	Y	Y	Y	Y	Y	Y	Y	0	Y	Y	Y
CCO32424.1	Y	Y	Y	Y	Y	Y	Y	Y	Y	Y	Y	Y	Y	Y	Y	Y	Y	Y	Y	Y	Y	Y	Y	0	Y	Y	Y
CCO33150.1	Y	Y	Y	Y	Y	Y	Y	Y	Y	Y	Y	Y	Y	Y	Y	Y	Y	Y	Y	Y	Y	Y	Y	0	Y	Y	Y
CCO33840.1	Y	Y	Y	Y	Y	Y	Y	Y	Y	Y	Y	Y	Y	Y	Y	Y	Y	Y	Y	Y	Y	Y	Y	0	Y	Y	Y
CCO33877.1	Y	Y	Y	Y	Y	Y	Y	Y	Y	Y	Y	Y	Y	Y	Y	Y	Y	0	Y	Y	Y	Y	Y	Y	Y	Y	Y
CCO34955.1	Y	Y	Y	Y	Y	Y	Y	Y	Y	Y	Y	Y	Y	Y	Y	Y	Y	Y	Y	Y	Y	Y	Y	0	Y	Y	Y
CCO35339.1	Y	Y	Y	Y	Y	Y	Y	Y	Y	Y	Y	Y	Y	Y	Y	Y	Y	Y	Y	Y	Y	Y	Y	0	Y	Y	Y
CCO35345.1	Y	Y	Y	Y	Y	Y	Y	Y	Y	Y	Y	Y	Y	Y	Y	Y	Y	Y	Y	Y	Y	Y	Y	0	Y	Y	Y
CCO37420.1	Y	Y	Y	Y	Y	Y	Y	Y	Y	Y	Y	Y	Y	Y	Y	Y	Y	Y	Y	Y	Y	Y	Y	0	Y	Y	Y
CCO37741.1	Y	Y	Y	Y	Y	Y	Y	Y	Y	Y	Y	Y	Y	Y	Y	Y	0	Y	Y	Y	Y	Y	Y	Y	Y	Y	Y
CCO38011.1	Y	Y	Y	Y	Y	Y	Y	Y	Y	Y	Y	Y	Y	Y	Y	Y	Y	0	Y	Y	Y	Y	Y	Y	Y	Y	Y
CCO37452.1	Y	Y	Y	Y	Y	Y	Y	Y	Y	Y	Y	Y	Y	Y	Y	Y	Y	Y	Y	Y	0	Y	Y	Y	Y	Y	Y
CCO37496.1	Y	Y	Y	Y	Y	Y	Y	Y	Y	Y	Y	Y	Y	Y	Y	Y	Y	Y	Y	Y	0	Y	Y	Y	Y	Y	Y
CCO37569.1	Y	Y	Y	Y	Y	Y	Y	Y	Y	Y	Y	Y	Y	Y	Y	Y	Y	Y	Y	Y	Y	Y	Y	0	Y	Y	Y
CCO26353.1	Y	Y	Y	Y	Y	Y	Y	Y	Y	Y	Y	Y	Y	Y	0	Y	Y	Y	Y	Y	Y	Y	Y	0	Y	Y	Y
CCO26437.1	Y	Y	Y	Y	Y	Y	Y	Y	Y	Y	Y	Y	Y	Y	Y	0	0	Y	Y	Y	Y	Y	Y	Y	Y	Y	Y
CCO26450.1	Y	Y	Y	Y	Y	Y	Y	Y	Y	Y	Y	Y	Y	0	0	Y	Y	Y	Y	Y	Y	Y	Y	Y	Y	Y	Y
CCO26451.1	Y	Y	Y	Y	Y	Y	Y	Y	Y	Y	Y	Y	Y	0	0	Y	Y	Y	Y	Y	Y	Y	Y	Y	Y	Y	Y
CCO26991.1	Y	0	Y	Y	Y	Y	Y	0	Y	Y	Y	Y	Y	Y	Y	Y	Y	Y	Y	Y	Y	Y	Y	Y	Y	Y	Y
CCO27140.1	Y	Y	Y	Y	Y	Y	Y	Y	Y	Y	Y	Y	Y	Y	Y	Y	0	0	Y	Y	Y	Y	Y	Y	Y	Y	Y
CCO27159.1	Y	Y	Y	Y	Y	Y	Y	Y	Y	Y	Y	Y	Y	Y	Y	0	0	Y	Y	Y	Y	Y	Y	Y	Y	Y	Y
CCO27748.1	Y	Y	Y	Y	Y	Y	Y	Y	Y	Y	Y	Y	Y	Y	Y	0	0	Y	Y	Y	Y	Y	Y	Y	Y	Y	Y
CCO28519.1	Y	Y	Y	Y	Y	Y	Y	Y	Y	0	Y	Y	Y	Y	Y	Y	0	Y	Y	Y	Y	Y	Y	Y	Y	Y	Y
CCO29715.1	Y	Y	Y	Y	Y	Y	Y	Y	Y	Y	Y	Y	Y	Y	Y	0	0	Y	Y	Y	Y	Y	Y	Y	Y	Y	Y
CCO29794.1	Y	Y	Y	Y	Y	Y	Y	Y	Y	Y	Y	Y	Y	Y	Y	0	0	Y	Y	Y	Y	Y	Y	Y	Y	Y	Y
CCO29835.1	Y	Y	Y	Y	Y	Y	Y	Y	Y	Y	Y	Y	Y	Y	Y	0	0	Y	Y	Y	Y	Y	Y	Y	Y	Y	Y
CCO29970.1	Y	Y	Y	Y	Y	Y	Y	Y	Y	Y	Y	Y	Y	0	0	Y	Y	Y	Y	Y	Y	Y	Y	Y	Y	Y	Y
CCO30157.1	Y	Y	Y	Y	Y	Y	Y	Y	Y	Y	Y	Y	Y	Y	0	Y	Y	Y	Y	Y	Y	Y	Y	0	Y	Y	Y
CCO30289.1	Y	Y	Y	Y	Y	Y	Y	Y	Y	Y	Y	Y	Y	Y	Y	0	0	Y	Y	Y	Y	Y	Y	Y	Y	Y	Y
CCO31024.1	Y	Y	Y	Y	Y	Y	Y	Y	Y	Y	Y	Y	Y	Y	0	Y	Y	Y	Y	Y	Y	Y	Y	0	Y	Y	Y
CCO31026.1	Y	Y	Y	Y	Y	Y	Y	Y	Y	Y	Y	Y	Y	Y	0	Y	Y	Y	Y	Y	Y	Y	Y	0	Y	Y	Y
CCO31049.1	Y	Y	Y	Y	Y	Y	0	Y	0	Y	Y	Y	Y	Y	Y	Y	Y	Y	Y	Y	Y	Y	Y	Y	Y	Y	Y
CCO31609.1	Y	Y	Y	Y	Y	Y	Y	Y	Y	Y	Y	Y	Y	0	Y	Y	0	Y	Y	Y	Y	Y	Y	Y	Y	Y	Y
CCO32283.1	Y	Y	Y	Y	Y	Y	Y	Y	Y	Y	Y	Y	Y	Y	0	Y	Y	Y	Y	Y	Y	Y	Y	0	Y	Y	Y
CCO32284.1	Y	Y	Y	Y	Y	Y	Y	Y	Y	Y	Y	Y	Y	Y	0	Y	Y	Y	Y	Y	Y	Y	Y	0	Y	Y	Y
CCO32293.1	Y	Y	Y	Y	Y	Y	Y	Y	Y	Y	Y	Y	Y	Y	Y	Y	0	Y	Y	Y	Y	Y	Y	Y	Y	0	Y
CCO32372.1	Y	Y	Y	Y	Y	Y	Y	Y	Y	Y	Y	Y	Y	Y	Y	0	0	Y	Y	Y	Y	Y	Y	Y	Y	Y	Y
CCO32504.1	Y	Y	Y	Y	Y	Y	Y	Y	Y	Y	Y	Y	Y	Y	Y	Y	0	Y	Y	Y	Y	Y	Y	Y	Y	0	Y
CCO32571.1	Y	Y	Y	Y	Y	Y	Y	Y	Y	Y	Y	Y	Y	Y	Y	0	0	Y	Y	Y	Y	Y	Y	Y	Y	Y	Y
CCO32657.1	Y	Y	Y	Y	Y	Y	Y	Y	Y	Y	Y	Y	Y	0	Y	Y	Y	Y	Y	Y	Y	Y	Y	0	Y	Y	Y
CCO32912.1	Y	Y	Y	Y	Y	Y	Y	Y	Y	Y	Y	Y	Y	0	Y	Y	0	Y	Y	Y	Y	Y	Y	Y	Y	Y	Y
CCO32944.1	Y	Y	Y	Y	Y	Y	Y	Y	Y	Y	Y	Y	Y	Y	Y	0	0	Y	Y	Y	Y	Y	Y	Y	Y	Y	Y
CCO33148.1	Y	Y	Y	Y	Y	Y	Y	Y	Y	Y	Y	Y	Y	Y	0	Y	Y	Y	Y	Y	Y	Y	Y	0	Y	Y	Y
CCO33229.1	Y	Y	Y	Y	Y	Y	Y	Y	Y	Y	Y	Y	Y	Y	Y	0	0	Y	Y	Y	Y	Y	Y	Y	Y	Y	Y
CCO33440.1	Y	Y	Y	Y	Y	Y	Y	Y	Y	Y	Y	Y	Y	Y	Y	0	0	Y	Y	Y	Y	Y	Y	Y	Y	Y	Y
CCO33441.1	Y	Y	Y	Y	Y	Y	Y	Y	Y	Y	Y	Y	Y	Y	Y	0	0	Y	Y	Y	Y	Y	Y	Y	Y	Y	Y
CCO33924.1	Y	Y	Y	Y	Y	Y	Y	Y	Y	Y	Y	Y	Y	0	Y	Y	0	Y	Y	Y	Y	Y	Y	Y	Y	Y	Y
CCO33970.1	Y	Y	Y	Y	Y	Y	Y	Y	Y	Y	Y	Y	Y	0	0	Y	Y	Y	Y	Y	Y	Y	Y	Y	Y	Y	Y
CCO33976.1	Y	Y	Y	Y	Y	Y	Y	Y	Y	Y	Y	Y	Y	Y	0	Y	Y	Y	Y	Y	Y	Y	Y	0	Y	Y	Y
CCO33981.1	Y	Y	Y	Y	Y	Y	Y	Y	Y	Y	Y	Y	Y	Y	0	Y	Y	Y	Y	Y	Y	Y	Y	0	Y	Y	Y
CCO34065.1	Y	Y	Y	Y	Y	Y	Y	Y	Y	Y	Y	Y	Y	Y	0	Y	Y	Y	Y	Y	Y	Y	Y	0	Y	Y	Y
CCO34152.1	Y	Y	Y	Y	Y	Y	Y	Y	Y	Y	Y	Y	Y	Y	Y	Y	0	Y	Y	Y	Y	Y	Y	Y	Y	0	Y
CCO34306.1	Y	Y	Y	Y	Y	Y	Y	Y	Y	Y	Y	Y	Y	Y	0	Y	Y	Y	Y	Y	Y	Y	Y	0	Y	Y	Y
CCO34409.1	Y	Y	Y	Y	Y	Y	Y	Y	Y	Y	Y	Y	Y	0	0	Y	Y	Y	Y	Y	Y	Y	Y	Y	Y	Y	Y
CCO34542.1	Y	Y	Y	Y	Y	Y	Y	Y	Y	Y	Y	Y	Y	Y	Y	Y	0	Y	Y	Y	Y	Y	Y	Y	Y	0	Y
CCO34545.1	Y	Y	Y	Y	Y	Y	Y	Y	Y	Y	Y	Y	Y	Y	Y	Y	0	Y	Y	Y	Y	Y	Y	Y	Y	0	Y
CCO34645.1	Y	Y	Y	Y	Y	Y	Y	Y	Y	Y	Y	Y	Y	0	Y	Y	0	Y	Y	Y	Y	Y	Y	Y	Y	Y	Y
CCO34708.1	Y	Y	Y	Y	Y	Y	Y	Y	Y	Y	Y	Y	Y	Y	Y	Y	0	Y	Y	Y	Y	Y	Y	0	Y	Y	Y
CCO34830.1	Y	Y	Y	Y	Y	Y	Y	Y	Y	Y	Y	Y	Y	Y	Y	Y	Y	Y	Y	Y	Y	Y	0	0	Y	Y	Y
CCO34834.1	Y	Y	Y	Y	Y	Y	Y	Y	Y	Y	Y	Y	Y	Y	Y	0	0	Y	Y	Y	Y	Y	Y	Y	Y	Y	Y
CCO34976.1	Y	Y	Y	Y	Y	Y	Y	Y	Y	Y	Y	Y	Y	Y	Y	0	0	Y	Y	Y	Y	Y	Y	Y	Y	Y	Y
CCO35027.1	Y	Y	Y	Y	Y	Y	Y	Y	Y	Y	Y	Y	Y	0	Y	Y	0	Y	Y	Y	Y	Y	Y	Y	Y	Y	Y
CCO35150.1	Y	Y	Y	Y	Y	Y	Y	Y	Y	Y	Y	Y	Y	Y	Y	Y	0	Y	Y	Y	Y	Y	Y	Y	Y	0	Y
CCO35879.1	Y	Y	Y	Y	Y	Y	Y	Y	Y	Y	Y	Y	Y	Y	Y	Y	0	Y	Y	Y	Y	Y	Y	Y	Y	0	Y
CCO36073.1	Y	Y	Y	Y	Y	Y	Y	Y	Y	Y	Y	Y	Y	Y	Y	Y	0	Y	Y	Y	Y	Y	Y	Y	Y	0	Y
CCO36154.1	Y	Y	Y	Y	Y	Y	Y	Y	Y	Y	Y	Y	Y	Y	Y	Y	0	Y	Y	Y	Y	Y	Y	Y	Y	0	Y
CCO36499.1	Y	Y	Y	Y	Y	Y	Y	Y	Y	Y	Y	Y	Y	0	0	Y	Y	Y	Y	Y	Y	Y	Y	Y	Y	Y	Y
CCO36789.1	Y	Y	Y	Y	Y	Y	Y	Y	Y	Y	Y	Y	Y	Y	Y	0	0	Y	Y	Y	Y	Y	Y	Y	Y	Y	Y
CCO37016.1	Y	Y	Y	Y	Y	Y	Y	Y	Y	Y	Y	Y	Y	Y	Y	0	0	Y	Y	Y	Y	Y	Y	Y	Y	Y	Y
CCO37441.1	Y	Y	Y	Y	Y	Y	Y	Y	Y	Y	Y	Y	Y	Y	Y	0	0	Y	Y	Y	Y	Y	Y	Y	Y	Y	Y
CCO37519.1	Y	Y	Y	Y	Y	Y	Y	Y	Y	Y	Y	Y	Y	0	Y	Y	Y	Y	Y	Y	Y	Y	Y	0	Y	Y	Y
CCO37725.1	Y	Y	Y	Y	Y	Y	Y	Y	Y	Y	Y	Y	Y	Y	Y	Y	0	Y	Y	Y	Y	Y	Y	Y	Y	0	Y
CCO37770.1	Y	Y	Y	Y	Y	Y	Y	Y	Y	Y	Y	Y	Y	Y	0	Y	Y	Y	Y	Y	Y	Y	Y	0	Y	Y	Y
CCO37880.1	Y	Y	Y	Y	Y	Y	Y	Y	Y	Y	Y	Y	Y	Y	Y	0	0	Y	Y	Y	Y	Y	Y	Y	Y	Y	Y
CCO37929.1	Y	Y	Y	Y	Y	Y	Y	Y	Y	Y	Y	Y	Y	Y	Y	0	0	Y	Y	Y	Y	Y	Y	Y	Y	Y	Y
CCO32690.1	Y	Y	Y	Y	Y	Y	Y	Y	Y	Y	Y	Y	Y	Y	Y	Y	Y	0	Y	Y	Y	Y	Y	0	Y	Y	Y
CCO34514.1	Y	Y	Y	Y	Y	Y	Y	Y	Y	Y	Y	Y	Y	Y	Y	Y	Y	Y	0	0	Y	Y	Y	Y	Y	Y	Y
CCO37909.1	Y	Y	Y	Y	Y	Y	Y	Y	Y	Y	Y	Y	Y	Y	Y	Y	Y	0	Y	Y	Y	Y	Y	0	Y	Y	Y
CCO26397.1	Y	Y	Y	Y	Y	Y	Y	Y	Y	0	Y	Y	Y	Y	0	Y	Y	Y	Y	Y	Y	Y	Y	0	Y	Y	Y
CCO26621.1	Y	Y	Y	Y	Y	Y	Y	Y	Y	Y	Y	Y	Y	Y	Y	0	0	0	Y	Y	Y	Y	Y	Y	Y	Y	Y
CCO27112.1	Y	Y	Y	Y	Y	Y	Y	Y	Y	Y	Y	Y	Y	Y	Y	Y	0	0	Y	Y	Y	Y	Y	0	Y	Y	Y
CCO27114.1	Y	Y	Y	Y	Y	Y	Y	Y	Y	Y	Y	Y	Y	Y	Y	Y	0	0	Y	Y	Y	Y	Y	0	Y	Y	Y
CCO27670.1	Y	Y	Y	Y	Y	Y	Y	Y	Y	Y	Y	Y	Y	Y	Y	Y	Y	Y	0	0	Y	Y	Y	0	Y	Y	Y
CCO27701.1	Y	Y	Y	Y	Y	Y	Y	Y	Y	Y	Y	Y	Y	Y	Y	Y	Y	Y	0	0	Y	Y	Y	0	Y	Y	Y
CCO27938.1	Y	Y	Y	Y	Y	Y	Y	Y	Y	Y	0	Y	Y	Y	0	0	Y	Y	Y	Y	Y	Y	Y	Y	Y	Y	Y
CCO28313.1	Y	Y	Y	Y	Y	Y	Y	Y	Y	Y	Y	Y	Y	Y	Y	Y	0	0	Y	Y	Y	Y	Y	0	Y	Y	Y
CCO28321.1	Y	Y	Y	Y	Y	Y	Y	Y	Y	Y	Y	Y	Y	Y	Y	Y	0	0	Y	Y	Y	Y	Y	0	Y	Y	Y
CCO28322.1	Y	Y	Y	Y	Y	Y	Y	Y	Y	Y	Y	Y	Y	Y	Y	Y	0	0	Y	Y	Y	Y	Y	0	Y	Y	Y
CCO28345.1	Y	Y	Y	Y	Y	Y	Y	Y	Y	Y	Y	Y	Y	Y	Y	Y	0	0	Y	Y	Y	Y	Y	0	Y	Y	Y
CCO28361.1	Y	Y	Y	Y	Y	Y	Y	Y	Y	Y	Y	Y	Y	0	Y	Y	Y	0	Y	Y	Y	Y	Y	0	Y	Y	Y
CCO28365.1	Y	Y	Y	Y	Y	Y	Y	Y	Y	Y	Y	Y	Y	0	Y	Y	Y	0	Y	Y	Y	Y	Y	0	Y	Y	Y
CCO28367.1	Y	Y	Y	Y	Y	Y	Y	Y	Y	Y	Y	Y	Y	Y	Y	Y	0	0	Y	Y	Y	Y	Y	0	Y	Y	Y
CCO28375.1	Y	Y	Y	Y	Y	Y	Y	Y	Y	Y	Y	Y	Y	Y	Y	Y	0	0	Y	Y	Y	Y	Y	0	Y	Y	Y
CCO29412.1	Y	Y	Y	Y	Y	Y	Y	Y	Y	Y	Y	Y	Y	Y	Y	Y	0	0	Y	Y	Y	Y	Y	0	Y	Y	Y
CCO29623.1	Y	Y	Y	Y	Y	Y	Y	Y	Y	Y	Y	Y	Y	Y	Y	Y	0	0	Y	Y	Y	Y	Y	0	Y	Y	Y
CCO29848.1	Y	Y	Y	Y	Y	Y	Y	Y	Y	Y	Y	Y	Y	0	0	Y	Y	0	Y	Y	Y	Y	Y	Y	Y	Y	Y
CCO30075.1	Y	Y	Y	Y	Y	Y	Y	Y	Y	Y	Y	Y	Y	Y	Y	Y	0	0	Y	Y	Y	Y	Y	0	Y	Y	Y
CCO30961.1	Y	Y	Y	Y	Y	Y	Y	Y	Y	Y	Y	Y	Y	Y	Y	Y	0	0	Y	Y	Y	Y	Y	0	Y	Y	Y
CCO30978.1	Y	Y	Y	Y	Y	Y	Y	Y	Y	Y	Y	Y	Y	Y	Y	0	0	0	Y	Y	Y	Y	Y	Y	Y	Y	Y
CCO31474.1	Y	Y	Y	Y	Y	Y	Y	Y	Y	Y	Y	Y	Y	Y	Y	Y	0	Y	Y	Y	Y	Y	Y	0	Y	Y	0
CCO31669.1	Y	Y	Y	Y	Y	Y	Y	Y	Y	Y	0	Y	Y	Y	Y	Y	Y	0	Y	0	Y	Y	Y	Y	Y	Y	Y
CCO31780.1	Y	Y	Y	Y	Y	Y	Y	Y	Y	0	Y	Y	Y	0	0	Y	Y	Y	Y	Y	Y	Y	Y	Y	Y	Y	Y
CCO31841.1	Y	Y	Y	Y	Y	Y	Y	Y	Y	Y	Y	Y	Y	0	Y	Y	Y	0	Y	Y	Y	Y	Y	0	Y	Y	Y
CCO31843.1	Y	Y	Y	Y	Y	Y	Y	Y	Y	Y	Y	Y	Y	0	Y	Y	Y	0	Y	Y	Y	Y	Y	0	Y	Y	Y
CCO31897.1	Y	Y	Y	Y	Y	Y	Y	Y	Y	0	Y	Y	Y	Y	0	Y	Y	Y	Y	Y	Y	Y	Y	0	Y	Y	Y
CCO32388.1	Y	Y	Y	Y	Y	Y	Y	Y	Y	Y	Y	Y	Y	Y	Y	Y	0	0	Y	Y	Y	Y	Y	0	Y	Y	Y
CCO32405.1	Y	Y	Y	Y	Y	Y	Y	Y	Y	Y	Y	Y	Y	Y	Y	Y	0	0	Y	Y	Y	Y	Y	0	Y	Y	Y
CCO32530.1	Y	Y	Y	Y	Y	Y	Y	Y	Y	Y	0	Y	Y	Y	Y	Y	Y	0	Y	Y	Y	Y	Y	0	Y	Y	Y
CCO32598.1	Y	Y	Y	Y	Y	Y	Y	Y	Y	Y	Y	Y	Y	Y	Y	Y	Y	Y	0	Y	Y	0	Y	0	Y	Y	Y
CCO32650.1	Y	Y	Y	Y	Y	Y	Y	Y	Y	Y	Y	Y	Y	0	Y	Y	Y	0	Y	Y	Y	Y	Y	0	Y	Y	Y
CCO32683.1	Y	Y	Y	Y	Y	Y	Y	Y	Y	Y	Y	Y	Y	Y	Y	Y	0	0	Y	Y	Y	Y	Y	0	Y	Y	Y
CCO32698.1	Y	Y	Y	Y	Y	Y	Y	Y	Y	Y	Y	Y	Y	0	Y	Y	Y	0	Y	Y	Y	Y	Y	0	Y	Y	Y
CCO33811.1	Y	Y	Y	Y	Y	Y	Y	Y	Y	Y	Y	Y	Y	Y	Y	Y	0	0	Y	Y	Y	Y	Y	0	Y	Y	Y
CCO34153.1	Y	Y	Y	Y	Y	Y	Y	Y	Y	0	Y	Y	Y	Y	Y	Y	Y	0	Y	Y	Y	Y	Y	0	Y	Y	Y
CCO34544.1	Y	Y	Y	Y	Y	Y	Y	Y	Y	Y	Y	Y	Y	Y	0	Y	0	Y	Y	Y	Y	Y	Y	0	Y	Y	Y
CCO34745.1	Y	Y	Y	Y	Y	Y	Y	Y	Y	Y	Y	Y	Y	Y	0	Y	0	Y	Y	Y	Y	Y	Y	0	Y	Y	Y
CCO35205.1	Y	Y	Y	Y	Y	Y	Y	Y	Y	Y	Y	Y	Y	Y	Y	Y	Y	Y	0	0	Y	Y	Y	0	Y	Y	Y
CCO35371.1	Y	Y	Y	Y	Y	Y	Y	Y	Y	Y	Y	Y	Y	Y	0	Y	0	Y	0	Y	Y	Y	Y	Y	Y	Y	Y
CCO35501.1	Y	Y	Y	Y	Y	Y	Y	Y	Y	Y	Y	Y	Y	Y	Y	Y	0	0	Y	Y	Y	Y	Y	0	Y	Y	Y
CCO36072.1	Y	Y	Y	Y	Y	Y	Y	Y	Y	0	Y	Y	Y	Y	Y	Y	Y	0	Y	Y	Y	Y	Y	0	Y	Y	Y
CCO36640.1	Y	Y	Y	Y	Y	Y	Y	Y	Y	Y	Y	Y	Y	Y	Y	Y	0	0	Y	Y	Y	Y	Y	0	Y	Y	Y
CCO37032.1	Y	Y	Y	Y	Y	Y	Y	Y	Y	Y	Y	Y	Y	0	Y	Y	Y	0	Y	Y	Y	Y	Y	0	Y	Y	Y
CCO37419.1	Y	Y	Y	Y	Y	Y	Y	Y	Y	Y	Y	Y	Y	0	Y	Y	Y	0	Y	Y	Y	Y	Y	0	Y	Y	Y
CCO37792.1	Y	Y	Y	Y	Y	Y	Y	Y	Y	Y	Y	Y	Y	Y	Y	Y	0	0	Y	Y	Y	Y	Y	0	Y	Y	Y
CCO37793.1	Y	Y	Y	Y	Y	Y	Y	Y	Y	Y	Y	Y	Y	Y	Y	Y	0	0	Y	Y	Y	Y	Y	0	Y	Y	Y
CCO37817.1	Y	Y	Y	Y	Y	Y	Y	Y	Y	Y	Y	Y	Y	Y	Y	Y	0	0	Y	Y	Y	Y	Y	0	Y	Y	Y
CCO37872.1	Y	Y	Y	Y	Y	Y	Y	Y	Y	Y	Y	Y	Y	Y	Y	Y	0	0	Y	Y	Y	Y	Y	0	Y	Y	Y
CCO37957.1	Y	Y	Y	Y	Y	Y	Y	Y	Y	Y	0	Y	Y	Y	0	0	Y	Y	Y	Y	Y	Y	Y	Y	Y	Y	Y
CCO38065.1	Y	Y	Y	Y	Y	Y	Y	Y	Y	Y	Y	Y	Y	Y	Y	Y	0	0	Y	Y	Y	Y	Y	0	Y	Y	Y
CCO38115.1	Y	Y	Y	Y	Y	Y	Y	Y	Y	Y	Y	Y	Y	Y	Y	Y	0	0	Y	Y	Y	Y	Y	0	Y	Y	Y
CCO38116.1	Y	Y	Y	Y	Y	Y	Y	Y	Y	Y	Y	Y	Y	Y	Y	Y	0	0	Y	Y	Y	Y	Y	0	Y	Y	Y
CCO38132.1	Y	Y	Y	Y	Y	Y	Y	Y	Y	Y	Y	Y	Y	Y	Y	Y	0	0	Y	Y	Y	Y	Y	0	Y	Y	Y
CCO31154.1	Y	Y	Y	Y	Y	Y	Y	Y	Y	Y	Y	Y	Y	Y	Y	Y	0	0	Y	Y	Y	Y	Y	0	Y	Y	Y
CCO35326.1	Y	Y	Y	Y	Y	Y	Y	Y	Y	Y	Y	Y	Y	Y	Y	Y	0	0	Y	Y	Y	Y	Y	0	Y	Y	Y
CCO26761.1	Y	Y	Y	Y	Y	Y	Y	Y	Y	0	Y	Y	Y	Y	Y	Y	0	Y	0	Y	Y	Y	Y	0	Y	Y	Y
CCO27045.1	Y	Y	Y	Y	Y	Y	Y	Y	Y	Y	Y	Y	Y	Y	Y	Y	0	0	0	Y	Y	Y	Y	0	Y	Y	Y
CCO27409.1	Y	Y	Y	Y	Y	Y	Y	Y	Y	0	Y	Y	Y	Y	Y	Y	0	0	Y	Y	Y	Y	Y	0	Y	Y	Y
CCO28498.1	Y	Y	Y	Y	Y	Y	Y	Y	Y	0	Y	Y	Y	Y	Y	0	0	Y	Y	Y	Y	Y	Y	0	Y	Y	Y
CCO28744.1	Y	Y	Y	Y	Y	Y	Y	Y	Y	Y	Y	Y	Y	Y	0	Y	0	0	Y	Y	Y	Y	Y	0	Y	Y	Y
CCO29501.1	Y	Y	Y	Y	Y	Y	Y	Y	Y	0	Y	Y	Y	Y	Y	Y	0	Y	Y	Y	Y	Y	0	0	Y	Y	Y
CCO32770.1	Y	Y	Y	Y	Y	Y	Y	Y	Y	0	0	0	0	Y	Y	Y	Y	Y	Y	Y	Y	Y	Y	Y	Y	Y	Y
CCO32906.1	Y	Y	Y	Y	Y	Y	Y	Y	Y	0	Y	Y	Y	Y	Y	0	Y	0	Y	Y	Y	Y	Y	0	Y	Y	Y
CCO35014.1	Y	Y	Y	Y	Y	Y	Y	Y	Y	0	Y	Y	Y	Y	Y	0	0	Y	Y	Y	Y	Y	Y	0	Y	Y	Y
CCO36415.1	Y	Y	Y	Y	Y	Y	Y	Y	Y	Y	Y	Y	Y	Y	Y	Y	0	0	0	Y	Y	Y	Y	0	Y	Y	Y
CCO28217.1	Y	Y	Y	Y	Y	Y	Y	Y	Y	Y	Y	Y	Y	Y	0	0	Y	0	Y	Y	Y	Y	Y	0	Y	0	Y
CCO28218.1	Y	Y	Y	Y	Y	Y	Y	Y	Y	Y	Y	Y	Y	Y	0	0	Y	0	Y	Y	Y	Y	Y	0	Y	0	Y
CCO28785.1	Y	Y	Y	Y	Y	Y	Y	Y	Y	Y	Y	Y	Y	0	0	0	Y	0	Y	Y	0	Y	Y	Y	Y	Y	Y
CCO29484.1	Y	Y	Y	Y	Y	Y	Y	Y	Y	Y	Y	Y	Y	Y	0	0	0	0	Y	Y	Y	Y	Y	0	Y	Y	Y
CCO29594.1	Y	Y	Y	Y	Y	Y	Y	Y	Y	0	0	Y	Y	Y	0	0	Y	0	Y	Y	Y	Y	Y	Y	Y	Y	Y
CCO30010.1	Y	Y	Y	Y	Y	Y	Y	Y	Y	Y	Y	Y	Y	Y	0	0	0	0	Y	Y	Y	Y	Y	0	Y	Y	Y
CCO30271.1	Y	Y	Y	Y	Y	Y	Y	Y	Y	0	0	Y	Y	Y	Y	Y	0	0	Y	Y	Y	Y	Y	0	Y	Y	Y
CCO32488.1	Y	Y	Y	Y	Y	Y	Y	Y	Y	0	0	Y	Y	Y	Y	0	Y	0	Y	Y	Y	Y	Y	0	Y	Y	Y
CCO32491.1	Y	Y	Y	Y	Y	Y	Y	Y	Y	0	0	Y	Y	Y	Y	0	Y	0	Y	Y	Y	Y	Y	0	Y	Y	Y
CCO33471.1	Y	Y	Y	Y	Y	Y	Y	Y	Y	Y	Y	Y	Y	Y	0	0	0	0	Y	Y	Y	Y	Y	0	Y	Y	Y
CCO33472.1	Y	Y	Y	Y	Y	Y	Y	Y	Y	Y	Y	Y	Y	Y	0	0	0	0	Y	Y	Y	Y	Y	0	Y	Y	Y
CCO33666.1	Y	Y	Y	Y	Y	Y	Y	Y	Y	Y	Y	Y	Y	Y	0	0	0	0	Y	Y	Y	Y	Y	0	Y	Y	Y
CCO34085.1	Y	Y	Y	Y	Y	Y	Y	Y	Y	Y	Y	Y	Y	Y	0	0	Y	0	Y	Y	Y	Y	Y	0	Y	0	Y
CCO34088.1	Y	Y	Y	Y	Y	Y	Y	Y	Y	Y	Y	Y	Y	Y	0	0	Y	0	Y	Y	Y	Y	Y	0	Y	0	Y
CCO34252.1	Y	Y	Y	Y	Y	Y	Y	Y	Y	Y	Y	0	0	Y	0	Y	0	0	Y	Y	Y	Y	Y	Y	Y	Y	Y
CCO34847.1	Y	Y	Y	Y	Y	Y	Y	Y	Y	Y	Y	Y	Y	Y	0	0	Y	0	Y	Y	Y	Y	Y	0	Y	0	Y
CCO35268.1	Y	Y	Y	Y	Y	Y	Y	Y	Y	Y	Y	Y	Y	0	0	0	Y	0	Y	Y	0	Y	Y	Y	Y	Y	Y
CCO37043.1	Y	Y	Y	Y	Y	Y	Y	Y	Y	Y	Y	Y	Y	Y	0	0	Y	0	Y	Y	Y	Y	Y	0	Y	0	Y
CCO37700.1	Y	Y	Y	Y	Y	Y	Y	Y	Y	Y	Y	Y	Y	0	0	0	Y	0	Y	Y	0	Y	Y	Y	Y	Y	Y
CCO37930.1	Y	Y	Y	Y	Y	Y	Y	Y	Y	Y	Y	Y	Y	Y	0	0	0	0	Y	Y	Y	Y	Y	0	Y	Y	Y
CCO38004.1	Y	Y	Y	Y	Y	Y	Y	Y	Y	0	0	Y	Y	Y	0	0	Y	0	Y	Y	Y	Y	Y	Y	Y	Y	Y
CCO27675.1	Y	Y	Y	Y	Y	Y	Y	Y	Y	Y	Y	Y	Y	Y	0	0	0	0	Y	Y	Y	Y	Y	0	Y	0	Y
CCO28019.1	Y	Y	Y	Y	Y	Y	Y	Y	Y	Y	Y	Y	Y	Y	0	0	0	0	Y	Y	Y	Y	Y	0	Y	0	Y
CCO28462.1	Y	Y	Y	Y	Y	Y	Y	Y	Y	Y	Y	Y	Y	Y	Y	Y	Y	Y	0	0	0	Y	Y	Y	0	0	0
CCO28515.1	Y	Y	Y	Y	Y	Y	Y	Y	Y	0	Y	Y	0	Y	0	0	0	Y	0	Y	Y	Y	Y	Y	Y	Y	Y
CCO29705.1	Y	Y	Y	Y	Y	Y	Y	Y	Y	Y	Y	Y	Y	Y	Y	Y	Y	Y	Y	0	Y	0	0	0	0	Y	0
CCO29825.1	Y	Y	Y	Y	Y	Y	Y	Y	Y	Y	Y	Y	Y	Y	0	0	0	0	Y	Y	Y	Y	Y	0	Y	0	Y
CCO29983.1	Y	Y	Y	Y	Y	Y	0	Y	0	Y	0	Y	Y	Y	Y	Y	0	0	Y	Y	Y	Y	Y	0	Y	Y	Y
CCO30276.1	Y	Y	Y	Y	Y	Y	Y	Y	0	Y	Y	Y	Y	Y	Y	Y	Y	Y	0	0	0	0	0	Y	Y	Y	Y
CCO30280.1	Y	Y	Y	Y	Y	Y	Y	Y	Y	0	Y	Y	0	Y	0	0	0	Y	0	Y	Y	Y	Y	Y	Y	Y	Y
CCO30304.1	Y	Y	Y	Y	Y	Y	Y	Y	Y	0	Y	Y	0	Y	0	0	0	Y	0	Y	Y	Y	Y	Y	Y	Y	Y
CCO31063.1	Y	Y	Y	Y	Y	Y	Y	Y	Y	0	Y	Y	0	Y	0	0	0	Y	0	Y	Y	Y	Y	Y	Y	Y	Y
CCO31119.1	Y	Y	Y	Y	Y	Y	Y	Y	Y	Y	0	Y	Y	Y	Y	0	Y	0	Y	Y	0	0	Y	0	Y	Y	Y
CCO31720.1	Y	Y	Y	Y	Y	Y	Y	Y	Y	Y	Y	Y	Y	Y	0	0	0	0	Y	Y	Y	Y	Y	0	Y	0	Y
CCO31770.1	Y	Y	Y	Y	Y	Y	Y	Y	Y	0	Y	Y	0	Y	0	0	0	Y	0	Y	Y	Y	Y	Y	Y	Y	Y
CCO34813.1	Y	Y	Y	Y	Y	Y	Y	Y	Y	Y	Y	Y	Y	Y	Y	Y	Y	Y	Y	0	Y	0	0	0	0	Y	0
CCO35603.1	Y	Y	Y	Y	Y	Y	Y	Y	Y	Y	Y	Y	Y	Y	0	0	0	Y	0	Y	Y	Y	0	0	Y	Y	Y
CCO35686.1	Y	Y	Y	Y	Y	Y	Y	Y	Y	Y	Y	Y	Y	Y	0	0	0	Y	0	Y	Y	Y	0	0	Y	Y	Y
CCO36873.1	Y	Y	Y	Y	Y	Y	Y	Y	Y	Y	Y	Y	Y	Y	0	0	0	0	Y	Y	Y	Y	Y	0	Y	0	Y
CCO37280.1	Y	Y	Y	Y	Y	Y	Y	Y	Y	Y	Y	Y	Y	Y	0	0	0	0	Y	Y	Y	Y	Y	0	Y	0	Y
CCO38000.1	Y	Y	Y	Y	Y	Y	Y	Y	Y	0	Y	Y	0	Y	0	0	0	Y	0	Y	Y	Y	Y	Y	Y	Y	Y
CCO38041.1	Y	Y	Y	Y	Y	Y	Y	Y	Y	0	Y	Y	0	Y	0	0	0	Y	0	Y	Y	Y	Y	Y	Y	Y	Y
CCO38237.1	Y	Y	Y	Y	Y	Y	Y	Y	Y	0	Y	Y	0	Y	0	0	0	Y	0	Y	Y	Y	Y	Y	Y	Y	Y
CCO26630.1	Y	Y	Y	Y	Y	Y	Y	Y	Y	Y	0	Y	Y	Y	0	0	0	0	0	Y	Y	Y	Y	0	Y	Y	Y
CCO27635.1	Y	Y	Y	Y	Y	Y	Y	Y	Y	Y	Y	Y	Y	Y	Y	Y	Y	Y	0	Y	0	Y	0	0	0	0	0
CCO29333.1	Y	Y	Y	Y	Y	Y	Y	Y	Y	0	Y	0	0	0	0	0	Y	Y	Y	Y	Y	Y	0	Y	Y	Y	Y
CCO29540.1	Y	Y	Y	Y	Y	Y	Y	Y	Y	Y	Y	Y	Y	Y	0	Y	Y	0	0	0	0	Y	0	0	Y	Y	Y
CCO30931.1	Y	Y	Y	Y	Y	Y	Y	Y	Y	Y	0	0	0	0	0	0	0	Y	Y	Y	Y	Y	Y	Y	Y	Y	Y
CCO31282.1	Y	Y	Y	Y	Y	Y	Y	Y	Y	Y	Y	Y	Y	Y	0	0	0	0	0	0	Y	Y	Y	0	Y	Y	Y
CCO31306.1	Y	Y	Y	Y	Y	Y	Y	Y	Y	0	Y	0	0	0	0	0	Y	Y	Y	Y	Y	Y	0	Y	Y	Y	Y
CCO31412.1	Y	Y	Y	Y	Y	Y	Y	Y	Y	Y	Y	Y	Y	Y	0	0	0	0	0	Y	Y	0	Y	0	Y	Y	Y
CCO31623.1	Y	Y	Y	Y	Y	Y	Y	Y	Y	Y	Y	Y	Y	Y	0	0	0	0	0	Y	Y	Y	Y	0	Y	Y	0
CCO31625.1	Y	Y	Y	Y	Y	Y	Y	Y	Y	Y	Y	Y	Y	Y	0	0	0	0	0	Y	Y	Y	Y	0	Y	Y	0
CCO32404.1	Y	Y	Y	Y	Y	Y	Y	Y	Y	0	Y	Y	Y	Y	0	0	0	0	0	Y	Y	Y	Y	0	Y	Y	Y
CCO32843.1	Y	Y	Y	Y	Y	Y	Y	Y	Y	Y	Y	Y	Y	Y	0	0	0	0	0	Y	Y	Y	Y	0	Y	Y	0
CCO33119.1	Y	Y	Y	Y	Y	Y	Y	Y	Y	Y	0	Y	Y	0	Y	Y	0	Y	Y	Y	0	0	0	0	Y	Y	Y
CCO33835.1	Y	Y	Y	Y	Y	Y	Y	Y	Y	0	Y	Y	Y	Y	0	Y	0	0	0	Y	Y	Y	0	0	Y	Y	Y
CCO33866.1	Y	Y	Y	Y	Y	Y	Y	Y	Y	0	Y	0	Y	0	Y	0	0	0	Y	Y	Y	Y	Y	0	Y	Y	Y
CCO34472.1	Y	Y	Y	Y	Y	Y	Y	Y	Y	0	Y	0	0	0	0	0	Y	Y	Y	Y	Y	Y	0	Y	Y	Y	Y
CCO34473.1	Y	Y	Y	Y	Y	Y	Y	Y	Y	0	Y	0	0	0	0	0	Y	Y	Y	Y	Y	Y	0	Y	Y	Y	Y
CCO34480.1	Y	Y	Y	Y	Y	Y	Y	Y	Y	0	Y	0	0	0	0	0	Y	Y	Y	Y	Y	Y	0	Y	Y	Y	Y
CCO34928.1	Y	Y	Y	Y	Y	Y	Y	Y	Y	0	Y	0	0	0	0	0	Y	Y	Y	Y	Y	Y	0	Y	Y	Y	Y
CCO35007.1	Y	Y	Y	Y	Y	Y	Y	Y	Y	Y	Y	Y	Y	Y	0	0	0	0	0	Y	Y	0	Y	0	Y	Y	Y
CCO35107.1	Y	Y	Y	Y	Y	Y	Y	Y	Y	0	Y	Y	Y	Y	Y	0	0	0	0	0	Y	Y	Y	0	Y	Y	Y
CCO35520.1	Y	Y	Y	Y	Y	Y	Y	Y	Y	Y	Y	Y	Y	Y	0	0	0	0	0	Y	Y	0	Y	0	Y	Y	Y
CCO35560.1	Y	Y	Y	Y	Y	Y	Y	Y	Y	Y	Y	Y	Y	Y	0	0	0	0	0	0	Y	Y	Y	0	Y	Y	Y
CCO36642.1	Y	Y	Y	Y	Y	Y	Y	Y	Y	0	Y	0	0	0	0	0	Y	Y	Y	Y	Y	Y	0	Y	Y	Y	Y
CCO36995.1	Y	Y	Y	Y	Y	Y	Y	Y	Y	0	Y	0	0	0	0	0	Y	Y	Y	Y	Y	Y	0	Y	Y	Y	Y
CCO36996.1	Y	Y	Y	Y	Y	Y	Y	Y	Y	0	Y	0	0	0	0	0	Y	Y	Y	Y	Y	Y	0	Y	Y	Y	Y
CCO37164.1	Y	Y	Y	Y	Y	Y	Y	Y	Y	0	Y	0	0	0	0	0	Y	Y	Y	Y	Y	Y	0	Y	Y	Y	Y
CCO37385.1	Y	Y	Y	Y	Y	Y	Y	Y	Y	0	Y	0	0	0	0	0	Y	Y	Y	Y	Y	Y	0	Y	Y	Y	Y
CCO37821.1	Y	Y	Y	Y	Y	Y	Y	Y	Y	Y	Y	Y	Y	Y	0	0	0	0	0	Y	Y	0	Y	0	Y	Y	Y
CCO37994.1	Y	Y	Y	Y	Y	Y	Y	Y	Y	Y	Y	Y	Y	Y	0	0	0	0	0	Y	Y	0	Y	0	Y	Y	Y
CCO26788.1	Y	Y	Y	Y	Y	Y	Y	Y	Y	Y	0	Y	Y	Y	Y	0	0	0	Y	0	Y	Y	0	0	Y	Y	0
CCO27757.1	Y	Y	Y	Y	Y	Y	Y	Y	Y	Y	Y	Y	Y	Y	0	0	0	0	0	0	0	Y	Y	0	Y	Y	Y
CCO30796.1	Y	Y	Y	Y	Y	Y	Y	Y	Y	Y	Y	Y	Y	Y	Y	Y	0	0	Y	Y	0	0	0	0	Y	0	0
CCO33129.1	Y	Y	Y	Y	Y	Y	Y	Y	Y	0	0	Y	0	0	0	0	Y	0	Y	Y	Y	Y	Y	0	Y	Y	Y
CCO27091.1	Y	Y	Y	Y	Y	Y	Y	Y	Y	0	Y	0	0	Y	0	0	Y	Y	0	Y	Y	0	0	0	Y	Y	Y
CCO27306.1	Y	Y	Y	Y	Y	Y	Y	Y	Y	0	0	0	Y	0	0	0	Y	0	0	Y	Y	Y	Y	0	Y	Y	Y
CCO28736.1	Y	Y	Y	Y	Y	Y	Y	Y	Y	Y	0	0	0	0	0	Y	Y	0	Y	Y	Y	0	0	0	Y	Y	Y
CCO31185.1	Y	Y	Y	Y	Y	Y	Y	Y	Y	Y	Y	Y	Y	Y	Y	Y	Y	Y	0	0	0	0	0	0	0	0	0
CCO32828.1	Y	Y	Y	Y	Y	Y	Y	Y	Y	0	0	0	Y	0	Y	Y	0	0	Y	Y	Y	Y	0	0	0	Y	Y
CCO33317.1	Y	Y	Y	Y	Y	Y	Y	Y	Y	0	Y	0	0	Y	0	0	Y	Y	0	Y	Y	0	0	0	Y	Y	Y
CCO33318.1	Y	Y	Y	Y	Y	Y	Y	Y	Y	0	Y	0	0	Y	0	0	Y	Y	0	Y	Y	0	0	0	Y	Y	Y
CCO34948.1	Y	Y	Y	Y	Y	Y	Y	Y	Y	0	0	0	Y	0	Y	Y	0	0	Y	Y	Y	Y	0	0	0	Y	Y
CCO36466.1	Y	Y	Y	Y	Y	Y	Y	Y	Y	Y	Y	Y	Y	Y	Y	Y	Y	Y	0	0	0	0	0	0	0	0	0
CCO37113.1	Y	Y	Y	Y	Y	Y	Y	Y	Y	0	0	0	Y	0	Y	Y	0	0	Y	Y	Y	Y	0	0	0	Y	Y
CCO37362.1	Y	Y	Y	Y	Y	Y	Y	Y	Y	0	Y	0	0	0	0	0	0	Y	Y	Y	Y	Y	0	0	Y	Y	Y
CCO37585.1	Y	Y	Y	Y	Y	Y	Y	Y	Y	0	Y	0	0	0	0	0	0	Y	Y	Y	Y	Y	0	0	Y	Y	Y
CCO27414.1	Y	Y	Y	Y	Y	Y	Y	Y	Y	Y	Y	Y	Y	Y	Y	Y	Y	0	0	0	0	0	0	0	0	0	0
CCO27829.1	Y	Y	Y	Y	Y	Y	Y	Y	Y	Y	Y	0	Y	Y	Y	Y	Y	Y	0	0	0	0	0	0	0	0	0
CCO28010.1	Y	Y	Y	Y	Y	Y	Y	Y	0	0	0	0	Y	0	0	0	Y	0	0	0	Y	Y	Y	Y	Y	Y	Y
CCO28297.1	Y	Y	Y	Y	Y	Y	Y	Y	Y	Y	Y	Y	Y	Y	Y	Y	Y	0	0	0	0	0	0	0	0	0	0
CCO28686.1	Y	Y	Y	Y	Y	Y	Y	Y	0	Y	0	Y	Y	0	0	0	0	0	0	Y	Y	Y	0	0	Y	Y	Y
CCO29462.1	Y	Y	Y	Y	Y	Y	Y	Y	Y	Y	Y	Y	Y	Y	Y	Y	0	Y	0	0	0	0	0	0	0	0	0
CCO30522.1	Y	Y	Y	Y	Y	Y	Y	Y	Y	0	0	0	Y	0	0	0	0	0	Y	Y	Y	Y	0	0	Y	Y	Y
CCO31540.1	Y	Y	Y	Y	Y	Y	Y	Y	0	0	0	0	Y	Y	0	0	0	0	Y	Y	Y	Y	Y	0	Y	0	Y
CCO32580.1	Y	Y	Y	Y	Y	Y	Y	Y	Y	Y	Y	Y	Y	Y	Y	Y	Y	0	0	0	0	0	0	0	0	0	0
CCO33837.1	Y	Y	Y	Y	Y	Y	Y	Y	Y	Y	Y	Y	0	Y	Y	Y	Y	Y	0	0	0	0	0	0	0	0	0
CCO34464.1	Y	Y	Y	Y	Y	Y	Y	Y	0	0	0	0	Y	Y	0	0	0	0	Y	Y	Y	Y	Y	0	Y	0	Y
CCO35072.1	Y	Y	Y	Y	Y	Y	Y	Y	Y	0	Y	Y	Y	Y	Y	Y	Y	Y	0	0	0	0	0	0	0	0	0
CCO27570.1	Y	Y	Y	Y	Y	Y	Y	Y	Y	0	0	0	0	0	0	0	0	0	0	Y	Y	Y	Y	0	Y	Y	Y
CCO29683.1	Y	Y	Y	Y	Y	Y	Y	Y	Y	Y	Y	Y	Y	Y	Y	Y	0	0	0	0	0	0	0	0	0	0	0
CCO31173.1	Y	Y	Y	Y	Y	Y	0	Y	Y	Y	Y	0	Y	Y	Y	Y	Y	Y	0	0	0	0	0	0	0	0	0
CCO32102.1	Y	Y	Y	Y	Y	Y	Y	Y	Y	Y	0	0	Y	0	0	0	Y	0	Y	Y	0	Y	0	0	Y	0	0
CCO33756.1	Y	Y	Y	Y	Y	Y	Y	Y	Y	0	0	0	0	0	0	0	0	0	0	Y	Y	Y	Y	0	Y	Y	Y
CCO33991.1	Y	Y	Y	Y	Y	Y	Y	Y	Y	0	Y	Y	Y	Y	Y	Y	0	0	Y	0	0	0	0	0	0	0	0
CCO34100.1	Y	Y	Y	Y	Y	Y	Y	Y	Y	Y	0	0	Y	0	0	0	Y	0	Y	Y	0	Y	0	0	Y	0	0
CCO35579.1	Y	Y	Y	Y	Y	Y	Y	Y	Y	Y	Y	Y	Y	Y	Y	0	Y	0	0	0	0	0	0	0	0	0	0
CCO37560.1	Y	Y	Y	Y	Y	Y	Y	Y	Y	Y	0	0	Y	0	0	0	Y	0	Y	Y	0	Y	0	0	Y	0	0
CCO37820.1	Y	Y	Y	Y	Y	Y	Y	Y	Y	Y	0	0	Y	0	0	0	Y	0	Y	Y	0	Y	0	0	Y	0	0
CCO38192.1	Y	Y	Y	Y	Y	Y	Y	Y	Y	Y	0	0	Y	0	0	0	Y	0	Y	Y	0	Y	0	0	Y	0	0
CCO26268.1	Y	Y	Y	Y	Y	Y	Y	Y	Y	Y	0	0	Y	Y	Y	Y	0	Y	0	0	0	0	0	0	0	0	0
CCO26703.1	Y	Y	Y	Y	Y	Y	Y	Y	Y	0	Y	Y	Y	Y	Y	Y	0	0	0	0	0	0	0	0	0	0	0
CCO28582.1	Y	Y	Y	Y	Y	Y	Y	Y	Y	0	0	0	0	0	0	Y	Y	0	0	Y	0	0	0	0	Y	Y	Y
CCO29731.1	Y	Y	Y	Y	Y	Y	0	0	0	0	0	0	0	0	0	0	Y	Y	Y	Y	Y	Y	0	0	Y	Y	Y
CCO30025.1	Y	Y	Y	Y	Y	Y	Y	Y	Y	Y	0	0	Y	Y	Y	Y	0	Y	0	0	0	0	0	0	0	0	0
CCO30154.1	Y	Y	Y	Y	Y	Y	Y	Y	Y	Y	0	0	Y	Y	Y	Y	0	Y	0	0	0	0	0	0	0	0	0
CCO31413.1	Y	Y	Y	Y	Y	Y	Y	Y	Y	0	0	0	0	0	0	Y	Y	0	0	Y	0	0	0	0	Y	Y	Y
CCO31415.1	Y	Y	Y	Y	Y	Y	Y	Y	Y	0	0	0	0	0	0	Y	Y	0	0	Y	0	0	0	0	Y	Y	Y
CCO31416.1	Y	Y	Y	Y	Y	Y	Y	Y	Y	0	0	0	0	0	0	Y	Y	0	0	Y	0	0	0	0	Y	Y	Y
CCO33368.1	Y	Y	Y	Y	Y	Y	Y	Y	Y	Y	0	Y	0	Y	0	0	0	0	0	0	0	Y	0	0	Y	0	Y
CCO35775.1	Y	0	Y	0	0	Y	Y	0	Y	Y	0	Y	0	Y	Y	0	0	0	Y	Y	Y	Y	Y	0	0	Y	0
CCO35821.1	Y	0	Y	0	0	Y	Y	0	Y	Y	0	Y	0	Y	Y	0	0	0	Y	Y	Y	Y	Y	0	0	Y	0
CCO36344.1	Y	Y	Y	Y	Y	Y	Y	Y	Y	Y	0	Y	0	Y	0	0	0	0	0	0	0	Y	0	0	Y	0	Y
CCO37348.1	Y	Y	Y	Y	Y	Y	Y	Y	Y	Y	0	Y	0	Y	0	0	0	0	0	0	0	Y	0	0	Y	0	Y
CCO26249.1	Y	Y	Y	Y	Y	Y	Y	Y	Y	Y	Y	Y	Y	Y	0	0	0	0	0	0	0	0	0	0	0	0	0
CCO30800.1	Y	Y	Y	Y	Y	Y	Y	Y	Y	Y	0	0	0	0	0	0	0	0	0	0	Y	0	0	0	Y	Y	Y
CCO30803.1	Y	Y	Y	Y	Y	Y	Y	Y	Y	Y	0	0	0	0	0	0	0	0	0	0	Y	0	0	0	Y	Y	Y
CCO32954.1	Y	Y	Y	Y	Y	Y	Y	Y	Y	Y	0	Y	Y	Y	0	0	0	Y	0	0	0	0	0	0	0	0	0
CCO32957.1	Y	Y	Y	Y	Y	Y	Y	Y	Y	Y	0	Y	Y	Y	0	0	0	Y	0	0	0	0	0	0	0	0	0
CCO33930.1	Y	Y	Y	Y	Y	Y	Y	Y	Y	Y	0	Y	Y	Y	0	0	0	Y	0	0	0	0	0	0	0	0	0
CCO37996.1	Y	Y	Y	Y	Y	Y	Y	Y	Y	Y	0	0	0	0	0	0	0	0	0	0	Y	0	0	0	Y	Y	Y
CCO28774.1	Y	Y	Y	Y	Y	Y	Y	Y	Y	0	0	0	Y	0	0	0	Y	0	Y	Y	0	0	0	0	0	0	0
CCO32379.1	Y	Y	Y	Y	Y	Y	Y	Y	Y	0	0	0	Y	0	0	0	Y	0	Y	Y	0	0	0	0	0	0	0
CCO32400.1	Y	Y	Y	Y	Y	Y	Y	Y	Y	0	0	0	0	0	0	0	0	0	Y	Y	Y	Y	0	0	0	0	0
CCO38048.1	Y	Y	Y	Y	Y	Y	Y	Y	0	0	0	0	0	0	0	0	0	0	Y	Y	Y	Y	Y	0	0	0	0
CCO38053.1	Y	Y	Y	Y	Y	Y	Y	Y	0	0	0	0	0	0	0	0	0	0	Y	Y	Y	Y	Y	0	0	0	0
CCO31484.1	Y	Y	Y	Y	Y	Y	Y	Y	Y	Y	0	0	Y	0	0	0	0	0	Y	0	0	0	0	0	0	0	0
CCO26421.1	0	0	0	0	0	Y	Y	Y	Y	Y	Y	Y	Y	Y	Y	Y	0	0	0	0	0	0	0	0	0	0	0
CCO27039.1	0	0	0	0	0	Y	Y	Y	Y	Y	Y	Y	Y	Y	Y	Y	0	0	0	0	0	0	0	0	0	0	0
CCO27629.1	Y	Y	Y	Y	Y	Y	Y	Y	Y	Y	0	0	0	0	0	Y	0	0	0	0	0	0	0	0	0	0	0
CCO30137.1	Y	Y	Y	Y	Y	Y	Y	Y	Y	Y	0	0	0	0	0	Y	0	0	0	0	0	0	0	0	0	0	0
CCO30139.1	Y	Y	Y	Y	Y	Y	Y	Y	Y	Y	0	0	0	0	0	Y	0	0	0	0	0	0	0	0	0	0	0
CCO30681.1	Y	Y	Y	Y	Y	Y	Y	Y	Y	0	0	0	0	Y	0	Y	0	0	0	0	0	0	0	0	0	0	0
CCO31238.1	Y	Y	Y	Y	Y	Y	0	0	0	0	0	Y	Y	Y	Y	Y	0	0	0	0	0	0	0	0	0	0	0
CCO31466.1	Y	Y	Y	Y	Y	Y	Y	Y	Y	Y	0	0	0	0	0	Y	0	0	0	0	0	0	0	0	0	0	0
CCO35280.1	Y	Y	Y	Y	Y	Y	Y	Y	0	Y	Y	0	0	0	0	Y	0	0	0	0	0	0	0	0	0	0	0
CCO26839.1	Y	Y	Y	Y	Y	Y	Y	Y	Y	Y	0	0	0	0	0	0	0	0	0	0	0	0	0	0	0	0	0
CCO28245.1	Y	Y	Y	Y	Y	Y	Y	Y	Y	Y	0	0	0	0	0	0	0	0	0	0	0	0	0	0	0	0	0
CCO29203.1	Y	Y	Y	Y	Y	Y	Y	Y	Y	0	0	0	0	0	Y	0	0	0	0	0	0	0	0	0	0	0	0
CCO30273.1	Y	Y	Y	Y	Y	Y	Y	Y	Y	0	0	0	0	0	Y	0	0	0	0	0	0	0	0	0	0	0	0
CCO32919.1	Y	Y	Y	Y	Y	Y	Y	Y	Y	0	0	0	0	0	0	Y	0	0	0	0	0	0	0	0	0	0	0
CCO33405.1	Y	Y	Y	Y	Y	Y	Y	Y	Y	0	0	0	0	0	0	Y	0	0	0	0	0	0	0	0	0	0	0
CCO33559.1	Y	Y	Y	Y	Y	Y	Y	Y	Y	Y	0	0	0	0	0	0	0	0	0	0	0	0	0	0	0	0	0
CCO35616.1	Y	Y	Y	Y	Y	Y	Y	Y	Y	0	Y	0	0	0	0	0	0	0	0	0	0	0	0	0	0	0	0
CCO36572.1	Y	Y	Y	Y	Y	Y	Y	Y	Y	0	0	0	0	0	0	Y	0	0	0	0	0	0	0	0	0	0	0
CCO36727.1	Y	Y	Y	Y	Y	Y	Y	Y	Y	0	0	0	0	0	0	Y	0	0	0	0	0	0	0	0	0	0	0
CCO36916.1	Y	Y	Y	Y	Y	Y	Y	Y	Y	0	0	0	0	0	0	Y	0	0	0	0	0	0	0	0	0	0	0
CCO35968.1	Y	Y	Y	Y	Y	Y	Y	0	Y	0	0	0	0	Y	0	0	0	0	0	0	0	0	0	0	0	0	0
CCO36474.1	Y	Y	Y	Y	Y	Y	0	Y	Y	0	Y	0	0	0	0	0	0	0	0	0	0	0	0	0	0	0	0
CCO37219.1	Y	Y	Y	Y	Y	Y	0	Y	Y	0	Y	0	0	0	0	0	0	0	0	0	0	0	0	0	0	0	0
CCO37401.1	Y	Y	Y	Y	Y	Y	Y	0	Y	0	0	0	0	Y	0	0	0	0	0	0	0	0	0	0	0	0	0
CCO37402.1	Y	Y	Y	Y	Y	Y	Y	0	Y	0	0	0	0	Y	0	0	0	0	0	0	0	0	0	0	0	0	0
CCO37491.1	Y	Y	Y	Y	Y	Y	Y	0	Y	0	0	0	0	Y	0	0	0	0	0	0	0	0	0	0	0	0	0
CCO38248.1	Y	Y	Y	Y	Y	Y	Y	0	Y	0	0	0	0	Y	0	0	0	0	0	0	0	0	0	0	0	0	0
CCO38251.1	Y	Y	Y	Y	Y	Y	Y	0	Y	0	0	0	0	Y	0	0	0	0	0	0	0	0	0	0	0	0	0
CCO35315.1	Y	0	Y	Y	Y	Y	Y	0	Y	Y	0	0	0	0	0	0	0	0	0	0	0	0	0	0	0	0	0
CCO35316.1	Y	0	Y	Y	Y	Y	Y	0	Y	Y	0	0	0	0	0	0	0	0	0	0	0	0	0	0	0	0	0
CCO35349.1	Y	Y	Y	Y	Y	Y	0	0	0	0	0	Y	0	0	0	0	0	0	0	0	0	0	0	0	0	0	0
CCO33034.1	0	0	0	0	0	Y	0	0	0	0	0	0	0	0	0	0	0	0	0	Y	0	0	0	0	0	0	0
CCO33579.1	0	0	0	0	0	Y	0	0	0	0	0	0	0	0	0	0	0	0	0	Y	0	0	0	0	0	0	0
CCO27870.1	Y	Y	Y	Y	Y	Y	Y	Y	Y	0	0	0	0	0	0	0	0	0	0	0	0	0	0	0	0	0	0
CCO27914.1	Y	Y	Y	Y	Y	Y	Y	Y	Y	0	0	0	0	0	0	0	0	0	0	0	0	0	0	0	0	0	0
CCO28128.1	Y	Y	Y	Y	Y	Y	Y	Y	Y	0	0	0	0	0	0	0	0	0	0	0	0	0	0	0	0	0	0
CCO29033.1	Y	Y	Y	Y	Y	Y	Y	Y	Y	0	0	0	0	0	0	0	0	0	0	0	0	0	0	0	0	0	0
CCO29108.1	Y	Y	Y	Y	Y	Y	Y	Y	Y	0	0	0	0	0	0	0	0	0	0	0	0	0	0	0	0	0	0
CCO29506.1	Y	Y	Y	Y	Y	Y	Y	Y	Y	0	0	0	0	0	0	0	0	0	0	0	0	0	0	0	0	0	0
CCO30748.1	Y	Y	Y	Y	Y	Y	Y	Y	Y	0	0	0	0	0	0	0	0	0	0	0	0	0	0	0	0	0	0
CCO30889.1	Y	Y	Y	Y	Y	Y	Y	Y	Y	0	0	0	0	0	0	0	0	0	0	0	0	0	0	0	0	0	0
CCO31254.1	Y	Y	Y	Y	Y	Y	Y	Y	Y	0	0	0	0	0	0	0	0	0	0	0	0	0	0	0	0	0	0
CCO31311.1	Y	Y	Y	Y	Y	Y	Y	Y	Y	0	0	0	0	0	0	0	0	0	0	0	0	0	0	0	0	0	0
CCO32917.1	Y	Y	Y	Y	Y	Y	Y	Y	Y	0	0	0	0	0	0	0	0	0	0	0	0	0	0	0	0	0	0
CCO33731.1	Y	Y	Y	Y	Y	Y	Y	Y	Y	0	0	0	0	0	0	0	0	0	0	0	0	0	0	0	0	0	0
CCO34049.1	Y	Y	Y	Y	Y	Y	Y	Y	Y	0	0	0	0	0	0	0	0	0	0	0	0	0	0	0	0	0	0
CCO34188.1	Y	Y	Y	Y	Y	Y	Y	Y	Y	0	0	0	0	0	0	0	0	0	0	0	0	0	0	0	0	0	0
CCO34520.1	Y	Y	Y	Y	Y	Y	Y	Y	Y	0	0	0	0	0	0	0	0	0	0	0	0	0	0	0	0	0	0
CCO34626.1	Y	Y	Y	Y	Y	Y	Y	Y	Y	0	0	0	0	0	0	0	0	0	0	0	0	0	0	0	0	0	0
CCO34709.1	Y	Y	Y	Y	Y	Y	Y	Y	Y	0	0	0	0	0	0	0	0	0	0	0	0	0	0	0	0	0	0
CCO34819.1	Y	Y	Y	Y	Y	Y	Y	Y	Y	0	0	0	0	0	0	0	0	0	0	0	0	0	0	0	0	0	0
CCO34862.1	Y	Y	Y	Y	Y	Y	Y	Y	Y	0	0	0	0	0	0	0	0	0	0	0	0	0	0	0	0	0	0
CCO35062.1	Y	Y	Y	Y	Y	Y	Y	Y	Y	0	0	0	0	0	0	0	0	0	0	0	0	0	0	0	0	0	0
CCO35305.1	Y	Y	Y	Y	Y	Y	Y	Y	Y	0	0	0	0	0	0	0	0	0	0	0	0	0	0	0	0	0	0
CCO35783.1	Y	Y	Y	Y	Y	Y	Y	Y	Y	0	0	0	0	0	0	0	0	0	0	0	0	0	0	0	0	0	0
CCO36110.1	Y	Y	Y	Y	Y	Y	Y	Y	Y	0	0	0	0	0	0	0	0	0	0	0	0	0	0	0	0	0	0
CCO36179.1	Y	Y	Y	Y	Y	Y	Y	Y	Y	0	0	0	0	0	0	0	0	0	0	0	0	0	0	0	0	0	0
CCO36222.1	Y	Y	Y	Y	Y	Y	Y	Y	Y	0	0	0	0	0	0	0	0	0	0	0	0	0	0	0	0	0	0
CCO36728.1	Y	Y	Y	Y	Y	Y	Y	Y	Y	0	0	0	0	0	0	0	0	0	0	0	0	0	0	0	0	0	0
CCO36917.1	Y	Y	Y	Y	Y	Y	Y	Y	Y	0	0	0	0	0	0	0	0	0	0	0	0	0	0	0	0	0	0
CCO37471.1	Y	Y	Y	Y	Y	Y	Y	Y	Y	0	0	0	0	0	0	0	0	0	0	0	0	0	0	0	0	0	0
CCO30045.1	Y	Y	Y	Y	Y	Y	Y	0	Y	0	0	0	0	0	0	0	0	0	0	0	0	0	0	0	0	0	0
CCO30100.1	0	Y	Y	Y	Y	Y	Y	Y	Y	0	0	0	0	0	0	0	0	0	0	0	0	0	0	0	0	0	0
CCO31260.1	Y	Y	Y	Y	Y	Y	0	Y	Y	0	0	0	0	0	0	0	0	0	0	0	0	0	0	0	0	0	0
CCO33485.1	Y	0	Y	Y	Y	Y	Y	Y	Y	0	0	0	0	0	0	0	0	0	0	0	0	0	0	0	0	0	0
CCO33507.1	Y	Y	Y	0	Y	Y	Y	Y	Y	0	0	0	0	0	0	0	0	0	0	0	0	0	0	0	0	0	0
CCO34572.1	Y	Y	Y	Y	Y	Y	Y	0	Y	0	0	0	0	0	0	0	0	0	0	0	0	0	0	0	0	0	0
CCO37546.1	Y	0	Y	Y	Y	Y	Y	Y	Y	0	0	0	0	0	0	0	0	0	0	0	0	0	0	0	0	0	0
CCO37983.1	Y	Y	Y	Y	Y	Y	Y	Y	0	0	0	0	0	0	0	0	0	0	0	0	0	0	0	0	0	0	0
CCO26545.1	Y	Y	Y	Y	Y	Y	0	0	Y	0	0	0	0	0	0	0	0	0	0	0	0	0	0	0	0	0	0
CCO29592.1	Y	0	Y	Y	Y	Y	0	Y	Y	0	0	0	0	0	0	0	0	0	0	0	0	0	0	0	0	0	0
CCO32240.1	Y	Y	Y	Y	Y	Y	0	0	Y	0	0	0	0	0	0	0	0	0	0	0	0	0	0	0	0	0	0
CCO36729.1	Y	Y	Y	Y	Y	Y	Y	0	0	0	0	0	0	0	0	0	0	0	0	0	0	0	0	0	0	0	0
CCO37897.1	Y	Y	Y	Y	Y	Y	0	0	Y	0	0	0	0	0	0	0	0	0	0	0	0	0	0	0	0	0	0
CCO26876.1	Y	Y	Y	Y	Y	Y	0	0	0	0	0	0	0	0	0	0	0	0	0	0	0	0	0	0	0	0	0
CCO29829.1	Y	0	Y	Y	Y	Y	0	0	Y	0	0	0	0	0	0	0	0	0	0	0	0	0	0	0	0	0	0
CCO30905.1	Y	Y	Y	Y	Y	Y	0	0	0	0	0	0	0	0	0	0	0	0	0	0	0	0	0	0	0	0	0
CCO31656.1	Y	Y	Y	Y	Y	Y	0	0	0	0	0	0	0	0	0	0	0	0	0	0	0	0	0	0	0	0	0
CCO34787.1	Y	Y	Y	Y	Y	Y	0	0	0	0	0	0	0	0	0	0	0	0	0	0	0	0	0	0	0	0	0
CCO36779.1	Y	Y	Y	Y	Y	Y	0	0	0	0	0	0	0	0	0	0	0	0	0	0	0	0	0	0	0	0	0
CCO37961.1	Y	0	Y	Y	Y	Y	0	0	Y	0	0	0	0	0	0	0	0	0	0	0	0	0	0	0	0	0	0
CCO36778.1	Y	Y	Y	Y	Y	Y	0	0	0	0	0	0	0	0	0	0	0	0	0	0	0	0	0	0	0	0	0
CCO28704.1	0	0	Y	Y	Y	Y	0	Y	0	0	0	0	0	0	0	0	0	0	0	0	0	0	0	0	0	0	0
CCO33843.1	Y	Y	0	Y	Y	Y	0	0	0	0	0	0	0	0	0	0	0	0	0	0	0	0	0	0	0	0	0
CCO33853.1	Y	Y	0	Y	Y	Y	0	0	0	0	0	0	0	0	0	0	0	0	0	0	0	0	0	0	0	0	0
CCO33481.1	0	0	0	Y	0	Y	Y	0	Y	0	0	0	0	0	0	0	0	0	0	0	0	0	0	0	0	0	0
CCO33522.1	0	0	0	Y	0	Y	Y	0	Y	0	0	0	0	0	0	0	0	0	0	0	0	0	0	0	0	0	0
CCO33684.1	0	0	0	Y	0	Y	Y	0	Y	0	0	0	0	0	0	0	0	0	0	0	0	0	0	0	0	0	0
CCO26296.1	0	0	0	0	0	Y	Y	Y	0	0	0	0	0	0	0	0	0	0	0	0	0	0	0	0	0	0	0
CCO33833.1	0	0	Y	0	0	Y	0	0	Y	0	0	0	0	0	0	0	0	0	0	0	0	0	0	0	0	0	0
CCO34280.1	0	0	0	0	0	Y	0	Y	Y	0	0	0	0	0	0	0	0	0	0	0	0	0	0	0	0	0	0
CCO36172.1	0	0	0	0	0	Y	0	Y	Y	0	0	0	0	0	0	0	0	0	0	0	0	0	0	0	0	0	0
CCO32334.1	0	0	0	0	0	Y	0	0	Y	0	0	0	0	0	0	0	0	0	0	0	0	0	0	0	0	0	0
CCO32432.1	0	0	Y	0	0	Y	0	0	0	0	0	0	0	0	0	0	0	0	0	0	0	0	0	0	0	0	0
CCO32572.1	0	0	0	Y	0	Y	0	0	0	0	0	0	0	0	0	0	0	0	0	0	0	0	0	0	0	0	0
CCO32740.1	0	0	0	0	0	Y	0	Y	0	0	0	0	0	0	0	0	0	0	0	0	0	0	0	0	0	0	0
CCO33453.1	0	0	0	0	0	Y	0	Y	0	0	0	0	0	0	0	0	0	0	0	0	0	0	0	0	0	0	0
CCO34083.1	0	0	0	0	Y	Y	0	0	0	0	0	0	0	0	0	0	0	0	0	0	0	0	0	0	0	0	0
CCO38006.1	0	0	0	0	Y	Y	0	0	0	0	0	0	0	0	0	0	0	0	0	0	0	0	0	0	0	0	0
CCO28768.1	0	0	0	0	0	Y	0	0	0	0	0	0	0	0	0	0	0	0	0	0	0	0	0	0	0	0	0
CCO30015.1	0	0	0	0	0	Y	0	0	0	0	0	0	0	0	0	0	0	0	0	0	0	0	0	0	0	0	0
CCO31628.1	0	0	0	0	0	Y	0	0	0	0	0	0	0	0	0	0	0	0	0	0	0	0	0	0	0	0	0
CCO32453.1	0	0	0	0	0	Y	0	0	0	0	0	0	0	0	0	0	0	0	0	0	0	0	0	0	0	0	0
CCO33548.1	0	0	0	0	0	Y	0	0	0	0	0	0	0	0	0	0	0	0	0	0	0	0	0	0	0	0	0
CCO35832.1	0	0	0	0	0	Y	0	0	0	0	0	0	0	0	0	0	0	0	0	0	0	0	0	0	0	0	0
CCO36178.1	0	0	0	0	0	Y	0	0	0	0	0	0	0	0	0	0	0	0	0	0	0	0	0	0	0	0	0
CCO36180.1	0	0	0	0	0	Y	0	0	0	0	0	0	0	0	0	0	0	0	0	0	0	0	0	0	0	0	0
CCO36181.1	0	0	0	0	0	Y	0	0	0	0	0	0	0	0	0	0	0	0	0	0	0	0	0	0	0	0	0
CCO36700.1	0	0	0	0	0	Y	0	0	0	0	0	0	0	0	0	0	0	0	0	0	0	0	0	0	0	0	0
CCO36829.1	0	0	0	0	0	Y	0	0	0	0	0	0	0	0	0	0	0	0	0	0	0	0	0	0	0	0	0
CCO29463.1	0	0	0	0	0	Y	0	0	0	0	0	0	0	0	0	0	0	0	0	0	0	0	0	0	0	0	0

## Sheet: RhisoAG2
Conservation of SSPs of Rhiso AG2 in whole species
Name	Rhiso_AG1_IA_YN-7	Rhiso_AG1_IA_B2	Rhiso_AG1_IA	Rhiso_AG1_IA_ADB	Rhiso_AG1_IA_WGL	Rhiso_AG1_IB	Rhiso_AG2	Rhiso_AG3	Rhiso_AG8	Botbo	Pirin	Pleos	Armos	Hetir	Pospl	Dacsp	Ustma	Pucgr	Trivi	Fugra	Verda	Magor	Nuecr	Blugr	Stano	Cocmi	Pyrtr
CUA67490.1	Y	Y	Y	Y	Y	Y	Y	Y	Y	Y	Y	Y	Y	Y	Y	Y	Y	Y	Y	Y	Y	Y	Y	Y	Y	Y	Y
CUA67609.1	Y	Y	Y	Y	Y	Y	Y	Y	Y	Y	Y	Y	Y	Y	Y	Y	Y	Y	Y	Y	Y	Y	Y	Y	Y	Y	Y
CUA68078.1	Y	Y	Y	Y	Y	Y	Y	Y	Y	Y	Y	Y	Y	Y	Y	Y	Y	Y	Y	Y	Y	Y	Y	Y	Y	Y	Y
CUA68767.1	Y	Y	Y	Y	Y	Y	Y	Y	Y	Y	Y	Y	Y	Y	Y	Y	Y	Y	Y	Y	Y	Y	Y	Y	Y	Y	Y
CUA69656.1	Y	Y	Y	Y	Y	Y	Y	Y	Y	Y	Y	Y	Y	Y	Y	Y	Y	Y	Y	Y	Y	Y	Y	Y	Y	Y	Y
CUA69707.1	Y	Y	Y	Y	Y	Y	Y	Y	Y	Y	Y	Y	Y	Y	Y	Y	Y	Y	Y	Y	Y	Y	Y	Y	Y	Y	Y
CUA69743.1	Y	Y	Y	Y	Y	Y	Y	Y	Y	Y	Y	Y	Y	Y	Y	Y	Y	Y	Y	Y	Y	Y	Y	Y	Y	Y	Y
CUA69909.1	Y	Y	Y	Y	Y	Y	Y	Y	Y	Y	Y	Y	Y	Y	Y	Y	Y	Y	Y	Y	Y	Y	Y	Y	Y	Y	Y
CUA70326.1	Y	Y	Y	Y	Y	Y	Y	Y	Y	Y	Y	Y	Y	Y	Y	Y	Y	Y	Y	Y	Y	Y	Y	Y	Y	Y	Y
CUA70641.1	Y	Y	Y	Y	Y	Y	Y	Y	Y	Y	Y	Y	Y	Y	Y	Y	Y	Y	Y	Y	Y	Y	Y	Y	Y	Y	Y
CUA71128.1	Y	Y	Y	Y	Y	Y	Y	Y	Y	Y	Y	Y	Y	Y	Y	Y	Y	Y	Y	Y	Y	Y	Y	Y	Y	Y	Y
CUA71443.1	Y	Y	Y	Y	Y	Y	Y	Y	Y	Y	Y	Y	Y	Y	Y	Y	Y	Y	Y	Y	Y	Y	Y	Y	Y	Y	Y
CUA71610.1	Y	Y	Y	Y	Y	Y	Y	Y	Y	Y	Y	Y	Y	Y	Y	Y	Y	Y	Y	Y	Y	Y	Y	Y	Y	Y	Y
CUA71613.1	Y	Y	Y	Y	Y	Y	Y	Y	Y	Y	Y	Y	Y	Y	Y	Y	Y	Y	Y	Y	Y	Y	Y	Y	Y	Y	Y
CUA73059.1	Y	Y	Y	Y	Y	Y	Y	Y	Y	Y	Y	Y	Y	Y	Y	Y	Y	Y	Y	Y	Y	Y	Y	Y	Y	Y	Y
CUA73403.1	Y	Y	Y	Y	Y	Y	Y	Y	Y	Y	Y	Y	Y	Y	Y	Y	Y	Y	Y	Y	Y	Y	Y	Y	Y	Y	Y
CUA73445.1	Y	Y	Y	Y	Y	Y	Y	Y	Y	Y	Y	Y	Y	Y	Y	Y	Y	Y	Y	Y	Y	Y	Y	Y	Y	Y	Y
CUA73604.1	Y	Y	Y	Y	Y	Y	Y	Y	Y	Y	Y	Y	Y	Y	Y	Y	Y	Y	Y	Y	Y	Y	Y	Y	Y	Y	Y
CUA73800.1	Y	Y	Y	Y	Y	Y	Y	Y	Y	Y	Y	Y	Y	Y	Y	Y	Y	Y	Y	Y	Y	Y	Y	Y	Y	Y	Y
CUA73801.1	Y	Y	Y	Y	Y	Y	Y	Y	Y	Y	Y	Y	Y	Y	Y	Y	Y	Y	Y	Y	Y	Y	Y	Y	Y	Y	Y
CUA73985.1	Y	Y	Y	Y	Y	Y	Y	Y	Y	Y	Y	Y	Y	Y	Y	Y	Y	Y	Y	Y	Y	Y	Y	Y	Y	Y	Y
CUA74006.1	Y	Y	Y	Y	Y	Y	Y	Y	Y	Y	Y	Y	Y	Y	Y	Y	Y	Y	Y	Y	Y	Y	Y	Y	Y	Y	Y
CUA74007.1	Y	Y	Y	Y	Y	Y	Y	Y	Y	Y	Y	Y	Y	Y	Y	Y	Y	Y	Y	Y	Y	Y	Y	Y	Y	Y	Y
CUA74013.1	Y	Y	Y	Y	Y	Y	Y	Y	Y	Y	Y	Y	Y	Y	Y	Y	Y	Y	Y	Y	Y	Y	Y	Y	Y	Y	Y
CUA74481.1	Y	Y	Y	Y	Y	Y	Y	Y	Y	Y	Y	Y	Y	Y	Y	Y	Y	Y	Y	Y	Y	Y	Y	Y	Y	Y	Y
CUA75093.1	Y	Y	Y	Y	Y	Y	Y	Y	Y	Y	Y	Y	Y	Y	Y	Y	Y	Y	Y	Y	Y	Y	Y	Y	Y	Y	Y
CUA75228.1	Y	Y	Y	Y	Y	Y	Y	Y	Y	Y	Y	Y	Y	Y	Y	Y	Y	Y	Y	Y	Y	Y	Y	Y	Y	Y	Y
CUA75283.1	Y	Y	Y	Y	Y	Y	Y	Y	Y	Y	Y	Y	Y	Y	Y	Y	Y	Y	Y	Y	Y	Y	Y	Y	Y	Y	Y
CUA77599.1	Y	Y	Y	Y	Y	Y	Y	Y	Y	Y	Y	Y	Y	Y	Y	Y	Y	Y	Y	Y	Y	Y	Y	Y	Y	Y	Y
CUA78206.1	Y	Y	Y	Y	Y	Y	Y	Y	Y	Y	Y	Y	Y	Y	Y	Y	Y	Y	Y	Y	Y	Y	Y	Y	Y	Y	Y
CUA66584.1	Y	Y	Y	Y	Y	0	Y	Y	Y	Y	Y	Y	Y	Y	Y	Y	Y	Y	Y	Y	Y	Y	Y	Y	Y	Y	Y
CUA67612.1	Y	Y	Y	Y	Y	Y	Y	Y	Y	Y	Y	Y	Y	Y	Y	Y	0	Y	Y	Y	Y	Y	Y	Y	Y	Y	Y
CUA68705.1	Y	Y	Y	Y	Y	0	Y	Y	Y	Y	Y	Y	Y	Y	Y	Y	Y	Y	Y	Y	Y	Y	Y	Y	Y	Y	Y
CUA69150.1	Y	Y	Y	Y	Y	Y	Y	Y	0	Y	Y	Y	Y	Y	Y	Y	Y	Y	Y	Y	Y	Y	Y	Y	Y	Y	Y
CUA69947.1	Y	Y	Y	Y	Y	Y	Y	Y	Y	Y	Y	Y	Y	Y	Y	Y	0	Y	Y	Y	Y	Y	Y	Y	Y	Y	Y
CUA70403.1	Y	Y	Y	Y	Y	Y	Y	Y	Y	Y	Y	Y	Y	Y	Y	Y	Y	Y	Y	Y	Y	Y	0	Y	Y	Y	Y
CUA70670.1	Y	Y	Y	Y	Y	Y	Y	Y	Y	Y	Y	Y	Y	Y	Y	Y	Y	0	Y	Y	Y	Y	Y	Y	Y	Y	Y
CUA70699.1	Y	Y	Y	Y	Y	Y	Y	Y	Y	Y	Y	Y	Y	Y	Y	Y	Y	0	Y	Y	Y	Y	Y	Y	Y	Y	Y
CUA74146.1	Y	Y	Y	Y	Y	Y	Y	Y	Y	Y	Y	Y	Y	Y	0	Y	Y	Y	Y	Y	Y	Y	Y	Y	Y	Y	Y
CUA74267.1	Y	Y	Y	Y	Y	Y	Y	Y	Y	Y	Y	Y	Y	Y	Y	Y	Y	0	Y	Y	Y	Y	Y	Y	Y	Y	Y
CUA74658.1	Y	Y	Y	Y	Y	Y	Y	Y	0	Y	Y	Y	Y	Y	Y	Y	Y	Y	Y	Y	Y	Y	Y	Y	Y	Y	Y
CUA75277.1	Y	Y	Y	Y	Y	Y	Y	Y	Y	Y	Y	Y	Y	Y	Y	Y	0	Y	Y	Y	Y	Y	Y	Y	Y	Y	Y
CUA75279.1	Y	Y	Y	Y	Y	Y	Y	Y	Y	Y	Y	Y	Y	Y	Y	Y	0	Y	Y	Y	Y	Y	Y	Y	Y	Y	Y
CUA77193.1	Y	Y	Y	Y	Y	Y	Y	Y	Y	Y	Y	Y	Y	Y	Y	Y	Y	0	Y	Y	Y	Y	Y	Y	Y	Y	Y
CUA77632.1	Y	Y	Y	Y	Y	Y	Y	Y	Y	Y	Y	Y	Y	Y	Y	Y	Y	Y	Y	Y	Y	Y	Y	Y	Y	Y	0
CUA77791.1	Y	Y	Y	Y	Y	Y	Y	Y	Y	Y	Y	Y	Y	Y	Y	Y	Y	Y	Y	Y	Y	Y	Y	0	Y	Y	Y
CUA78388.1	Y	Y	Y	Y	Y	Y	Y	Y	Y	Y	Y	Y	Y	Y	Y	Y	0	Y	Y	Y	Y	Y	Y	Y	Y	Y	Y
CUA78496.1	Y	Y	Y	Y	Y	Y	Y	Y	Y	Y	Y	Y	Y	Y	Y	Y	0	Y	Y	Y	Y	Y	Y	Y	Y	Y	Y
CUA78498.1	Y	Y	Y	Y	Y	Y	Y	Y	Y	Y	Y	Y	Y	Y	Y	Y	0	Y	Y	Y	Y	Y	Y	Y	Y	Y	Y
CUA66790.1	Y	Y	Y	Y	Y	Y	Y	Y	Y	Y	Y	Y	Y	Y	Y	0	0	Y	Y	Y	Y	Y	Y	Y	Y	Y	Y
CUA66943.1	Y	Y	Y	Y	Y	Y	Y	Y	Y	Y	Y	Y	Y	0	0	Y	Y	Y	Y	Y	Y	Y	Y	Y	Y	Y	Y
CUA67476.1	Y	Y	Y	Y	Y	Y	Y	Y	Y	Y	Y	Y	Y	Y	Y	0	0	Y	Y	Y	Y	Y	Y	Y	Y	Y	Y
CUA67861.1	Y	Y	Y	Y	Y	Y	Y	Y	Y	Y	Y	Y	Y	Y	Y	0	0	Y	Y	Y	Y	Y	Y	Y	Y	Y	Y
CUA68178.1	Y	Y	Y	Y	Y	Y	Y	Y	Y	Y	Y	Y	Y	Y	Y	0	0	Y	Y	Y	Y	Y	Y	Y	Y	Y	Y
CUA68403.1	Y	Y	Y	Y	Y	Y	Y	Y	Y	Y	Y	Y	Y	Y	Y	0	0	Y	Y	Y	Y	Y	Y	Y	Y	Y	Y
CUA68724.1	Y	Y	Y	Y	Y	Y	Y	Y	Y	Y	Y	Y	Y	Y	Y	0	0	Y	Y	Y	Y	Y	Y	Y	Y	Y	Y
CUA69505.1	Y	Y	Y	Y	Y	Y	Y	Y	Y	Y	Y	Y	Y	Y	Y	0	0	Y	Y	Y	Y	Y	Y	Y	Y	Y	Y
CUA69738.1	Y	Y	Y	Y	Y	Y	Y	Y	Y	Y	Y	Y	Y	0	Y	Y	0	Y	Y	Y	Y	Y	Y	Y	Y	Y	Y
CUA69739.1	Y	Y	Y	Y	Y	Y	Y	Y	Y	Y	Y	Y	Y	0	Y	Y	0	Y	Y	Y	Y	Y	Y	Y	Y	Y	Y
CUA69773.1	Y	Y	Y	Y	Y	Y	Y	Y	Y	Y	Y	Y	Y	Y	Y	0	0	Y	Y	Y	Y	Y	Y	Y	Y	Y	Y
CUA69799.1	Y	Y	Y	Y	Y	Y	Y	Y	Y	Y	Y	Y	Y	0	Y	Y	0	Y	Y	Y	Y	Y	Y	Y	Y	Y	Y
CUA69816.1	Y	Y	Y	Y	Y	Y	Y	Y	Y	Y	Y	Y	Y	Y	Y	Y	0	Y	Y	Y	Y	Y	Y	Y	Y	0	Y
CUA70172.1	Y	Y	Y	Y	Y	Y	Y	Y	Y	Y	Y	Y	Y	0	0	Y	Y	Y	Y	Y	Y	Y	Y	Y	Y	Y	Y
CUA70173.1	Y	Y	Y	Y	Y	Y	Y	Y	Y	Y	Y	Y	Y	0	0	Y	Y	Y	Y	Y	Y	Y	Y	Y	Y	Y	Y
CUA70619.1	Y	Y	Y	Y	Y	Y	Y	Y	Y	Y	Y	Y	Y	Y	Y	0	0	Y	Y	Y	Y	Y	Y	Y	Y	Y	Y
CUA70620.1	Y	Y	Y	Y	Y	Y	Y	Y	Y	Y	Y	Y	Y	Y	Y	0	0	Y	Y	Y	Y	Y	Y	Y	Y	Y	Y
CUA71318.1	Y	Y	Y	Y	Y	0	Y	Y	Y	Y	Y	Y	Y	Y	Y	Y	Y	Y	Y	Y	0	Y	Y	Y	Y	Y	Y
CUA71514.1	Y	Y	Y	Y	Y	Y	Y	Y	Y	Y	Y	Y	Y	Y	Y	0	0	Y	Y	Y	Y	Y	Y	Y	Y	Y	Y
CUA72089.1	Y	Y	Y	Y	Y	Y	Y	Y	Y	Y	Y	Y	Y	Y	Y	0	0	Y	Y	Y	Y	Y	Y	Y	Y	Y	Y
CUA72701.1	Y	Y	0	Y	Y	Y	Y	Y	0	Y	Y	Y	Y	Y	Y	Y	Y	Y	Y	Y	Y	Y	Y	Y	Y	Y	Y
CUA72803.1	Y	Y	Y	Y	Y	Y	Y	Y	Y	Y	Y	Y	Y	Y	Y	0	0	Y	Y	Y	Y	Y	Y	Y	Y	Y	Y
CUA73338.1	Y	Y	Y	Y	Y	Y	Y	Y	Y	Y	Y	Y	Y	Y	Y	0	0	Y	Y	Y	Y	Y	Y	Y	Y	Y	Y
CUA73432.1	Y	Y	Y	Y	Y	Y	Y	Y	Y	Y	Y	Y	Y	Y	Y	0	0	Y	Y	Y	Y	Y	Y	Y	Y	Y	Y
CUA73639.1	Y	Y	Y	Y	Y	Y	Y	Y	0	Y	Y	Y	Y	Y	0	Y	Y	Y	Y	Y	Y	Y	Y	Y	Y	Y	Y
CUA74304.1	Y	Y	Y	Y	Y	Y	Y	Y	Y	Y	Y	Y	Y	Y	Y	Y	0	Y	Y	Y	Y	Y	Y	Y	Y	0	Y
CUA74305.1	Y	Y	Y	Y	Y	Y	Y	Y	Y	Y	Y	Y	Y	Y	Y	Y	0	Y	Y	Y	Y	Y	Y	Y	Y	0	Y
CUA74789.1	Y	Y	Y	Y	Y	Y	Y	Y	Y	Y	Y	Y	Y	Y	Y	0	0	Y	Y	Y	Y	Y	Y	Y	Y	Y	Y
CUA74802.1	Y	Y	Y	Y	Y	Y	Y	Y	Y	Y	Y	Y	Y	0	0	Y	Y	Y	Y	Y	Y	Y	Y	Y	Y	Y	Y
CUA75404.1	Y	Y	Y	Y	Y	Y	Y	Y	Y	Y	Y	Y	Y	Y	Y	0	0	Y	Y	Y	Y	Y	Y	Y	Y	Y	Y
CUA75408.1	Y	Y	Y	Y	Y	Y	Y	Y	Y	Y	Y	Y	Y	Y	Y	0	0	Y	Y	Y	Y	Y	Y	Y	Y	Y	Y
CUA75559.1	Y	Y	Y	Y	Y	Y	Y	Y	Y	Y	Y	Y	Y	0	Y	Y	0	Y	Y	Y	Y	Y	Y	Y	Y	Y	Y
CUA76241.1	Y	Y	Y	Y	Y	Y	Y	Y	Y	Y	Y	Y	Y	0	0	Y	Y	Y	Y	Y	Y	Y	Y	Y	Y	Y	Y
CUA76326.1	Y	Y	Y	Y	Y	Y	Y	Y	Y	Y	Y	Y	Y	Y	Y	0	0	Y	Y	Y	Y	Y	Y	Y	Y	Y	Y
CUA76360.1	Y	Y	Y	Y	Y	Y	Y	Y	Y	Y	Y	Y	Y	0	Y	Y	0	Y	Y	Y	Y	Y	Y	Y	Y	Y	Y
CUA76440.1	Y	Y	Y	Y	Y	Y	Y	Y	Y	Y	Y	Y	Y	Y	Y	0	0	Y	Y	Y	Y	Y	Y	Y	Y	Y	Y
CUA76495.1	Y	Y	Y	Y	Y	Y	Y	Y	Y	Y	Y	Y	Y	Y	Y	0	0	Y	Y	Y	Y	Y	Y	Y	Y	Y	Y
CUA77257.1	Y	Y	Y	Y	Y	Y	Y	Y	Y	Y	Y	Y	Y	Y	Y	0	0	Y	Y	Y	Y	Y	Y	Y	Y	Y	Y
CUA77288.1	Y	Y	Y	Y	Y	Y	Y	Y	Y	Y	Y	Y	Y	Y	Y	Y	0	Y	Y	Y	Y	Y	Y	Y	Y	0	Y
CUA77304.1	Y	Y	Y	Y	Y	Y	Y	Y	Y	Y	Y	Y	Y	Y	Y	0	0	Y	Y	Y	Y	Y	Y	Y	Y	Y	Y
CUA77666.1	Y	Y	Y	Y	Y	Y	Y	Y	Y	Y	Y	Y	Y	Y	0	Y	Y	Y	Y	Y	Y	Y	Y	0	Y	Y	Y
CUA77879.1	Y	Y	Y	Y	Y	Y	Y	Y	Y	Y	Y	Y	Y	0	0	Y	Y	Y	Y	Y	Y	Y	Y	Y	Y	Y	Y
CUA77894.1	Y	Y	Y	Y	Y	Y	Y	Y	Y	Y	Y	Y	Y	0	0	Y	Y	Y	Y	Y	Y	Y	Y	Y	Y	Y	Y
CUA77895.1	Y	Y	Y	Y	Y	Y	Y	Y	Y	Y	Y	Y	Y	0	0	Y	Y	Y	Y	Y	Y	Y	Y	Y	Y	Y	Y
CUA77896.1	Y	Y	Y	Y	Y	Y	Y	Y	Y	Y	Y	Y	Y	0	0	Y	Y	Y	Y	Y	Y	Y	Y	Y	Y	Y	Y
CUA78404.1	Y	Y	Y	Y	Y	Y	Y	Y	Y	Y	Y	Y	Y	0	0	Y	Y	Y	Y	Y	Y	Y	Y	Y	Y	Y	Y
CUA78405.1	Y	Y	Y	Y	Y	Y	Y	Y	Y	Y	Y	Y	Y	0	0	Y	Y	Y	Y	Y	Y	Y	Y	Y	Y	Y	Y
CUA78440.1	Y	Y	Y	Y	Y	Y	Y	Y	Y	Y	Y	Y	Y	Y	Y	0	0	Y	Y	Y	Y	Y	Y	Y	Y	Y	Y
CUA78458.1	Y	Y	Y	Y	Y	Y	Y	Y	Y	Y	Y	Y	Y	0	0	Y	Y	Y	Y	Y	Y	Y	Y	Y	Y	Y	Y
CUA78459.1	Y	Y	Y	Y	Y	Y	Y	Y	Y	Y	Y	Y	Y	0	0	Y	Y	Y	Y	Y	Y	Y	Y	Y	Y	Y	Y
CUA78482.1	Y	Y	Y	Y	Y	Y	Y	Y	Y	Y	Y	Y	Y	Y	Y	Y	0	Y	Y	Y	Y	Y	Y	Y	Y	0	Y
CUA67180.1	Y	Y	Y	Y	Y	Y	Y	Y	Y	Y	Y	Y	Y	Y	Y	Y	0	0	Y	Y	Y	Y	Y	0	Y	Y	Y
CUA67531.1	Y	Y	Y	Y	Y	Y	Y	Y	Y	Y	Y	Y	Y	Y	Y	Y	0	0	Y	Y	Y	Y	Y	0	Y	Y	Y
CUA67587.1	Y	Y	Y	Y	Y	Y	Y	Y	Y	Y	Y	Y	Y	Y	Y	Y	0	0	Y	Y	Y	Y	Y	0	Y	Y	Y
CUA67896.1	Y	Y	Y	Y	Y	Y	Y	Y	Y	Y	Y	Y	Y	Y	Y	Y	0	0	Y	Y	Y	Y	Y	0	Y	Y	Y
CUA68019.1	Y	Y	Y	Y	Y	Y	Y	Y	Y	Y	Y	Y	Y	Y	Y	Y	0	0	Y	Y	Y	Y	Y	0	Y	Y	Y
CUA68099.1	Y	Y	Y	Y	Y	Y	Y	Y	Y	Y	Y	Y	Y	Y	Y	Y	Y	Y	0	0	Y	Y	Y	0	Y	Y	Y
CUA68272.1	Y	Y	Y	Y	Y	Y	Y	Y	Y	Y	Y	Y	Y	Y	Y	Y	0	0	Y	Y	Y	Y	Y	0	Y	Y	Y
CUA68943.1	Y	Y	Y	Y	Y	Y	Y	Y	Y	0	Y	Y	Y	Y	0	Y	Y	Y	Y	Y	Y	Y	Y	0	Y	Y	Y
CUA69265.1	Y	Y	Y	Y	Y	Y	Y	Y	Y	Y	Y	Y	Y	Y	Y	Y	0	0	Y	Y	Y	Y	Y	0	Y	Y	Y
CUA69544.1	Y	Y	Y	Y	Y	Y	Y	Y	Y	Y	Y	Y	Y	Y	0	Y	0	Y	Y	Y	Y	Y	Y	0	Y	Y	Y
CUA69600.1	Y	Y	Y	Y	Y	Y	Y	Y	Y	Y	Y	Y	Y	Y	Y	Y	0	0	Y	Y	Y	Y	Y	0	Y	Y	Y
CUA69632.1	Y	Y	Y	Y	Y	Y	Y	Y	Y	Y	Y	Y	Y	Y	Y	Y	0	0	Y	Y	Y	Y	Y	0	Y	Y	Y
CUA69815.1	Y	Y	Y	Y	Y	Y	Y	Y	Y	0	Y	Y	Y	Y	Y	Y	Y	0	Y	Y	Y	Y	Y	0	Y	Y	Y
CUA69980.1	Y	Y	Y	Y	Y	Y	Y	Y	Y	Y	Y	Y	Y	Y	Y	Y	0	0	Y	Y	Y	Y	Y	0	Y	Y	Y
CUA69982.1	Y	Y	Y	Y	Y	Y	Y	Y	Y	Y	Y	Y	Y	Y	Y	Y	0	0	Y	Y	Y	Y	Y	0	Y	Y	Y
CUA70113.1	Y	Y	Y	Y	Y	Y	Y	Y	Y	0	Y	Y	Y	Y	0	Y	Y	Y	Y	Y	Y	Y	Y	0	Y	Y	Y
CUA70446.1	Y	Y	Y	Y	Y	Y	Y	Y	Y	Y	Y	Y	Y	Y	Y	Y	0	0	Y	Y	Y	Y	Y	0	Y	Y	Y
CUA72598.1	Y	Y	Y	Y	Y	Y	Y	Y	Y	Y	Y	Y	Y	Y	0	Y	0	Y	0	Y	Y	Y	Y	Y	Y	Y	Y
CUA72660.1	Y	Y	Y	Y	Y	Y	Y	Y	Y	Y	Y	Y	Y	Y	Y	Y	0	0	Y	Y	Y	Y	Y	0	Y	Y	Y
CUA73339.1	Y	Y	Y	Y	Y	Y	Y	Y	Y	Y	Y	Y	Y	Y	Y	Y	Y	Y	0	0	Y	Y	Y	0	Y	Y	Y
CUA74341.1	Y	Y	Y	Y	Y	Y	Y	Y	Y	Y	Y	Y	Y	Y	Y	Y	0	0	Y	Y	Y	Y	Y	0	Y	Y	Y
CUA74623.1	Y	Y	Y	Y	Y	Y	Y	Y	Y	Y	0	Y	Y	Y	Y	Y	Y	0	Y	Y	Y	Y	Y	0	Y	Y	Y
CUA75089.1	Y	Y	Y	Y	Y	Y	Y	Y	Y	Y	Y	Y	Y	Y	0	Y	0	Y	Y	Y	Y	Y	Y	0	Y	Y	Y
CUA75266.1	Y	Y	Y	Y	Y	Y	Y	Y	Y	Y	Y	0	0	Y	Y	Y	Y	Y	Y	Y	Y	Y	Y	0	Y	Y	Y
CUA75380.1	Y	Y	Y	Y	Y	Y	Y	Y	Y	Y	Y	Y	Y	Y	0	Y	0	Y	Y	Y	Y	Y	Y	0	Y	Y	Y
CUA76265.1	Y	Y	Y	Y	Y	Y	Y	Y	Y	Y	Y	Y	Y	Y	Y	Y	0	0	Y	Y	Y	Y	Y	0	Y	Y	Y
CUA76549.1	Y	Y	Y	Y	Y	Y	Y	Y	Y	Y	Y	Y	Y	Y	Y	Y	0	0	Y	Y	Y	Y	Y	0	Y	Y	Y
CUA77093.1	Y	Y	Y	Y	Y	Y	Y	Y	Y	Y	Y	Y	Y	Y	0	Y	0	Y	0	Y	Y	Y	Y	Y	Y	Y	Y
CUA77155.1	Y	Y	Y	Y	Y	Y	Y	Y	Y	Y	Y	Y	Y	Y	Y	Y	0	0	Y	Y	Y	Y	Y	0	Y	Y	Y
CUA77233.1	Y	Y	Y	Y	Y	Y	Y	Y	Y	Y	Y	Y	Y	Y	Y	Y	0	0	Y	Y	Y	Y	Y	0	Y	Y	Y
CUA77662.1	Y	Y	Y	Y	Y	Y	Y	Y	Y	Y	Y	Y	Y	Y	Y	Y	0	0	Y	Y	Y	Y	Y	0	Y	Y	Y
CUA78011.1	Y	Y	Y	Y	Y	Y	Y	Y	Y	Y	Y	Y	Y	Y	Y	Y	0	0	Y	Y	Y	Y	Y	0	Y	Y	Y
CUA66914.1	Y	Y	Y	Y	Y	Y	Y	Y	Y	Y	Y	Y	Y	Y	Y	Y	0	0	0	Y	Y	Y	Y	0	Y	Y	Y
CUA70100.1	Y	Y	Y	Y	Y	Y	Y	Y	Y	Y	Y	Y	Y	Y	Y	Y	0	0	0	Y	Y	Y	Y	0	Y	Y	Y
CUA70592.1	Y	Y	Y	Y	Y	Y	Y	Y	Y	0	Y	Y	Y	Y	Y	0	Y	0	Y	Y	Y	Y	Y	0	Y	Y	Y
CUA71049.1	Y	Y	Y	Y	Y	Y	Y	Y	Y	0	Y	Y	Y	Y	Y	Y	0	Y	Y	Y	Y	Y	0	0	Y	Y	Y
CUA71064.1	Y	Y	Y	Y	Y	Y	Y	Y	Y	0	Y	Y	Y	Y	Y	Y	0	Y	Y	Y	Y	Y	0	0	Y	Y	Y
CUA74321.1	Y	Y	Y	Y	Y	Y	Y	Y	Y	Y	Y	Y	Y	Y	Y	Y	0	0	0	Y	Y	Y	Y	0	Y	Y	Y
CUA74332.1	Y	Y	Y	Y	Y	Y	Y	Y	Y	Y	Y	Y	Y	Y	0	Y	0	0	Y	Y	Y	Y	Y	0	Y	Y	Y
CUA77699.1	Y	Y	Y	Y	Y	Y	Y	Y	Y	0	Y	Y	Y	Y	Y	0	0	Y	Y	Y	Y	Y	Y	0	Y	Y	Y
CUA66711.1	Y	Y	Y	Y	Y	Y	Y	Y	Y	Y	Y	Y	Y	Y	0	0	Y	0	Y	Y	Y	Y	Y	0	Y	0	Y
CUA67314.1	Y	Y	Y	Y	Y	Y	Y	Y	Y	Y	Y	Y	Y	Y	0	0	Y	0	Y	Y	Y	Y	Y	0	Y	0	Y
CUA67315.1	Y	Y	Y	Y	Y	Y	Y	Y	Y	Y	Y	Y	Y	Y	0	0	Y	0	Y	Y	Y	Y	Y	0	Y	0	Y
CUA67316.1	Y	Y	Y	Y	Y	Y	Y	Y	Y	Y	Y	Y	Y	Y	0	0	Y	0	Y	Y	Y	Y	Y	0	Y	0	Y
CUA69212.1	Y	Y	Y	Y	Y	Y	Y	Y	Y	Y	Y	Y	Y	Y	0	0	0	0	Y	Y	Y	Y	Y	0	Y	Y	Y
CUA69337.1	Y	Y	Y	Y	Y	Y	Y	Y	Y	0	0	Y	Y	Y	Y	0	Y	0	Y	Y	Y	Y	Y	0	Y	Y	Y
CUA69351.1	Y	Y	Y	Y	Y	Y	Y	Y	Y	Y	Y	Y	Y	Y	0	0	Y	0	Y	Y	Y	Y	Y	0	Y	0	Y
CUA69352.1	Y	Y	Y	Y	Y	Y	Y	Y	Y	Y	Y	Y	Y	Y	0	0	Y	0	Y	Y	Y	Y	Y	0	Y	0	Y
CUA69353.1	Y	Y	Y	Y	Y	Y	Y	Y	Y	Y	Y	Y	Y	Y	0	0	Y	0	Y	Y	Y	Y	Y	0	Y	0	Y
CUA70512.1	Y	Y	Y	Y	Y	Y	Y	Y	Y	Y	Y	Y	Y	Y	0	0	Y	0	Y	Y	Y	Y	Y	0	Y	0	Y
CUA71026.1	Y	Y	Y	Y	Y	Y	Y	Y	Y	Y	Y	Y	Y	Y	0	0	0	0	Y	Y	Y	Y	Y	0	Y	Y	Y
CUA71231.1	Y	Y	Y	Y	Y	Y	Y	Y	Y	Y	Y	Y	Y	Y	0	0	0	0	Y	Y	Y	Y	Y	0	Y	Y	Y
CUA71232.1	Y	Y	Y	Y	Y	Y	Y	Y	Y	Y	Y	Y	Y	Y	0	0	0	0	Y	Y	Y	Y	Y	0	Y	Y	Y
CUA71235.1	Y	Y	Y	Y	Y	Y	Y	Y	Y	Y	Y	Y	Y	Y	0	0	0	0	Y	Y	Y	Y	Y	0	Y	Y	Y
CUA71236.1	Y	Y	Y	Y	Y	Y	Y	Y	Y	Y	Y	Y	Y	Y	0	0	0	0	Y	Y	Y	Y	Y	0	Y	Y	Y
CUA72003.1	Y	Y	Y	Y	Y	Y	Y	Y	Y	0	0	Y	Y	Y	Y	0	Y	0	Y	Y	Y	Y	Y	0	Y	Y	Y
CUA72119.1	Y	Y	Y	Y	Y	Y	Y	Y	Y	0	0	Y	Y	Y	Y	0	Y	0	Y	Y	Y	Y	Y	0	Y	Y	Y
CUA72990.1	Y	Y	Y	Y	Y	Y	Y	Y	Y	0	0	Y	Y	Y	Y	0	Y	0	Y	Y	Y	Y	Y	0	Y	Y	Y
CUA72991.1	Y	Y	Y	Y	Y	Y	Y	Y	Y	0	0	Y	Y	Y	Y	0	Y	0	Y	Y	Y	Y	Y	0	Y	Y	Y
CUA74166.1	Y	Y	Y	Y	Y	Y	Y	Y	Y	0	0	Y	Y	Y	Y	0	Y	0	Y	Y	Y	Y	Y	0	Y	Y	Y
CUA74170.1	Y	Y	Y	Y	Y	Y	Y	Y	Y	Y	Y	Y	Y	Y	0	0	0	0	Y	Y	Y	Y	Y	0	Y	Y	Y
CUA78512.1	Y	Y	Y	Y	Y	Y	Y	Y	Y	Y	Y	Y	Y	0	0	0	Y	0	Y	Y	0	Y	Y	Y	Y	Y	Y
CUA78541.1	Y	Y	Y	Y	Y	Y	Y	Y	Y	Y	Y	Y	Y	Y	0	0	Y	0	Y	Y	Y	Y	Y	0	Y	0	Y
CUA67606.1	Y	Y	Y	Y	Y	Y	Y	Y	Y	Y	Y	Y	Y	Y	0	0	0	Y	0	Y	Y	Y	0	0	Y	Y	Y
CUA68102.1	Y	Y	Y	Y	Y	Y	Y	Y	Y	Y	Y	Y	Y	Y	0	0	0	0	Y	Y	Y	Y	Y	0	Y	0	Y
CUA68255.1	Y	Y	Y	Y	Y	Y	Y	Y	Y	0	Y	Y	0	Y	0	0	0	Y	0	Y	Y	Y	Y	Y	Y	Y	Y
CUA69002.1	Y	Y	Y	Y	Y	Y	Y	Y	Y	Y	Y	Y	Y	Y	0	0	0	0	Y	Y	Y	Y	Y	0	Y	0	Y
CUA71958.1	Y	Y	Y	Y	Y	Y	Y	Y	Y	Y	Y	Y	Y	Y	0	0	0	0	Y	Y	Y	Y	Y	0	Y	0	Y
CUA72054.1	Y	Y	Y	Y	Y	Y	Y	Y	Y	Y	Y	Y	Y	Y	0	0	0	0	Y	Y	Y	Y	Y	0	Y	0	Y
CUA74172.1	Y	Y	Y	Y	Y	Y	Y	Y	Y	Y	Y	Y	Y	Y	0	0	0	0	Y	Y	Y	Y	Y	0	Y	0	Y
CUA75988.1	Y	Y	Y	Y	Y	Y	Y	Y	Y	0	Y	Y	0	Y	0	0	0	Y	0	Y	Y	Y	Y	Y	Y	Y	Y
CUA76486.1	Y	Y	Y	Y	Y	Y	Y	Y	Y	0	Y	Y	0	Y	0	0	0	Y	0	Y	Y	Y	Y	Y	Y	Y	Y
CUA77859.1	Y	Y	Y	Y	Y	Y	Y	Y	Y	Y	Y	Y	Y	Y	0	0	0	0	Y	Y	Y	Y	Y	0	Y	0	Y
CUA67004.1	Y	Y	Y	Y	Y	Y	Y	Y	Y	0	Y	0	0	0	0	0	Y	Y	Y	Y	Y	Y	0	Y	Y	Y	Y
CUA67113.1	Y	Y	Y	Y	Y	Y	Y	Y	Y	0	Y	0	0	0	0	0	Y	Y	Y	Y	Y	Y	0	Y	Y	Y	Y
CUA67774.1	Y	Y	Y	Y	Y	Y	Y	Y	Y	Y	Y	Y	Y	Y	0	0	0	0	0	0	Y	Y	Y	0	Y	Y	Y
CUA68887.1	Y	Y	Y	Y	Y	Y	Y	Y	Y	0	Y	Y	Y	Y	0	0	0	0	0	Y	Y	Y	Y	0	Y	Y	Y
CUA68914.1	Y	Y	Y	Y	Y	Y	Y	Y	Y	Y	Y	Y	Y	Y	0	0	0	0	0	Y	Y	Y	Y	0	Y	Y	0
CUA69457.1	Y	Y	Y	Y	Y	Y	Y	Y	Y	Y	Y	Y	Y	Y	Y	Y	Y	Y	Y	Y	0	0	0	0	0	0	0
CUA69942.1	Y	Y	Y	Y	Y	Y	Y	Y	Y	0	Y	Y	Y	Y	0	0	0	0	0	Y	Y	Y	Y	0	Y	Y	Y
CUA70763.1	Y	Y	Y	Y	Y	Y	Y	Y	Y	Y	Y	Y	Y	Y	Y	Y	Y	Y	Y	Y	0	0	0	0	0	0	0
CUA70821.1	Y	Y	Y	Y	Y	Y	Y	Y	Y	0	Y	0	0	0	0	0	Y	Y	Y	Y	Y	Y	0	Y	Y	Y	Y
CUA71421.1	Y	Y	Y	Y	Y	Y	Y	Y	Y	Y	Y	Y	Y	Y	0	0	0	0	0	Y	Y	Y	Y	0	Y	Y	0
CUA71619.1	Y	Y	Y	Y	Y	Y	Y	Y	Y	0	Y	Y	Y	Y	0	0	0	0	0	Y	Y	Y	Y	0	Y	Y	Y
CUA73236.1	Y	Y	Y	Y	Y	Y	Y	Y	Y	0	Y	0	0	0	0	0	Y	Y	Y	Y	Y	Y	0	Y	Y	Y	Y
CUA74065.1	Y	Y	Y	Y	Y	Y	Y	Y	Y	Y	Y	Y	Y	Y	0	0	0	0	0	Y	Y	Y	Y	0	Y	Y	0
CUA74238.1	Y	Y	Y	Y	Y	Y	Y	Y	Y	Y	Y	Y	Y	Y	0	0	0	0	0	Y	Y	0	Y	0	Y	Y	Y
CUA74808.1	Y	Y	Y	Y	Y	Y	Y	Y	Y	Y	Y	Y	Y	Y	0	0	0	0	0	Y	Y	Y	Y	0	Y	Y	0
CUA74812.1	Y	Y	Y	Y	Y	Y	Y	Y	Y	Y	Y	Y	Y	Y	0	0	0	0	0	Y	Y	Y	Y	0	Y	Y	0
CUA75264.1	Y	Y	Y	Y	Y	Y	Y	Y	Y	Y	Y	Y	Y	Y	0	0	0	0	0	Y	Y	Y	Y	0	Y	Y	0
CUA76916.1	Y	Y	Y	Y	Y	Y	Y	Y	Y	0	Y	0	0	0	0	0	Y	Y	Y	Y	Y	Y	0	Y	Y	Y	Y
CUA77018.1	Y	Y	Y	Y	Y	Y	Y	Y	Y	0	Y	Y	Y	Y	0	0	0	0	0	Y	Y	Y	Y	0	Y	Y	Y
CUA77034.1	Y	Y	Y	Y	Y	Y	Y	Y	Y	0	0	0	0	0	0	0	Y	Y	Y	Y	Y	Y	Y	Y	Y	Y	Y
CUA77052.1	Y	Y	Y	Y	Y	Y	Y	Y	Y	0	Y	0	0	0	0	0	Y	Y	Y	Y	Y	Y	0	Y	Y	Y	Y
CUA77386.1	Y	Y	Y	Y	Y	Y	Y	Y	Y	0	Y	0	0	0	0	0	Y	Y	Y	Y	Y	Y	0	Y	Y	Y	Y
CUA77387.1	Y	Y	Y	Y	Y	Y	Y	Y	Y	0	Y	0	0	0	0	0	Y	Y	Y	Y	Y	Y	0	Y	Y	Y	Y
CUA77388.1	Y	Y	Y	Y	Y	Y	Y	Y	Y	0	Y	0	0	0	0	0	Y	Y	Y	Y	Y	Y	0	Y	Y	Y	Y
CUA77475.1	Y	Y	Y	Y	Y	Y	Y	Y	Y	Y	Y	Y	Y	Y	Y	Y	0	0	Y	Y	Y	0	0	0	Y	0	0
CUA77716.1	Y	Y	Y	Y	Y	Y	Y	Y	Y	0	Y	0	0	0	0	0	Y	Y	Y	Y	Y	Y	0	Y	Y	Y	Y
CUA68190.1	Y	Y	Y	Y	Y	Y	Y	Y	Y	Y	Y	Y	Y	Y	0	0	0	0	0	0	0	Y	Y	0	Y	Y	Y
CUA71157.1	Y	Y	Y	Y	Y	Y	Y	Y	0	0	Y	Y	0	Y	0	0	Y	0	0	Y	Y	Y	Y	0	Y	Y	Y
CUA71252.1	Y	Y	Y	Y	Y	Y	Y	Y	0	0	Y	Y	0	Y	0	0	Y	0	0	Y	Y	Y	Y	0	Y	Y	Y
CUA75251.1	Y	Y	0	Y	Y	Y	Y	Y	Y	0	Y	Y	Y	Y	Y	Y	0	Y	Y	0	Y	Y	0	0	Y	0	0
CUA77113.1	Y	Y	Y	Y	Y	0	Y	Y	Y	Y	Y	0	0	0	0	0	0	0	Y	Y	Y	Y	Y	Y	Y	Y	Y
CUA77419.1	Y	Y	Y	Y	Y	Y	Y	Y	Y	Y	0	Y	Y	Y	Y	0	0	0	Y	0	Y	Y	0	0	Y	Y	0
CUA68925.1	Y	Y	Y	Y	Y	Y	Y	Y	Y	0	0	0	Y	0	Y	Y	0	0	Y	Y	Y	Y	0	0	0	Y	Y
CUA68926.1	Y	Y	Y	Y	Y	Y	Y	Y	Y	0	0	0	Y	0	Y	Y	0	0	Y	Y	Y	Y	0	0	0	Y	Y
CUA73281.1	Y	Y	Y	Y	Y	Y	Y	Y	Y	0	Y	0	0	0	0	0	0	Y	Y	Y	Y	Y	0	0	Y	Y	Y
CUA75832.1	Y	Y	Y	Y	Y	Y	Y	Y	Y	0	Y	Y	Y	Y	0	0	0	0	Y	Y	Y	Y	Y	0	0	0	0
CUA77129.1	Y	Y	Y	Y	Y	Y	Y	Y	Y	Y	Y	Y	Y	Y	Y	Y	Y	Y	0	0	0	0	0	0	0	0	0
CUA69728.1	Y	Y	Y	Y	Y	Y	Y	Y	Y	Y	Y	Y	Y	Y	Y	Y	0	Y	0	0	0	0	0	0	0	0	0
CUA69872.1	Y	Y	Y	Y	Y	Y	Y	Y	0	0	0	0	Y	Y	0	0	0	0	Y	Y	Y	Y	Y	0	Y	0	Y
CUA69873.1	Y	Y	Y	Y	Y	Y	Y	Y	0	0	0	0	Y	Y	0	0	0	0	Y	Y	Y	Y	Y	0	Y	0	Y
CUA71862.1	Y	Y	Y	Y	Y	Y	Y	Y	Y	Y	Y	Y	Y	Y	Y	Y	Y	0	0	0	0	0	0	0	0	0	0
CUA71900.1	Y	Y	Y	Y	Y	Y	Y	Y	0	Y	0	Y	Y	0	0	0	0	0	0	Y	Y	Y	0	0	Y	Y	Y
CUA74303.1	Y	Y	Y	Y	Y	Y	Y	Y	Y	0	Y	Y	Y	Y	Y	Y	Y	Y	0	0	0	0	0	0	0	0	0
CUA74820.1	Y	Y	Y	Y	Y	Y	Y	Y	Y	Y	Y	Y	0	Y	Y	Y	Y	Y	0	0	0	0	0	0	0	0	0
CUA67342.1	Y	Y	Y	Y	Y	Y	Y	Y	Y	Y	Y	Y	Y	Y	Y	0	0	Y	0	0	0	0	0	0	0	0	0
CUA67658.1	Y	Y	Y	Y	Y	Y	Y	Y	Y	Y	Y	Y	Y	Y	Y	Y	0	0	0	0	0	0	0	0	0	0	0
CUA67858.1	Y	Y	Y	Y	Y	Y	Y	Y	Y	Y	Y	Y	Y	Y	Y	Y	0	0	0	0	0	0	0	0	0	0	0
CUA69690.1	Y	Y	Y	Y	Y	Y	Y	Y	Y	Y	Y	Y	Y	Y	Y	Y	0	0	0	0	0	0	0	0	0	0	0
CUA71310.1	Y	Y	Y	Y	Y	Y	Y	Y	Y	Y	Y	Y	Y	Y	Y	Y	0	0	0	0	0	0	0	0	0	0	0
CUA72543.1	Y	Y	Y	Y	Y	0	Y	Y	Y	Y	Y	Y	Y	Y	Y	Y	Y	0	0	0	0	0	0	0	0	0	0
CUA76613.1	Y	Y	Y	Y	Y	Y	Y	Y	Y	Y	Y	Y	Y	Y	Y	Y	0	0	0	0	0	0	0	0	0	0	0
CUA76614.1	Y	Y	Y	Y	Y	Y	Y	Y	Y	Y	Y	Y	Y	Y	Y	Y	0	0	0	0	0	0	0	0	0	0	0
CUA67933.1	Y	Y	Y	Y	Y	Y	Y	Y	Y	Y	0	Y	0	Y	0	0	0	0	0	0	0	Y	0	0	Y	0	Y
CUA67955.1	Y	Y	Y	Y	Y	Y	Y	Y	Y	Y	0	Y	0	Y	0	0	0	0	0	0	0	Y	0	0	Y	0	Y
CUA68853.1	Y	Y	Y	Y	Y	Y	Y	Y	Y	0	Y	Y	Y	Y	Y	Y	0	0	0	0	0	0	0	0	0	0	0
CUA69052.1	Y	Y	Y	Y	Y	Y	Y	Y	Y	0	0	0	0	0	0	Y	Y	0	0	Y	0	0	0	0	Y	Y	Y
CUA69097.1	Y	Y	Y	Y	Y	Y	Y	Y	0	Y	0	Y	Y	Y	Y	0	Y	Y	0	0	0	0	0	0	0	0	0
CUA70522.1	Y	0	Y	0	0	Y	Y	0	Y	Y	0	Y	0	Y	Y	0	0	0	Y	Y	Y	Y	Y	0	0	Y	0
CUA71213.1	Y	Y	Y	Y	Y	Y	Y	Y	Y	Y	0	0	Y	Y	Y	Y	0	Y	0	0	0	0	0	0	0	0	0
CUA72467.1	Y	Y	Y	Y	Y	Y	Y	Y	Y	Y	0	0	Y	Y	Y	Y	0	Y	0	0	0	0	0	0	0	0	0
CUA74094.1	Y	0	Y	0	0	Y	Y	0	Y	Y	0	Y	0	Y	Y	0	0	0	Y	Y	Y	Y	Y	0	0	Y	0
CUA75233.1	Y	Y	Y	Y	Y	Y	Y	Y	Y	0	0	0	0	0	0	Y	Y	0	0	Y	0	0	0	0	Y	Y	Y
CUA75301.1	Y	0	Y	0	0	Y	Y	0	Y	Y	0	Y	0	Y	Y	0	0	0	Y	Y	Y	Y	Y	0	0	Y	0
CUA75302.1	Y	0	Y	0	0	Y	Y	0	Y	Y	0	Y	0	Y	Y	0	0	0	Y	Y	Y	Y	Y	0	0	Y	0
CUA77365.1	Y	Y	Y	Y	Y	Y	Y	Y	Y	Y	0	0	Y	Y	Y	Y	0	Y	0	0	0	0	0	0	0	0	0
CUA78075.1	Y	Y	Y	Y	Y	Y	Y	Y	Y	Y	Y	Y	Y	Y	Y	0	0	0	0	0	0	0	0	0	0	0	0
CUA78278.1	Y	Y	Y	Y	Y	Y	Y	Y	Y	Y	0	0	Y	Y	Y	Y	0	Y	0	0	0	0	0	0	0	0	0
CUA78361.1	Y	Y	Y	Y	Y	Y	Y	Y	Y	0	0	0	0	0	0	Y	Y	0	0	Y	0	0	0	0	Y	Y	Y
CUA66953.1	Y	Y	Y	Y	Y	Y	Y	Y	Y	Y	0	Y	Y	Y	0	0	0	Y	0	0	0	0	0	0	0	0	0
CUA66957.1	Y	Y	Y	Y	Y	Y	Y	Y	Y	Y	0	Y	Y	Y	0	0	0	Y	0	0	0	0	0	0	0	0	0
CUA66958.1	Y	Y	Y	Y	Y	Y	Y	Y	Y	Y	0	Y	Y	Y	0	0	0	Y	0	0	0	0	0	0	0	0	0
CUA67169.1	Y	Y	Y	Y	Y	Y	Y	Y	Y	Y	0	Y	Y	Y	0	0	0	Y	0	0	0	0	0	0	0	0	0
CUA67880.1	Y	Y	Y	Y	Y	Y	Y	Y	0	Y	Y	Y	Y	Y	Y	0	0	0	0	0	0	0	0	0	0	0	0
CUA68962.1	Y	Y	Y	Y	Y	Y	Y	Y	Y	Y	0	Y	Y	Y	0	0	0	Y	0	0	0	0	0	0	0	0	0
CUA71647.1	Y	Y	Y	Y	Y	Y	Y	Y	0	Y	Y	Y	Y	Y	Y	0	0	0	0	0	0	0	0	0	0	0	0
CUA71972.1	Y	Y	Y	Y	Y	Y	Y	Y	Y	Y	0	Y	Y	Y	0	0	0	Y	0	0	0	0	0	0	0	0	0
CUA76708.1	Y	Y	Y	Y	Y	0	Y	Y	Y	Y	0	Y	Y	Y	Y	0	0	Y	0	0	0	0	0	0	0	0	0
CUA77810.1	Y	Y	Y	Y	Y	Y	Y	Y	Y	0	0	0	0	0	0	0	0	0	Y	Y	Y	Y	Y	0	0	0	0
CUA69552.1	Y	Y	Y	Y	Y	Y	Y	Y	Y	0	Y	0	Y	Y	0	0	0	0	0	0	0	0	Y	0	0	0	0
CUA71000.1	Y	Y	Y	Y	Y	Y	Y	Y	Y	0	0	0	0	0	0	0	0	0	Y	Y	Y	Y	0	0	0	0	0
CUA72146.1	Y	Y	Y	Y	Y	Y	Y	Y	Y	0	0	Y	Y	Y	0	0	0	Y	0	0	0	0	0	0	0	0	0
CUA75287.1	Y	Y	Y	Y	Y	Y	Y	Y	0	0	0	0	0	0	0	0	0	0	Y	Y	Y	Y	Y	0	0	0	0
CUA75496.1	Y	Y	Y	Y	Y	Y	Y	Y	Y	0	0	0	0	0	0	0	0	0	Y	Y	Y	Y	0	0	0	0	0
CUA74873.1	Y	Y	Y	Y	Y	Y	Y	Y	Y	Y	0	0	0	0	0	Y	0	Y	0	0	0	0	0	0	0	0	0
CUA67393.1	Y	Y	Y	Y	Y	Y	Y	Y	Y	Y	0	0	0	0	0	Y	0	0	0	0	0	0	0	0	0	0	0
CUA67395.1	Y	Y	Y	Y	Y	Y	Y	Y	Y	Y	0	0	0	0	0	Y	0	0	0	0	0	0	0	0	0	0	0
CUA67748.1	Y	Y	Y	Y	Y	Y	Y	Y	Y	Y	0	0	0	0	0	Y	0	0	0	0	0	0	0	0	0	0	0
CUA67284.1	Y	Y	Y	Y	Y	Y	Y	Y	Y	Y	0	0	0	0	0	0	0	0	0	0	0	0	0	0	0	0	0
CUA68180.1	Y	0	Y	Y	Y	0	Y	Y	Y	Y	0	0	Y	0	0	0	0	0	0	0	Y	0	0	0	0	0	0
CUA69562.1	Y	Y	Y	Y	Y	Y	Y	Y	Y	Y	0	0	0	0	0	0	0	0	0	0	0	0	0	0	0	0	0
CUA70795.1	Y	Y	Y	Y	Y	Y	Y	Y	Y	0	0	0	0	0	Y	0	0	0	0	0	0	0	0	0	0	0	0
CUA71765.1	0	Y	0	0	0	0	Y	Y	Y	Y	Y	Y	0	Y	Y	Y	0	0	0	0	0	0	0	0	0	0	0
CUA73322.1	Y	Y	Y	Y	Y	Y	Y	Y	Y	0	0	0	0	0	0	Y	0	0	0	0	0	0	0	0	0	0	0
CUA74614.1	Y	Y	Y	Y	Y	Y	Y	Y	Y	0	0	0	0	0	Y	0	0	0	0	0	0	0	0	0	0	0	0
CUA74618.1	Y	Y	Y	Y	Y	Y	Y	Y	Y	0	0	0	0	0	Y	0	0	0	0	0	0	0	0	0	0	0	0
CUA74619.1	Y	Y	Y	Y	Y	Y	Y	Y	Y	0	0	0	0	0	Y	0	0	0	0	0	0	0	0	0	0	0	0
CUA76681.1	Y	Y	Y	Y	Y	Y	Y	Y	Y	Y	0	0	0	0	0	0	0	0	0	0	0	0	0	0	0	0	0
CUA77354.1	Y	Y	Y	Y	Y	Y	Y	Y	Y	0	0	0	0	0	0	Y	0	0	0	0	0	0	0	0	0	0	0
CUA68402.1	Y	Y	Y	Y	Y	Y	Y	0	Y	0	0	0	0	Y	0	0	0	0	0	0	0	0	0	0	0	0	0
CUA68673.1	Y	Y	Y	Y	Y	Y	Y	0	Y	0	0	0	0	Y	0	0	0	0	0	0	0	0	0	0	0	0	0
CUA70465.1	Y	0	Y	Y	Y	Y	Y	0	Y	Y	0	0	0	0	0	0	0	0	0	0	0	0	0	0	0	0	0
CUA66726.1	Y	Y	Y	Y	Y	Y	Y	Y	Y	0	0	0	0	0	0	0	0	0	0	0	0	0	0	0	0	0	0
CUA67275.1	Y	Y	Y	Y	Y	Y	Y	Y	Y	0	0	0	0	0	0	0	0	0	0	0	0	0	0	0	0	0	0
CUA67504.1	Y	Y	Y	Y	Y	Y	Y	Y	Y	0	0	0	0	0	0	0	0	0	0	0	0	0	0	0	0	0	0
CUA68309.1	Y	Y	Y	Y	Y	Y	Y	Y	Y	0	0	0	0	0	0	0	0	0	0	0	0	0	0	0	0	0	0
CUA68310.1	Y	Y	Y	Y	Y	Y	Y	Y	Y	0	0	0	0	0	0	0	0	0	0	0	0	0	0	0	0	0	0
CUA68448.1	Y	Y	Y	Y	Y	Y	Y	Y	Y	0	0	0	0	0	0	0	0	0	0	0	0	0	0	0	0	0	0
CUA69174.1	Y	Y	Y	Y	Y	Y	Y	Y	Y	0	0	0	0	0	0	0	0	0	0	0	0	0	0	0	0	0	0
CUA69924.1	Y	Y	Y	Y	Y	Y	Y	Y	Y	0	0	0	0	0	0	0	0	0	0	0	0	0	0	0	0	0	0
CUA69944.1	Y	Y	Y	Y	Y	Y	Y	Y	Y	0	0	0	0	0	0	0	0	0	0	0	0	0	0	0	0	0	0
CUA70270.1	Y	Y	Y	Y	Y	Y	Y	Y	Y	0	0	0	0	0	0	0	0	0	0	0	0	0	0	0	0	0	0
CUA71053.1	Y	Y	Y	Y	Y	Y	Y	Y	Y	0	0	0	0	0	0	0	0	0	0	0	0	0	0	0	0	0	0
CUA71506.1	Y	Y	Y	Y	Y	Y	Y	Y	Y	0	0	0	0	0	0	0	0	0	0	0	0	0	0	0	0	0	0
CUA71686.1	Y	Y	Y	Y	Y	Y	Y	Y	Y	0	0	0	0	0	0	0	0	0	0	0	0	0	0	0	0	0	0
CUA71789.1	Y	Y	Y	Y	Y	Y	Y	Y	Y	0	0	0	0	0	0	0	0	0	0	0	0	0	0	0	0	0	0
CUA72799.1	Y	Y	Y	Y	Y	Y	Y	Y	Y	0	0	0	0	0	0	0	0	0	0	0	0	0	0	0	0	0	0
CUA72852.1	Y	Y	Y	Y	Y	Y	Y	Y	Y	0	0	0	0	0	0	0	0	0	0	0	0	0	0	0	0	0	0
CUA72988.1	Y	Y	Y	Y	Y	Y	Y	Y	Y	0	0	0	0	0	0	0	0	0	0	0	0	0	0	0	0	0	0
CUA73649.1	Y	Y	Y	Y	Y	Y	Y	Y	Y	0	0	0	0	0	0	0	0	0	0	0	0	0	0	0	0	0	0
CUA74630.1	Y	Y	Y	Y	Y	Y	Y	Y	Y	0	0	0	0	0	0	0	0	0	0	0	0	0	0	0	0	0	0
CUA75553.1	Y	Y	Y	Y	Y	Y	Y	Y	Y	0	0	0	0	0	0	0	0	0	0	0	0	0	0	0	0	0	0
CUA68513.1	Y	Y	Y	Y	Y	0	Y	Y	Y	0	0	0	0	0	0	0	0	0	0	0	0	0	0	0	0	0	0
CUA69269.1	Y	Y	Y	Y	Y	Y	Y	Y	0	0	0	0	0	0	0	0	0	0	0	0	0	0	0	0	0	0	0
CUA69777.1	Y	0	Y	Y	Y	Y	Y	Y	Y	0	0	0	0	0	0	0	0	0	0	0	0	0	0	0	0	0	0
CUA70708.1	Y	Y	Y	Y	Y	0	Y	Y	Y	0	0	0	0	0	0	0	0	0	0	0	0	0	0	0	0	0	0
CUA71029.1	Y	0	Y	Y	Y	Y	Y	Y	Y	0	0	0	0	0	0	0	0	0	0	0	0	0	0	0	0	0	0
CUA71345.1	Y	Y	Y	0	Y	Y	Y	Y	Y	0	0	0	0	0	0	0	0	0	0	0	0	0	0	0	0	0	0
CUA73154.1	Y	Y	Y	Y	Y	0	Y	Y	Y	0	0	0	0	0	0	0	0	0	0	0	0	0	0	0	0	0	0
CUA74470.1	Y	Y	Y	0	Y	Y	Y	Y	Y	0	0	0	0	0	0	0	0	0	0	0	0	0	0	0	0	0	0
CUA74854.1	Y	Y	Y	0	Y	Y	Y	Y	Y	0	0	0	0	0	0	0	0	0	0	0	0	0	0	0	0	0	0
CUA75494.1	Y	Y	Y	Y	Y	0	Y	Y	Y	0	0	0	0	0	0	0	0	0	0	0	0	0	0	0	0	0	0
CUA75701.1	Y	Y	Y	Y	Y	0	Y	Y	Y	0	0	0	0	0	0	0	0	0	0	0	0	0	0	0	0	0	0
CUA76542.1	Y	Y	Y	0	Y	Y	Y	Y	Y	0	0	0	0	0	0	0	0	0	0	0	0	0	0	0	0	0	0
CUA77359.1	Y	Y	Y	Y	Y	Y	Y	Y	0	0	0	0	0	0	0	0	0	0	0	0	0	0	0	0	0	0	0
CUA77926.1	Y	Y	Y	Y	Y	Y	Y	0	Y	0	0	0	0	0	0	0	0	0	0	0	0	0	0	0	0	0	0
CUA78448.1	Y	0	Y	Y	Y	Y	Y	Y	Y	0	0	0	0	0	0	0	0	0	0	0	0	0	0	0	0	0	0
CUA69279.1	Y	Y	Y	Y	Y	Y	Y	0	0	0	0	0	0	0	0	0	0	0	0	0	0	0	0	0	0	0	0
CUA73117.1	Y	Y	Y	Y	Y	0	Y	Y	0	0	0	0	0	0	0	0	0	0	0	0	0	0	0	0	0	0	0
CUA73847.1	Y	Y	Y	Y	Y	0	Y	0	Y	0	0	0	0	0	0	0	0	0	0	0	0	0	0	0	0	0	0
CUA74031.1	Y	0	Y	Y	Y	0	Y	Y	Y	0	0	0	0	0	0	0	0	0	0	0	0	0	0	0	0	0	0
CUA74885.1	Y	0	Y	Y	Y	0	Y	Y	Y	0	0	0	0	0	0	0	0	0	0	0	0	0	0	0	0	0	0
CUA76027.1	Y	0	Y	Y	Y	0	Y	Y	Y	0	0	0	0	0	0	0	0	0	0	0	0	0	0	0	0	0	0
CUA68637.1	Y	Y	Y	Y	Y	0	Y	0	0	0	0	0	0	0	0	0	0	0	0	0	0	0	0	0	0	0	0
CUA72849.1	Y	Y	Y	Y	Y	0	Y	0	0	0	0	0	0	0	0	0	0	0	0	0	0	0	0	0	0	0	0
CUA72850.1	Y	Y	Y	Y	Y	0	Y	0	0	0	0	0	0	0	0	0	0	0	0	0	0	0	0	0	0	0	0
CUA71187.1	0	Y	0	Y	0	0	Y	Y	Y	0	0	0	0	0	0	0	0	0	0	0	0	0	0	0	0	0	0
CUA71857.1	Y	0	Y	0	0	0	Y	Y	Y	0	0	0	0	0	0	0	0	0	0	0	0	0	0	0	0	0	0
CUA72822.1	Y	Y	0	0	Y	0	Y	0	Y	0	0	0	0	0	0	0	0	0	0	0	0	0	0	0	0	0	0
CUA76521.1	Y	0	Y	Y	Y	0	Y	0	0	0	0	0	0	0	0	0	0	0	0	0	0	0	0	0	0	0	0
CUA68757.1	0	0	0	0	0	0	Y	Y	Y	0	0	0	0	0	0	0	0	0	0	0	0	0	0	0	0	0	0
CUA69317.1	0	0	0	0	0	0	Y	Y	Y	0	0	0	0	0	0	0	0	0	0	0	0	0	0	0	0	0	0
CUA69689.1	0	0	0	0	0	0	Y	Y	Y	0	0	0	0	0	0	0	0	0	0	0	0	0	0	0	0	0	0
CUA69737.1	0	0	0	0	0	0	Y	Y	Y	0	0	0	0	0	0	0	0	0	0	0	0	0	0	0	0	0	0
CUA69741.1	0	0	0	0	0	0	Y	Y	Y	0	0	0	0	0	0	0	0	0	0	0	0	0	0	0	0	0	0
CUA71052.1	0	0	0	0	0	0	Y	Y	Y	0	0	0	0	0	0	0	0	0	0	0	0	0	0	0	0	0	0
CUA75172.1	0	0	0	0	0	0	Y	Y	Y	0	0	0	0	0	0	0	0	0	0	0	0	0	0	0	0	0	0
CUA68334.1	0	0	0	0	0	0	Y	0	Y	0	0	0	0	0	0	0	0	0	0	0	0	0	0	0	0	0	0
CUA68573.1	0	0	0	0	0	0	Y	0	Y	0	0	0	0	0	0	0	0	0	0	0	0	0	0	0	0	0	0
CUA71788.1	0	0	0	0	0	0	Y	Y	0	0	0	0	0	0	0	0	0	0	0	0	0	0	0	0	0	0	0
CUA73321.1	0	0	0	0	0	0	Y	0	Y	0	0	0	0	0	0	0	0	0	0	0	0	0	0	0	0	0	0
CUA75127.1	0	0	0	0	0	0	Y	0	Y	0	0	0	0	0	0	0	0	0	0	0	0	0	0	0	0	0	0
CUA77353.1	0	0	0	0	0	0	Y	0	Y	0	0	0	0	0	0	0	0	0	0	0	0	0	0	0	0	0	0
CUA78439.1	0	0	0	0	0	0	Y	0	Y	0	0	0	0	0	0	0	0	0	0	0	0	0	0	0	0	0	0
CUA66756.1	0	0	0	0	0	0	Y	0	0	0	0	0	0	0	0	0	0	0	0	0	0	0	0	0	0	0	0
CUA66861.1	0	0	0	0	0	0	Y	0	0	0	0	0	0	0	0	0	0	0	0	0	0	0	0	0	0	0	0
CUA67563.1	0	0	0	0	0	0	Y	0	0	0	0	0	0	0	0	0	0	0	0	0	0	0	0	0	0	0	0
CUA68897.1	0	0	0	0	0	0	Y	0	0	0	0	0	0	0	0	0	0	0	0	0	0	0	0	0	0	0	0
CUA69329.1	0	0	0	0	0	0	Y	0	0	0	0	0	0	0	0	0	0	0	0	0	0	0	0	0	0	0	0
CUA69695.1	0	0	0	0	0	0	Y	0	0	0	0	0	0	0	0	0	0	0	0	0	0	0	0	0	0	0	0
CUA70009.1	0	0	0	0	0	0	Y	0	0	0	0	0	0	0	0	0	0	0	0	0	0	0	0	0	0	0	0
CUA71016.1	0	0	0	0	0	0	Y	0	0	0	0	0	0	0	0	0	0	0	0	0	0	0	0	0	0	0	0
CUA71741.1	0	0	0	0	0	0	Y	0	0	0	0	0	0	0	0	0	0	0	0	0	0	0	0	0	0	0	0
CUA72094.1	0	0	0	0	0	0	Y	0	0	0	0	0	0	0	0	0	0	0	0	0	0	0	0	0	0	0	0
CUA74801.1	0	0	0	0	0	0	Y	0	0	0	0	0	0	0	0	0	0	0	0	0	0	0	0	0	0	0	0
CUA75762.1	0	0	0	0	0	0	Y	0	0	0	0	0	0	0	0	0	0	0	0	0	0	0	0	0	0	0	0
CUA78531.1	0	0	0	0	0	0	Y	0	0	0	0	0	0	0	0	0	0	0	0	0	0	0	0	0	0	0	0

## Sheet: RhisoAG3
Conservation of SSPs of Rhiso AG3 in whole species
Name	Rhiso_AG1_IA_YN-7	Rhiso_AG1_IA_B2	Rhiso_AG1_IA	Rhiso_AG1_IA_ADB	Rhiso_AG1_IA_WGL	Rhiso_AG1_IB	Rhiso_AG2	Rhiso_AG3	Rhiso_AG8	Botbo	Pirin	Pleos	Armos	Hetir	Pospl	Dacsp	Ustma	Pucgr	Trivi	Fugra	Verda	Magor	Nuecr	Blugr	Stano	Cocmi	Pyrtr
EUC53552.1	Y	Y	Y	Y	Y	Y	Y	Y	Y	Y	Y	Y	Y	Y	Y	Y	Y	Y	Y	Y	Y	Y	Y	Y	Y	Y	Y
EUC53835.1	Y	Y	Y	Y	Y	Y	Y	Y	Y	Y	Y	Y	Y	Y	Y	Y	Y	Y	Y	Y	Y	Y	Y	Y	Y	Y	Y
EUC53836.1	Y	Y	Y	Y	Y	Y	Y	Y	Y	Y	Y	Y	Y	Y	Y	Y	Y	Y	Y	Y	Y	Y	Y	Y	Y	Y	Y
EUC54400.1	Y	Y	Y	Y	Y	Y	Y	Y	Y	Y	Y	Y	Y	Y	Y	Y	Y	Y	Y	Y	Y	Y	Y	Y	Y	Y	Y
EUC54540.1	Y	Y	Y	Y	Y	Y	Y	Y	Y	Y	Y	Y	Y	Y	Y	Y	Y	Y	Y	Y	Y	Y	Y	Y	Y	Y	Y
EUC54541.1	Y	Y	Y	Y	Y	Y	Y	Y	Y	Y	Y	Y	Y	Y	Y	Y	Y	Y	Y	Y	Y	Y	Y	Y	Y	Y	Y
EUC54590.1	Y	Y	Y	Y	Y	Y	Y	Y	Y	Y	Y	Y	Y	Y	Y	Y	Y	Y	Y	Y	Y	Y	Y	Y	Y	Y	Y
EUC54591.1	Y	Y	Y	Y	Y	Y	Y	Y	Y	Y	Y	Y	Y	Y	Y	Y	Y	Y	Y	Y	Y	Y	Y	Y	Y	Y	Y
EUC54622.1	Y	Y	Y	Y	Y	Y	Y	Y	Y	Y	Y	Y	Y	Y	Y	Y	Y	Y	Y	Y	Y	Y	Y	Y	Y	Y	Y
EUC55784.1	Y	Y	Y	Y	Y	Y	Y	Y	Y	Y	Y	Y	Y	Y	Y	Y	Y	Y	Y	Y	Y	Y	Y	Y	Y	Y	Y
EUC55905.1	Y	Y	Y	Y	Y	Y	Y	Y	Y	Y	Y	Y	Y	Y	Y	Y	Y	Y	Y	Y	Y	Y	Y	Y	Y	Y	Y
EUC55968.1	Y	Y	Y	Y	Y	Y	Y	Y	Y	Y	Y	Y	Y	Y	Y	Y	Y	Y	Y	Y	Y	Y	Y	Y	Y	Y	Y
EUC55969.1	Y	Y	Y	Y	Y	Y	Y	Y	Y	Y	Y	Y	Y	Y	Y	Y	Y	Y	Y	Y	Y	Y	Y	Y	Y	Y	Y
EUC56521.1	Y	Y	Y	Y	Y	Y	Y	Y	Y	Y	Y	Y	Y	Y	Y	Y	Y	Y	Y	Y	Y	Y	Y	Y	Y	Y	Y
EUC56528.1	Y	Y	Y	Y	Y	Y	Y	Y	Y	Y	Y	Y	Y	Y	Y	Y	Y	Y	Y	Y	Y	Y	Y	Y	Y	Y	Y
EUC56700.1	Y	Y	Y	Y	Y	Y	Y	Y	Y	Y	Y	Y	Y	Y	Y	Y	Y	Y	Y	Y	Y	Y	Y	Y	Y	Y	Y
EUC57358.1	Y	Y	Y	Y	Y	Y	Y	Y	Y	Y	Y	Y	Y	Y	Y	Y	Y	Y	Y	Y	Y	Y	Y	Y	Y	Y	Y
EUC58424.1	Y	Y	Y	Y	Y	Y	Y	Y	Y	Y	Y	Y	Y	Y	Y	Y	Y	Y	Y	Y	Y	Y	Y	Y	Y	Y	Y
EUC59228.1	Y	Y	Y	Y	Y	Y	Y	Y	Y	Y	Y	Y	Y	Y	Y	Y	Y	Y	Y	Y	Y	Y	Y	Y	Y	Y	Y
EUC59411.1	Y	Y	Y	Y	Y	Y	Y	Y	Y	Y	Y	Y	Y	Y	Y	Y	Y	Y	Y	Y	Y	Y	Y	Y	Y	Y	Y
EUC59496.1	Y	Y	Y	Y	Y	Y	Y	Y	Y	Y	Y	Y	Y	Y	Y	Y	Y	Y	Y	Y	Y	Y	Y	Y	Y	Y	Y
EUC59615.1	Y	Y	Y	Y	Y	Y	Y	Y	Y	Y	Y	Y	Y	Y	Y	Y	Y	Y	Y	Y	Y	Y	Y	Y	Y	Y	Y
EUC59888.1	Y	Y	Y	Y	Y	Y	Y	Y	Y	Y	Y	Y	Y	Y	Y	Y	Y	Y	Y	Y	Y	Y	Y	Y	Y	Y	Y
EUC60575.1	Y	Y	Y	Y	Y	Y	Y	Y	Y	Y	Y	Y	Y	Y	Y	Y	Y	Y	Y	Y	Y	Y	Y	Y	Y	Y	Y
EUC61005.1	Y	Y	Y	Y	Y	Y	Y	Y	Y	Y	Y	Y	Y	Y	Y	Y	Y	Y	Y	Y	Y	Y	Y	Y	Y	Y	Y
EUC61805.1	Y	Y	Y	Y	Y	Y	Y	Y	Y	Y	Y	Y	Y	Y	Y	Y	Y	Y	Y	Y	Y	Y	Y	Y	Y	Y	Y
EUC62035.1	Y	Y	Y	Y	Y	Y	Y	Y	Y	Y	Y	Y	Y	Y	Y	Y	Y	Y	Y	Y	Y	Y	Y	Y	Y	Y	Y
EUC62272.1	Y	Y	Y	Y	Y	Y	Y	Y	Y	Y	Y	Y	Y	Y	Y	Y	Y	Y	Y	Y	Y	Y	Y	Y	Y	Y	Y
EUC62842.1	Y	Y	Y	Y	Y	Y	Y	Y	Y	Y	Y	Y	Y	Y	Y	Y	Y	Y	Y	Y	Y	Y	Y	Y	Y	Y	Y
EUC63145.1	Y	Y	Y	Y	Y	Y	Y	Y	Y	Y	Y	Y	Y	Y	Y	Y	Y	Y	Y	Y	Y	Y	Y	Y	Y	Y	Y
EUC63422.1	Y	Y	Y	Y	Y	Y	Y	Y	Y	Y	Y	Y	Y	Y	Y	Y	Y	Y	Y	Y	Y	Y	Y	Y	Y	Y	Y
EUC64106.1	Y	Y	Y	Y	Y	Y	Y	Y	Y	Y	Y	Y	Y	Y	Y	Y	Y	Y	Y	Y	Y	Y	Y	Y	Y	Y	Y
EUC64276.1	Y	Y	Y	Y	Y	Y	Y	Y	Y	Y	Y	Y	Y	Y	Y	Y	Y	Y	Y	Y	Y	Y	Y	Y	Y	Y	Y
EUC65115.1	Y	Y	Y	Y	Y	Y	Y	Y	Y	Y	Y	Y	Y	Y	Y	Y	Y	Y	Y	Y	Y	Y	Y	Y	Y	Y	Y
EUC65131.1	Y	Y	Y	Y	Y	Y	Y	Y	Y	Y	Y	Y	Y	Y	Y	Y	Y	Y	Y	Y	Y	Y	Y	Y	Y	Y	Y
EUC65229.1	Y	Y	Y	Y	Y	Y	Y	Y	Y	Y	Y	Y	Y	Y	Y	Y	Y	Y	Y	Y	Y	Y	Y	Y	Y	Y	Y
EUC65428.1	Y	Y	Y	Y	Y	Y	Y	Y	Y	Y	Y	Y	Y	Y	Y	Y	Y	Y	Y	Y	Y	Y	Y	Y	Y	Y	Y
EUC65429.1	Y	Y	Y	Y	Y	Y	Y	Y	Y	Y	Y	Y	Y	Y	Y	Y	Y	Y	Y	Y	Y	Y	Y	Y	Y	Y	Y
EUC67338.1	Y	Y	Y	Y	Y	Y	Y	Y	Y	Y	Y	Y	Y	Y	Y	Y	Y	Y	Y	Y	Y	Y	Y	Y	Y	Y	Y
EUC67435.1	Y	Y	Y	Y	Y	Y	Y	Y	Y	Y	Y	Y	Y	Y	Y	Y	Y	Y	Y	Y	Y	Y	Y	Y	Y	Y	Y
EUC53648.1	Y	Y	Y	Y	Y	Y	Y	Y	Y	Y	Y	Y	Y	Y	Y	Y	Y	Y	Y	Y	Y	Y	Y	Y	Y	Y	0
EUC53823.1	Y	Y	Y	Y	Y	Y	Y	Y	Y	Y	Y	Y	Y	Y	Y	Y	0	Y	Y	Y	Y	Y	Y	Y	Y	Y	Y
EUC56252.1	Y	Y	Y	Y	Y	Y	Y	Y	Y	Y	Y	Y	Y	Y	Y	Y	Y	0	Y	Y	Y	Y	Y	Y	Y	Y	Y
EUC56502.1	Y	Y	Y	Y	Y	Y	Y	Y	Y	Y	0	Y	Y	Y	Y	Y	Y	Y	Y	Y	Y	Y	Y	Y	Y	Y	Y
EUC56970.1	Y	Y	Y	Y	Y	Y	Y	Y	Y	Y	Y	Y	Y	Y	0	Y	Y	Y	Y	Y	Y	Y	Y	Y	Y	Y	Y
EUC59126.1	Y	Y	Y	Y	Y	Y	Y	Y	Y	Y	Y	Y	Y	Y	Y	Y	Y	0	Y	Y	Y	Y	Y	Y	Y	Y	Y
EUC61314.1	Y	Y	Y	Y	Y	Y	Y	Y	0	Y	Y	Y	Y	Y	Y	Y	Y	Y	Y	Y	Y	Y	Y	Y	Y	Y	Y
EUC63163.1	Y	Y	Y	Y	Y	Y	Y	Y	Y	Y	Y	Y	Y	Y	Y	Y	0	Y	Y	Y	Y	Y	Y	Y	Y	Y	Y
EUC63166.1	Y	Y	Y	Y	Y	Y	Y	Y	Y	Y	Y	Y	Y	Y	Y	Y	Y	Y	Y	Y	Y	Y	Y	0	Y	Y	Y
EUC63257.1	Y	Y	Y	Y	Y	Y	Y	Y	Y	Y	Y	Y	Y	Y	Y	Y	0	Y	Y	Y	Y	Y	Y	Y	Y	Y	Y
EUC63673.1	Y	Y	Y	Y	Y	Y	Y	Y	Y	Y	Y	Y	Y	Y	Y	Y	Y	0	Y	Y	Y	Y	Y	Y	Y	Y	Y
EUC64140.1	Y	Y	Y	Y	Y	Y	Y	Y	Y	Y	Y	Y	Y	Y	Y	Y	Y	0	Y	Y	Y	Y	Y	Y	Y	Y	Y
EUC65948.1	Y	Y	Y	Y	Y	Y	Y	Y	Y	Y	Y	Y	Y	Y	Y	Y	0	Y	Y	Y	Y	Y	Y	Y	Y	Y	Y
EUC66448.1	Y	Y	Y	Y	Y	Y	Y	Y	0	Y	Y	Y	Y	Y	Y	Y	Y	Y	Y	Y	Y	Y	Y	Y	Y	Y	Y
EUC66978.1	Y	Y	Y	Y	Y	0	Y	Y	Y	Y	Y	Y	Y	Y	Y	Y	Y	Y	Y	Y	Y	Y	Y	Y	Y	Y	Y
EUC67519.1	Y	Y	Y	Y	Y	Y	Y	Y	Y	Y	Y	Y	Y	Y	Y	Y	Y	Y	Y	Y	Y	Y	0	Y	Y	Y	Y
EUC54228.1	Y	Y	Y	Y	Y	Y	Y	Y	Y	Y	Y	Y	Y	Y	Y	Y	0	Y	Y	Y	Y	Y	Y	Y	Y	0	Y
EUC54381.1	Y	Y	Y	Y	Y	Y	Y	Y	Y	Y	Y	Y	Y	0	0	Y	Y	Y	Y	Y	Y	Y	Y	Y	Y	Y	Y
EUC55036.1	Y	Y	Y	Y	Y	Y	Y	Y	Y	Y	Y	Y	Y	Y	Y	0	0	Y	Y	Y	Y	Y	Y	Y	Y	Y	Y
EUC55086.1	Y	Y	Y	Y	Y	Y	Y	Y	Y	Y	Y	Y	Y	0	Y	Y	0	Y	Y	Y	Y	Y	Y	Y	Y	Y	Y
EUC55091.1	Y	Y	Y	Y	Y	Y	Y	Y	Y	Y	Y	Y	Y	Y	Y	0	0	Y	Y	Y	Y	Y	Y	Y	Y	Y	Y
EUC55313.1	Y	Y	Y	Y	Y	Y	Y	Y	Y	Y	Y	Y	Y	Y	Y	0	0	Y	Y	Y	Y	Y	Y	Y	Y	Y	Y
EUC55601.1	Y	Y	Y	Y	Y	Y	Y	Y	Y	Y	Y	Y	Y	Y	Y	0	0	Y	Y	Y	Y	Y	Y	Y	Y	Y	Y
EUC56101.1	Y	Y	Y	Y	Y	Y	Y	Y	Y	Y	Y	Y	Y	Y	Y	Y	0	Y	Y	Y	Y	Y	Y	Y	Y	0	Y
EUC56102.1	Y	Y	Y	Y	Y	Y	Y	Y	Y	Y	Y	Y	Y	Y	Y	Y	0	Y	Y	Y	Y	Y	Y	Y	Y	0	Y
EUC56103.1	Y	Y	Y	Y	Y	Y	Y	Y	Y	Y	Y	Y	Y	Y	Y	Y	0	Y	Y	Y	Y	Y	Y	Y	Y	0	Y
EUC56157.1	Y	Y	Y	Y	Y	Y	Y	Y	Y	Y	Y	Y	Y	Y	Y	0	0	Y	Y	Y	Y	Y	Y	Y	Y	Y	Y
EUC56515.1	Y	Y	Y	Y	Y	Y	Y	Y	Y	Y	Y	Y	Y	0	Y	Y	0	Y	Y	Y	Y	Y	Y	Y	Y	Y	Y
EUC56717.1	Y	Y	Y	Y	Y	Y	Y	Y	Y	Y	Y	Y	Y	Y	Y	0	0	Y	Y	Y	Y	Y	Y	Y	Y	Y	Y
EUC56860.1	Y	Y	Y	Y	Y	Y	Y	Y	Y	Y	Y	Y	Y	Y	Y	0	0	Y	Y	Y	Y	Y	Y	Y	Y	Y	Y
EUC57306.1	Y	Y	Y	Y	Y	Y	Y	Y	Y	Y	Y	Y	Y	Y	Y	Y	0	Y	Y	Y	Y	Y	Y	Y	Y	0	Y
EUC57402.1	Y	Y	Y	Y	Y	Y	Y	Y	Y	Y	Y	Y	Y	Y	Y	0	0	Y	Y	Y	Y	Y	Y	Y	Y	Y	Y
EUC57503.1	Y	Y	Y	Y	Y	Y	Y	Y	Y	Y	Y	Y	Y	0	0	Y	Y	Y	Y	Y	Y	Y	Y	Y	Y	Y	Y
EUC57793.1	Y	Y	Y	Y	Y	Y	Y	Y	Y	Y	Y	Y	Y	0	0	Y	Y	Y	Y	Y	Y	Y	Y	Y	Y	Y	Y
EUC57794.1	Y	Y	Y	Y	Y	Y	Y	Y	Y	Y	Y	Y	Y	0	0	Y	Y	Y	Y	Y	Y	Y	Y	Y	Y	Y	Y
EUC57812.1	Y	Y	Y	Y	Y	Y	Y	Y	Y	Y	Y	Y	Y	Y	Y	0	0	Y	Y	Y	Y	Y	Y	Y	Y	Y	Y
EUC58395.1	Y	Y	Y	Y	Y	0	Y	Y	Y	Y	Y	Y	Y	Y	Y	Y	Y	Y	Y	Y	0	Y	Y	Y	Y	Y	Y
EUC58572.1	Y	Y	Y	Y	Y	Y	Y	Y	Y	Y	Y	Y	Y	Y	Y	0	0	Y	Y	Y	Y	Y	Y	Y	Y	Y	Y
EUC58686.1	Y	Y	Y	Y	Y	Y	Y	Y	Y	Y	Y	Y	Y	Y	Y	0	0	Y	Y	Y	Y	Y	Y	Y	Y	Y	Y
EUC58866.1	Y	Y	Y	Y	Y	Y	Y	Y	Y	Y	Y	Y	Y	Y	0	Y	Y	Y	Y	Y	Y	Y	Y	0	Y	Y	Y
EUC60320.1	Y	Y	Y	Y	Y	Y	Y	Y	Y	Y	Y	Y	Y	Y	0	Y	Y	Y	Y	Y	Y	Y	Y	0	Y	Y	Y
EUC60397.1	Y	Y	Y	Y	Y	Y	Y	Y	Y	Y	Y	Y	Y	0	0	Y	Y	Y	Y	Y	Y	Y	Y	Y	Y	Y	Y
EUC60659.1	Y	Y	Y	Y	Y	Y	Y	Y	Y	Y	Y	Y	Y	Y	Y	0	0	Y	Y	Y	Y	Y	Y	Y	Y	Y	Y
EUC60768.1	Y	Y	Y	Y	Y	Y	Y	Y	Y	Y	Y	Y	Y	Y	Y	0	0	Y	Y	Y	Y	Y	Y	Y	Y	Y	Y
EUC61095.1	Y	Y	Y	Y	Y	Y	Y	Y	Y	Y	Y	Y	Y	Y	Y	0	0	Y	Y	Y	Y	Y	Y	Y	Y	Y	Y
EUC61436.1	Y	Y	Y	Y	Y	Y	Y	Y	Y	Y	Y	Y	Y	Y	Y	Y	0	Y	Y	Y	Y	Y	Y	Y	Y	0	Y
EUC61475.1	Y	Y	Y	Y	Y	Y	Y	Y	Y	Y	Y	Y	Y	Y	Y	Y	0	0	Y	Y	Y	Y	Y	Y	Y	Y	Y
EUC61724.1	Y	Y	Y	Y	Y	Y	Y	Y	Y	Y	Y	Y	Y	Y	Y	0	0	Y	Y	Y	Y	Y	Y	Y	Y	Y	Y
EUC63764.1	Y	Y	Y	Y	Y	0	Y	Y	Y	Y	Y	Y	Y	Y	0	Y	Y	Y	Y	Y	Y	Y	Y	Y	Y	Y	Y
EUC63918.1	Y	Y	Y	Y	Y	Y	Y	Y	Y	Y	Y	Y	Y	0	0	Y	Y	Y	Y	Y	Y	Y	Y	Y	Y	Y	Y
EUC64196.1	Y	Y	Y	Y	Y	Y	Y	Y	Y	Y	Y	Y	Y	Y	Y	0	0	Y	Y	Y	Y	Y	Y	Y	Y	Y	Y
EUC65929.1	Y	Y	Y	Y	Y	Y	Y	Y	Y	Y	Y	Y	Y	0	Y	Y	0	Y	Y	Y	Y	Y	Y	Y	Y	Y	Y
EUC66394.1	Y	Y	Y	Y	Y	Y	Y	Y	Y	Y	Y	Y	Y	Y	Y	Y	Y	Y	0	Y	Y	Y	Y	0	Y	Y	Y
EUC67371.1	Y	Y	Y	Y	Y	Y	Y	Y	Y	Y	Y	Y	Y	Y	0	Y	Y	Y	Y	Y	Y	Y	Y	0	Y	Y	Y
EUC54187.1	Y	Y	Y	Y	Y	Y	Y	Y	Y	Y	Y	Y	Y	Y	Y	Y	0	0	Y	Y	Y	Y	Y	0	Y	Y	Y
EUC54498.1	Y	Y	Y	Y	Y	Y	Y	Y	Y	Y	Y	Y	Y	Y	Y	Y	Y	Y	0	0	Y	Y	Y	0	Y	Y	Y
EUC54942.1	Y	Y	Y	Y	Y	Y	Y	Y	Y	Y	Y	Y	Y	Y	Y	Y	0	0	Y	Y	Y	Y	Y	0	Y	Y	Y
EUC54947.1	Y	Y	Y	Y	Y	Y	Y	Y	Y	Y	Y	Y	Y	Y	Y	Y	0	0	Y	Y	Y	Y	Y	0	Y	Y	Y
EUC55125.1	Y	Y	Y	Y	Y	Y	Y	Y	Y	Y	Y	Y	Y	Y	Y	Y	0	0	Y	Y	Y	Y	Y	0	Y	Y	Y
EUC55461.1	Y	Y	Y	Y	Y	Y	Y	Y	Y	Y	Y	Y	Y	Y	Y	Y	0	0	Y	Y	Y	Y	Y	0	Y	Y	Y
EUC56326.1	Y	Y	Y	Y	Y	Y	Y	Y	Y	0	Y	Y	Y	Y	0	Y	Y	Y	Y	Y	Y	Y	Y	0	Y	Y	Y
EUC56800.1	Y	Y	Y	Y	Y	Y	Y	Y	Y	Y	Y	Y	Y	Y	Y	Y	0	0	Y	Y	Y	Y	Y	0	Y	Y	Y
EUC57112.1	Y	Y	Y	Y	Y	Y	Y	Y	Y	Y	Y	Y	Y	Y	Y	Y	0	0	Y	Y	Y	Y	Y	0	Y	Y	Y
EUC57307.1	Y	Y	Y	Y	Y	Y	Y	Y	Y	0	Y	Y	Y	Y	Y	Y	Y	0	Y	Y	Y	Y	Y	0	Y	Y	Y
EUC58776.1	Y	Y	Y	Y	Y	Y	Y	Y	Y	Y	Y	Y	Y	Y	Y	Y	0	0	Y	Y	Y	0	Y	Y	Y	Y	Y
EUC60936.1	Y	Y	Y	Y	Y	Y	Y	Y	Y	Y	Y	Y	Y	Y	Y	Y	Y	Y	0	Y	Y	0	Y	0	Y	Y	Y
EUC61109.1	Y	Y	Y	Y	Y	Y	Y	Y	Y	Y	Y	Y	Y	Y	Y	Y	Y	Y	0	Y	Y	0	Y	0	Y	Y	Y
EUC63129.1	Y	Y	Y	Y	Y	Y	Y	Y	Y	Y	Y	Y	Y	Y	Y	Y	0	0	Y	Y	Y	Y	Y	0	Y	Y	Y
EUC63224.1	Y	Y	Y	Y	Y	Y	Y	Y	Y	Y	Y	Y	Y	Y	Y	Y	0	0	Y	Y	Y	Y	Y	0	Y	Y	Y
EUC63225.1	Y	Y	Y	Y	Y	Y	Y	Y	Y	Y	Y	Y	Y	Y	Y	Y	0	0	Y	Y	Y	Y	Y	0	Y	Y	Y
EUC63227.1	Y	Y	Y	Y	Y	Y	Y	Y	Y	Y	Y	Y	Y	Y	Y	Y	0	0	Y	Y	Y	Y	Y	0	Y	Y	Y
EUC63373.1	Y	Y	Y	Y	Y	Y	Y	Y	Y	Y	Y	Y	Y	Y	0	Y	0	Y	Y	Y	Y	Y	Y	0	Y	Y	Y
EUC63836.1	Y	Y	Y	Y	Y	Y	Y	Y	Y	Y	Y	Y	Y	Y	Y	Y	0	0	Y	Y	Y	Y	Y	0	Y	Y	Y
EUC63853.1	Y	Y	Y	Y	Y	Y	Y	Y	Y	Y	Y	Y	Y	Y	Y	Y	0	0	Y	Y	Y	Y	Y	0	Y	Y	Y
EUC63926.1	Y	Y	Y	Y	Y	Y	Y	Y	Y	Y	Y	Y	Y	Y	Y	Y	0	0	Y	Y	Y	Y	Y	0	Y	Y	Y
EUC63984.1	Y	Y	Y	Y	Y	Y	Y	Y	Y	Y	Y	Y	Y	Y	Y	Y	0	0	Y	Y	Y	Y	Y	0	Y	Y	Y
EUC63994.1	Y	Y	Y	Y	Y	Y	Y	Y	Y	Y	Y	Y	Y	Y	Y	Y	0	0	Y	Y	Y	Y	Y	0	Y	Y	Y
EUC63995.1	Y	Y	Y	Y	Y	Y	Y	Y	Y	Y	Y	Y	Y	Y	Y	Y	0	0	Y	Y	Y	Y	Y	0	Y	Y	Y
EUC64356.1	Y	Y	Y	Y	Y	Y	Y	Y	Y	Y	Y	Y	Y	Y	Y	Y	0	0	Y	Y	Y	Y	Y	0	Y	Y	Y
EUC64523.1	Y	Y	Y	Y	Y	Y	Y	Y	Y	Y	Y	Y	Y	Y	Y	Y	0	0	Y	Y	Y	Y	Y	0	Y	Y	Y
EUC67001.1	Y	Y	Y	Y	Y	Y	Y	Y	Y	Y	Y	Y	Y	Y	Y	Y	Y	Y	0	0	Y	Y	Y	0	Y	Y	Y
EUC56241.1	Y	Y	Y	Y	Y	Y	Y	Y	Y	0	Y	Y	Y	Y	Y	Y	0	Y	Y	Y	Y	Y	0	0	Y	Y	Y
EUC60568.1	Y	Y	Y	Y	Y	Y	Y	Y	Y	0	Y	Y	Y	Y	Y	0	0	Y	Y	Y	Y	Y	Y	0	Y	Y	Y
EUC60993.1	0	Y	Y	0	Y	0	0	Y	Y	Y	Y	Y	Y	Y	Y	Y	Y	Y	Y	Y	Y	Y	Y	Y	Y	Y	Y
EUC61013.1	Y	Y	Y	Y	Y	Y	Y	Y	Y	0	Y	Y	Y	Y	Y	Y	0	Y	Y	Y	Y	Y	0	0	Y	Y	Y
EUC61031.1	Y	Y	Y	Y	Y	Y	Y	Y	Y	0	Y	Y	Y	Y	Y	Y	0	Y	Y	Y	Y	Y	0	0	Y	Y	Y
EUC62325.1	Y	Y	Y	Y	Y	Y	Y	Y	Y	Y	Y	Y	Y	Y	Y	Y	0	0	0	Y	Y	Y	Y	0	Y	Y	Y
EUC64148.1	Y	Y	Y	0	0	0	Y	Y	Y	Y	Y	Y	Y	Y	Y	Y	Y	0	Y	Y	Y	Y	Y	Y	Y	Y	Y
EUC64325.1	Y	Y	Y	Y	Y	Y	Y	Y	Y	Y	Y	Y	Y	Y	Y	Y	0	0	0	Y	Y	Y	Y	0	Y	Y	Y
EUC64537.1	Y	Y	Y	Y	Y	Y	Y	Y	Y	Y	Y	Y	Y	Y	0	Y	0	0	Y	Y	Y	Y	Y	0	Y	Y	Y
EUC65659.1	Y	Y	Y	Y	Y	Y	Y	Y	Y	0	Y	Y	Y	Y	Y	Y	0	Y	Y	Y	Y	Y	0	0	Y	Y	Y
EUC66283.1	Y	Y	Y	Y	Y	Y	Y	Y	Y	Y	0	Y	Y	Y	Y	Y	0	0	Y	Y	Y	Y	Y	Y	Y	0	Y
EUC53535.1	Y	Y	Y	Y	Y	Y	Y	Y	Y	Y	Y	Y	Y	0	0	0	Y	0	Y	Y	0	Y	Y	Y	Y	Y	Y
EUC55896.1	Y	Y	Y	Y	Y	Y	Y	Y	Y	Y	Y	Y	Y	0	0	0	Y	0	Y	Y	0	Y	Y	Y	Y	Y	Y
EUC55921.1	Y	Y	Y	Y	Y	Y	Y	Y	Y	Y	Y	Y	Y	Y	0	0	Y	0	Y	Y	Y	Y	Y	0	Y	0	Y
EUC55923.1	Y	Y	Y	Y	Y	Y	Y	Y	Y	Y	Y	Y	Y	Y	0	0	Y	0	Y	Y	Y	Y	Y	0	Y	0	Y
EUC56448.1	Y	Y	Y	Y	Y	Y	Y	Y	Y	Y	Y	Y	Y	Y	0	0	0	0	Y	Y	Y	Y	Y	0	Y	Y	Y
EUC58534.1	Y	Y	Y	Y	Y	Y	Y	Y	Y	0	0	Y	Y	Y	Y	0	Y	0	Y	Y	Y	Y	Y	0	Y	Y	Y
EUC59023.1	Y	Y	Y	Y	Y	Y	Y	Y	Y	Y	Y	Y	Y	Y	0	0	Y	0	Y	Y	Y	Y	Y	0	Y	0	Y
EUC59026.1	Y	Y	Y	Y	Y	Y	Y	Y	Y	Y	Y	Y	Y	Y	0	0	Y	0	Y	Y	Y	Y	Y	0	Y	0	Y
EUC59027.1	Y	Y	Y	Y	Y	Y	Y	Y	Y	Y	Y	Y	Y	Y	0	0	Y	0	Y	Y	Y	Y	Y	0	Y	0	Y
EUC61087.1	Y	Y	Y	Y	Y	Y	Y	Y	Y	Y	Y	Y	Y	Y	0	0	0	0	Y	Y	Y	Y	Y	0	Y	Y	Y
EUC61088.1	Y	Y	Y	Y	Y	Y	Y	Y	Y	Y	Y	Y	Y	Y	0	0	0	0	Y	Y	Y	Y	Y	0	Y	Y	Y
EUC61577.1	Y	Y	Y	Y	Y	Y	Y	Y	Y	Y	Y	Y	Y	Y	0	0	0	0	Y	Y	Y	Y	Y	0	Y	Y	Y
EUC61972.1	Y	Y	Y	Y	Y	Y	Y	Y	Y	Y	Y	Y	Y	Y	0	0	Y	0	Y	Y	Y	Y	Y	0	Y	0	Y
EUC64110.1	Y	Y	Y	Y	Y	Y	Y	Y	Y	Y	Y	Y	Y	Y	0	0	Y	0	Y	Y	Y	Y	Y	0	Y	0	Y
EUC66575.1	Y	Y	Y	Y	Y	Y	Y	Y	Y	Y	Y	Y	Y	Y	0	0	Y	0	Y	Y	Y	Y	Y	0	Y	0	Y
EUC66576.1	Y	Y	Y	Y	Y	Y	Y	Y	Y	Y	Y	Y	Y	Y	0	0	Y	0	Y	Y	Y	Y	Y	0	Y	0	Y
EUC66941.1	Y	Y	Y	Y	Y	Y	Y	Y	Y	Y	Y	Y	Y	Y	0	0	Y	0	Y	Y	Y	Y	Y	0	Y	0	Y
EUC67628.1	Y	Y	Y	Y	Y	Y	Y	Y	Y	0	0	Y	Y	Y	Y	0	Y	0	Y	Y	Y	Y	Y	0	Y	Y	Y
EUC67729.1	Y	Y	Y	Y	Y	Y	Y	Y	Y	0	0	Y	Y	Y	Y	0	Y	0	Y	Y	Y	Y	Y	0	Y	Y	Y
EUC54044.1	Y	Y	Y	Y	Y	Y	Y	Y	Y	Y	Y	Y	Y	Y	0	0	0	0	Y	Y	Y	Y	Y	0	Y	0	Y
EUC55068.1	Y	Y	Y	Y	Y	Y	Y	Y	Y	Y	Y	Y	Y	Y	0	0	0	0	0	Y	Y	Y	Y	0	Y	Y	Y
EUC56788.1	Y	Y	Y	Y	Y	Y	Y	Y	Y	Y	Y	Y	Y	Y	0	0	0	0	Y	Y	Y	Y	Y	0	Y	0	Y
EUC57259.1	Y	Y	Y	Y	Y	Y	Y	Y	Y	Y	Y	Y	Y	Y	0	0	0	0	Y	Y	Y	Y	Y	0	Y	0	Y
EUC58508.1	Y	Y	Y	Y	Y	Y	Y	Y	Y	Y	Y	Y	Y	Y	0	0	0	0	Y	Y	Y	Y	Y	0	Y	0	Y
EUC58595.1	Y	Y	Y	Y	Y	Y	Y	Y	Y	Y	Y	Y	Y	Y	0	0	0	0	Y	Y	Y	Y	Y	0	Y	0	Y
EUC59235.1	Y	Y	Y	Y	Y	Y	Y	Y	Y	Y	Y	Y	Y	Y	0	0	0	0	Y	Y	Y	Y	Y	0	Y	0	Y
EUC59249.1	Y	Y	Y	Y	Y	Y	Y	Y	Y	Y	Y	Y	Y	Y	0	0	0	0	Y	Y	Y	Y	Y	0	Y	0	Y
EUC59260.1	Y	Y	Y	Y	Y	Y	Y	Y	Y	Y	Y	Y	Y	Y	0	0	0	0	Y	Y	Y	Y	Y	0	Y	0	Y
EUC59264.1	Y	Y	Y	Y	Y	Y	Y	Y	Y	Y	Y	Y	Y	Y	0	0	0	0	Y	Y	Y	Y	Y	0	Y	0	Y
EUC59265.1	Y	Y	Y	Y	Y	Y	Y	Y	Y	Y	Y	Y	Y	Y	0	0	0	0	Y	Y	Y	Y	Y	0	Y	0	Y
EUC61017.1	Y	Y	Y	Y	Y	Y	Y	Y	Y	Y	Y	Y	Y	Y	0	0	0	Y	0	Y	Y	Y	0	0	Y	Y	Y
EUC61145.1	Y	Y	Y	Y	Y	Y	Y	Y	Y	0	Y	Y	0	Y	0	0	0	Y	0	Y	Y	Y	Y	Y	Y	Y	Y
EUC62207.1	Y	Y	Y	Y	Y	Y	Y	Y	Y	Y	Y	Y	Y	Y	0	0	0	0	Y	Y	Y	Y	Y	0	Y	0	Y
EUC63263.1	Y	Y	Y	Y	Y	Y	Y	Y	Y	Y	Y	Y	Y	Y	0	0	0	Y	0	Y	Y	Y	0	0	Y	Y	Y
EUC64907.1	Y	Y	Y	Y	Y	Y	Y	Y	Y	0	Y	Y	0	Y	0	0	0	Y	0	Y	Y	Y	Y	Y	Y	Y	Y
EUC64910.1	Y	Y	Y	Y	Y	Y	Y	Y	Y	0	Y	Y	0	Y	0	0	0	Y	0	Y	Y	Y	Y	Y	Y	Y	Y
EUC64911.1	Y	Y	Y	Y	Y	Y	Y	Y	Y	0	Y	Y	0	Y	0	0	0	Y	0	Y	Y	Y	Y	Y	Y	Y	Y
EUC53838.1	Y	Y	Y	Y	Y	Y	Y	Y	Y	Y	Y	Y	Y	Y	Y	Y	0	0	Y	Y	Y	0	0	0	Y	0	0
EUC55508.1	Y	Y	Y	Y	Y	Y	Y	Y	Y	0	Y	0	0	0	0	0	Y	Y	Y	Y	Y	Y	0	Y	Y	Y	Y
EUC56031.1	Y	Y	Y	Y	Y	Y	Y	Y	Y	0	Y	Y	Y	Y	0	0	0	0	0	Y	Y	Y	Y	0	Y	Y	Y
EUC58602.1	Y	Y	Y	Y	Y	Y	Y	Y	Y	0	Y	Y	Y	Y	0	0	0	0	0	Y	Y	Y	Y	0	Y	Y	Y
EUC62241.1	Y	Y	Y	Y	Y	Y	Y	Y	Y	Y	Y	Y	Y	Y	Y	Y	Y	Y	Y	Y	0	0	0	0	0	0	0
EUC62392.1	Y	Y	Y	Y	Y	Y	Y	Y	Y	0	Y	0	0	0	0	0	Y	Y	Y	Y	Y	Y	0	Y	Y	Y	Y
EUC62569.1	Y	Y	Y	Y	Y	Y	Y	Y	Y	0	Y	0	0	0	0	0	Y	Y	Y	Y	Y	Y	0	Y	Y	Y	Y
EUC62571.1	Y	Y	Y	Y	Y	Y	Y	Y	Y	0	Y	0	0	0	0	0	Y	Y	Y	Y	Y	Y	0	Y	Y	Y	Y
EUC62581.1	Y	Y	Y	Y	Y	Y	Y	Y	Y	0	Y	0	0	0	0	0	Y	Y	Y	Y	Y	Y	0	Y	Y	Y	Y
EUC62648.1	Y	Y	Y	Y	Y	Y	Y	Y	Y	Y	Y	Y	Y	Y	Y	Y	Y	Y	Y	Y	0	0	0	0	0	0	0
EUC62809.1	Y	Y	Y	Y	Y	Y	Y	Y	Y	0	Y	Y	Y	Y	0	0	0	0	0	Y	Y	Y	Y	0	Y	Y	Y
EUC63206.1	Y	Y	Y	Y	Y	Y	Y	Y	Y	0	Y	Y	Y	Y	0	0	0	0	0	Y	Y	Y	Y	0	Y	Y	Y
EUC63978.1	Y	Y	Y	Y	Y	0	Y	Y	Y	Y	Y	0	Y	0	0	0	0	Y	Y	Y	Y	0	Y	Y	Y	Y	Y
EUC65194.1	Y	Y	Y	Y	Y	Y	Y	Y	Y	0	Y	0	0	0	0	0	Y	Y	Y	Y	Y	Y	0	Y	Y	Y	Y
EUC65945.1	Y	Y	Y	Y	Y	Y	Y	Y	Y	Y	Y	Y	Y	Y	0	0	0	0	0	Y	Y	Y	Y	0	Y	Y	0
EUC65956.1	Y	Y	Y	Y	Y	Y	Y	Y	Y	Y	Y	Y	Y	Y	0	0	0	0	0	Y	Y	Y	Y	0	Y	Y	0
EUC66298.1	Y	Y	Y	Y	Y	Y	Y	Y	Y	Y	Y	Y	Y	Y	0	0	0	0	0	0	Y	Y	Y	0	Y	Y	Y
EUC66597.1	0	0	0	0	0	0	0	Y	Y	Y	Y	Y	Y	Y	Y	Y	Y	Y	Y	Y	Y	Y	Y	Y	Y	Y	Y
EUC55730.1	Y	Y	Y	Y	Y	0	Y	Y	Y	Y	Y	0	0	0	0	0	0	0	Y	Y	Y	Y	Y	Y	Y	Y	Y
EUC59305.1	Y	Y	Y	Y	Y	Y	Y	Y	0	0	Y	Y	0	Y	0	0	Y	0	0	Y	Y	Y	Y	0	Y	Y	Y
EUC59306.1	Y	Y	Y	Y	Y	Y	Y	Y	0	0	Y	Y	0	Y	0	0	Y	0	0	Y	Y	Y	Y	0	Y	Y	Y
EUC60740.1	Y	Y	Y	Y	Y	Y	Y	Y	Y	0	0	Y	Y	Y	0	0	0	0	0	Y	Y	Y	Y	0	Y	Y	Y
EUC64931.1	Y	Y	Y	Y	Y	Y	Y	Y	Y	Y	Y	Y	Y	Y	Y	Y	0	0	Y	Y	0	0	0	0	Y	0	0
EUC54231.1	Y	Y	Y	Y	Y	Y	Y	Y	Y	0	0	0	Y	0	Y	Y	0	0	Y	Y	Y	Y	0	0	0	Y	Y
EUC55931.1	Y	Y	Y	Y	Y	Y	Y	Y	Y	0	0	Y	0	0	0	0	0	0	Y	Y	Y	Y	Y	0	Y	Y	Y
EUC57041.1	Y	Y	Y	Y	Y	Y	Y	Y	Y	Y	Y	Y	Y	Y	Y	Y	Y	Y	0	0	0	0	0	0	0	0	0
EUC58242.1	Y	Y	Y	Y	Y	Y	Y	Y	Y	0	Y	0	0	0	0	0	0	Y	Y	Y	Y	Y	0	0	Y	Y	Y
EUC62829.1	Y	Y	Y	Y	Y	Y	Y	Y	Y	0	0	0	Y	0	Y	Y	0	0	Y	Y	Y	Y	0	0	0	Y	Y
EUC66188.1	Y	Y	Y	Y	Y	Y	Y	Y	Y	0	0	0	Y	0	Y	Y	0	0	Y	Y	Y	Y	0	0	0	Y	Y
EUC66189.1	Y	Y	Y	Y	Y	Y	Y	Y	Y	0	0	0	Y	0	Y	Y	0	0	Y	Y	Y	Y	0	0	0	Y	Y
EUC54908.1	Y	Y	Y	Y	Y	Y	Y	Y	Y	Y	Y	Y	0	Y	Y	Y	Y	Y	0	0	0	0	0	0	0	0	0
EUC57244.1	Y	Y	Y	Y	Y	Y	Y	Y	0	0	0	0	Y	Y	0	0	0	0	Y	Y	Y	Y	Y	0	Y	0	Y
EUC57820.1	Y	Y	Y	Y	Y	0	Y	Y	Y	0	0	Y	Y	0	0	0	Y	Y	0	0	0	Y	Y	0	Y	Y	Y
EUC58667.1	Y	Y	Y	Y	Y	Y	Y	Y	Y	0	Y	Y	Y	Y	Y	Y	Y	Y	0	0	0	0	0	0	0	0	0
EUC58750.1	Y	Y	Y	Y	Y	Y	Y	Y	Y	Y	Y	Y	Y	Y	Y	Y	0	Y	0	0	0	0	0	0	0	0	0
EUC62215.1	Y	Y	Y	Y	Y	Y	Y	Y	0	0	0	0	Y	0	0	0	Y	0	0	0	Y	Y	Y	Y	Y	Y	Y
EUC54226.1	Y	Y	Y	Y	Y	Y	Y	Y	Y	Y	Y	Y	Y	Y	Y	Y	0	0	0	0	0	0	0	0	0	0	0
EUC55163.1	Y	Y	Y	Y	Y	Y	Y	Y	Y	Y	0	0	Y	0	0	0	Y	0	Y	Y	0	Y	0	0	Y	0	0
EUC56548.1	Y	Y	Y	Y	Y	Y	Y	Y	Y	Y	Y	Y	Y	Y	Y	Y	0	0	0	0	0	0	0	0	0	0	0
EUC57613.1	Y	Y	Y	Y	Y	Y	Y	Y	Y	0	0	0	0	0	0	0	0	0	0	Y	Y	Y	Y	0	Y	Y	Y
EUC63464.1	Y	Y	Y	Y	Y	0	Y	Y	Y	Y	Y	Y	Y	Y	Y	Y	Y	0	0	0	0	0	0	0	0	0	0
EUC55138.1	Y	Y	Y	Y	Y	Y	Y	Y	Y	Y	0	Y	0	Y	0	0	0	0	0	0	0	Y	0	0	Y	0	Y
EUC56229.1	Y	Y	Y	Y	Y	Y	Y	Y	Y	Y	Y	Y	Y	Y	0	Y	0	0	0	0	0	0	0	0	0	0	0
EUC60410.1	0	0	0	0	0	0	Y	Y	0	0	0	Y	Y	Y	0	0	Y	Y	Y	Y	Y	Y	Y	0	Y	Y	Y
EUC60808.1	Y	Y	Y	Y	Y	Y	Y	Y	Y	0	0	Y	Y	Y	Y	0	0	0	Y	0	0	0	Y	0	0	0	0
EUC61811.1	Y	Y	Y	Y	Y	Y	Y	Y	Y	0	0	Y	Y	Y	Y	0	0	0	Y	0	0	0	Y	0	0	0	0
EUC65683.1	Y	Y	Y	Y	Y	Y	Y	Y	Y	Y	0	Y	0	Y	0	0	0	0	0	0	0	Y	0	0	Y	0	Y
EUC66391.1	Y	Y	Y	Y	Y	Y	Y	Y	0	Y	0	Y	Y	Y	Y	0	Y	Y	0	0	0	0	0	0	0	0	0
EUC67281.1	Y	Y	Y	Y	Y	Y	Y	Y	Y	Y	0	0	Y	Y	Y	Y	0	Y	0	0	0	0	0	0	0	0	0
EUC67599.1	Y	Y	Y	Y	Y	Y	Y	Y	Y	Y	0	0	Y	Y	Y	Y	0	Y	0	0	0	0	0	0	0	0	0
EUC67784.1	Y	Y	Y	Y	Y	Y	Y	Y	Y	Y	0	0	Y	Y	Y	Y	0	Y	0	0	0	0	0	0	0	0	0
EUC55105.1	Y	Y	Y	Y	Y	Y	Y	Y	Y	Y	0	Y	Y	Y	0	0	0	Y	0	0	0	0	0	0	0	0	0
EUC55107.1	Y	Y	Y	Y	Y	Y	Y	Y	Y	Y	0	Y	Y	Y	0	0	0	Y	0	0	0	0	0	0	0	0	0
EUC57515.1	Y	Y	Y	Y	Y	Y	Y	Y	Y	Y	0	Y	Y	Y	0	0	0	Y	0	0	0	0	0	0	0	0	0
EUC66831.1	Y	Y	Y	Y	Y	0	Y	Y	Y	Y	0	Y	Y	Y	Y	0	0	Y	0	0	0	0	0	0	0	0	0
EUC55268.1	Y	Y	Y	Y	Y	Y	Y	Y	Y	0	0	0	0	0	0	0	0	0	Y	Y	Y	Y	0	0	0	0	0
EUC55909.1	Y	Y	Y	Y	Y	Y	Y	Y	Y	0	0	0	Y	0	0	0	Y	0	Y	Y	0	0	0	0	0	0	0
EUC60663.1	Y	Y	Y	Y	Y	Y	Y	Y	Y	0	0	0	Y	0	0	0	Y	0	Y	Y	0	0	0	0	0	0	0
EUC60675.1	Y	Y	Y	Y	Y	Y	Y	Y	Y	0	Y	0	Y	Y	0	0	0	0	0	0	0	0	Y	0	0	0	0
EUC60979.1	Y	Y	Y	Y	Y	Y	Y	Y	Y	0	0	0	Y	0	0	0	Y	0	Y	Y	0	0	0	0	0	0	0
EUC63142.1	Y	Y	Y	Y	Y	Y	Y	Y	0	0	0	0	0	0	0	0	0	0	Y	Y	Y	Y	Y	0	0	0	0
EUC57506.1	Y	Y	Y	Y	Y	Y	Y	Y	Y	Y	0	Y	0	Y	0	0	0	0	0	0	0	0	0	0	0	0	0
EUC60412.1	Y	Y	Y	Y	Y	Y	Y	Y	Y	Y	0	0	0	0	0	Y	0	Y	0	0	0	0	0	0	0	0	0
EUC57354.1	Y	Y	Y	Y	Y	Y	Y	Y	Y	Y	0	0	0	0	0	Y	0	0	0	0	0	0	0	0	0	0	0
EUC57356.1	Y	Y	Y	Y	Y	Y	Y	Y	Y	Y	0	0	0	0	0	Y	0	0	0	0	0	0	0	0	0	0	0
EUC65717.1	Y	Y	Y	Y	Y	0	Y	Y	0	0	0	Y	Y	Y	Y	0	0	0	0	0	0	0	0	0	0	0	0
EUC66324.1	Y	Y	Y	Y	Y	Y	Y	Y	Y	Y	0	0	0	0	0	Y	0	0	0	0	0	0	0	0	0	0	0
EUC55632.1	Y	Y	Y	Y	Y	Y	Y	Y	Y	0	0	0	0	0	Y	0	0	0	0	0	0	0	0	0	0	0	0
EUC55633.1	Y	Y	Y	Y	Y	Y	Y	Y	Y	0	0	0	0	0	Y	0	0	0	0	0	0	0	0	0	0	0	0
EUC56608.1	Y	Y	Y	Y	Y	Y	Y	Y	0	0	0	0	Y	0	Y	0	0	0	0	0	0	0	0	0	0	0	0
EUC59580.1	Y	Y	Y	Y	Y	Y	Y	Y	Y	0	0	0	0	0	0	Y	0	0	0	0	0	0	0	0	0	0	0
EUC59585.1	Y	Y	Y	Y	Y	Y	Y	Y	Y	0	0	0	0	0	0	Y	0	0	0	0	0	0	0	0	0	0	0
EUC61443.1	0	Y	0	0	0	0	Y	Y	Y	Y	Y	Y	0	Y	Y	Y	0	0	0	0	0	0	0	0	0	0	0
EUC61725.1	Y	0	Y	Y	Y	0	Y	Y	Y	Y	0	0	Y	0	0	0	0	0	0	0	Y	0	0	0	0	0	0
EUC62351.1	Y	Y	Y	Y	Y	Y	Y	Y	Y	Y	0	0	0	0	0	0	0	0	0	0	0	0	0	0	0	0	0
EUC62600.1	Y	Y	Y	Y	Y	Y	Y	Y	Y	Y	0	0	0	0	0	0	0	0	0	0	0	0	0	0	0	0	0
EUC66455.1	Y	Y	Y	Y	Y	0	0	Y	0	Y	0	Y	Y	Y	0	0	0	0	0	0	0	0	0	0	0	0	0
EUC66819.1	Y	Y	Y	Y	Y	Y	Y	Y	Y	Y	0	0	0	0	0	0	0	0	0	0	0	0	0	0	0	0	0
EUC66859.1	Y	Y	Y	Y	Y	Y	Y	Y	Y	Y	0	0	0	0	0	0	0	0	0	0	0	0	0	0	0	0	0
EUC66860.1	Y	Y	Y	Y	Y	Y	Y	Y	Y	Y	0	0	0	0	0	0	0	0	0	0	0	0	0	0	0	0	0
EUC63376.1	Y	Y	Y	Y	Y	0	0	Y	Y	0	0	Y	0	0	0	0	0	0	0	0	0	0	0	0	0	0	0
EUC67222.1	Y	Y	Y	Y	Y	0	Y	Y	0	0	0	Y	0	0	0	0	0	0	0	0	0	0	0	0	0	0	0
EUC63672.1	0	0	0	0	0	0	Y	Y	Y	0	0	0	0	0	0	0	Y	0	0	0	0	0	0	0	0	0	0
EUC53464.1	Y	Y	Y	Y	Y	Y	Y	Y	Y	0	0	0	0	0	0	0	0	0	0	0	0	0	0	0	0	0	0
EUC53601.1	Y	Y	Y	Y	Y	Y	Y	Y	Y	0	0	0	0	0	0	0	0	0	0	0	0	0	0	0	0	0	0
EUC54375.1	Y	Y	Y	Y	Y	Y	Y	Y	Y	0	0	0	0	0	0	0	0	0	0	0	0	0	0	0	0	0	0
EUC55070.1	Y	Y	Y	Y	Y	Y	Y	Y	Y	0	0	0	0	0	0	0	0	0	0	0	0	0	0	0	0	0	0
EUC55617.1	Y	Y	Y	Y	Y	Y	Y	Y	Y	0	0	0	0	0	0	0	0	0	0	0	0	0	0	0	0	0	0
EUC55998.1	Y	Y	Y	Y	Y	Y	Y	Y	Y	0	0	0	0	0	0	0	0	0	0	0	0	0	0	0	0	0	0
EUC56117.1	Y	Y	Y	Y	Y	Y	Y	Y	Y	0	0	0	0	0	0	0	0	0	0	0	0	0	0	0	0	0	0
EUC57677.1	Y	Y	Y	Y	Y	Y	Y	Y	Y	0	0	0	0	0	0	0	0	0	0	0	0	0	0	0	0	0	0
EUC61025.1	Y	Y	Y	Y	Y	Y	Y	Y	Y	0	0	0	0	0	0	0	0	0	0	0	0	0	0	0	0	0	0
EUC61278.1	Y	Y	Y	Y	Y	Y	Y	Y	Y	0	0	0	0	0	0	0	0	0	0	0	0	0	0	0	0	0	0
EUC61315.1	Y	Y	Y	Y	Y	Y	Y	Y	Y	0	0	0	0	0	0	0	0	0	0	0	0	0	0	0	0	0	0
EUC61392.1	Y	Y	Y	Y	Y	Y	Y	Y	Y	0	0	0	0	0	0	0	0	0	0	0	0	0	0	0	0	0	0
EUC62511.1	Y	Y	Y	Y	Y	Y	Y	Y	Y	0	0	0	0	0	0	0	0	0	0	0	0	0	0	0	0	0	0
EUC64125.1	Y	Y	Y	Y	Y	Y	Y	Y	Y	0	0	0	0	0	0	0	0	0	0	0	0	0	0	0	0	0	0
EUC65111.1	Y	Y	Y	Y	Y	Y	Y	Y	Y	0	0	0	0	0	0	0	0	0	0	0	0	0	0	0	0	0	0
EUC65562.1	Y	Y	Y	Y	Y	Y	Y	Y	Y	0	0	0	0	0	0	0	0	0	0	0	0	0	0	0	0	0	0
EUC65605.1	Y	Y	Y	Y	Y	Y	Y	Y	Y	0	0	0	0	0	0	0	0	0	0	0	0	0	0	0	0	0	0
EUC66477.1	Y	Y	Y	Y	Y	Y	Y	Y	Y	0	0	0	0	0	0	0	0	0	0	0	0	0	0	0	0	0	0
EUC66478.1	Y	Y	Y	Y	Y	Y	Y	Y	Y	0	0	0	0	0	0	0	0	0	0	0	0	0	0	0	0	0	0
EUC67493.1	Y	Y	Y	Y	Y	Y	Y	Y	Y	0	0	0	0	0	0	0	0	0	0	0	0	0	0	0	0	0	0
EUC54808.1	Y	Y	Y	0	Y	Y	Y	Y	Y	0	0	0	0	0	0	0	0	0	0	0	0	0	0	0	0	0	0
EUC54953.1	Y	Y	Y	Y	Y	Y	0	Y	Y	0	0	0	0	0	0	0	0	0	0	0	0	0	0	0	0	0	0
EUC57303.1	Y	Y	Y	Y	Y	Y	Y	Y	0	0	0	0	0	0	0	0	0	0	0	0	0	0	0	0	0	0	0
EUC59134.1	Y	Y	Y	Y	Y	0	Y	Y	Y	0	0	0	0	0	0	0	0	0	0	0	0	0	0	0	0	0	0
EUC59587.1	Y	Y	Y	Y	Y	Y	Y	Y	0	0	0	0	0	0	0	0	0	0	0	0	0	0	0	0	0	0	0
EUC61068.1	Y	0	Y	Y	Y	Y	Y	Y	Y	0	0	0	0	0	0	0	0	0	0	0	0	0	0	0	0	0	0
EUC61239.1	Y	Y	Y	Y	Y	Y	0	Y	Y	0	0	0	0	0	0	0	0	0	0	0	0	0	0	0	0	0	0
EUC62633.1	Y	Y	Y	Y	Y	0	Y	Y	Y	0	0	0	0	0	0	0	0	0	0	0	0	0	0	0	0	0	0
EUC63902.1	Y	Y	Y	Y	Y	Y	Y	Y	0	0	0	0	0	0	0	0	0	0	0	0	0	0	0	0	0	0	0
EUC65148.1	Y	Y	Y	0	Y	Y	Y	Y	Y	0	0	0	0	0	0	0	0	0	0	0	0	0	0	0	0	0	0
EUC65621.1	Y	Y	Y	0	Y	Y	Y	Y	Y	0	0	0	0	0	0	0	0	0	0	0	0	0	0	0	0	0	0
EUC54892.1	Y	0	Y	Y	Y	Y	0	Y	Y	0	0	0	0	0	0	0	0	0	0	0	0	0	0	0	0	0	0
EUC55431.1	Y	0	Y	Y	Y	0	Y	Y	Y	0	0	0	0	0	0	0	0	0	0	0	0	0	0	0	0	0	0
EUC56021.1	Y	0	Y	Y	Y	Y	0	Y	Y	0	0	0	0	0	0	0	0	0	0	0	0	0	0	0	0	0	0
EUC56048.1	Y	Y	Y	Y	Y	0	0	Y	Y	0	0	0	0	0	0	0	0	0	0	0	0	0	0	0	0	0	0
EUC59586.1	Y	Y	Y	Y	Y	0	Y	Y	0	0	0	0	0	0	0	0	0	0	0	0	0	0	0	0	0	0	0
EUC62629.1	Y	Y	Y	Y	Y	0	0	Y	Y	0	0	0	0	0	0	0	0	0	0	0	0	0	0	0	0	0	0
EUC63149.1	Y	Y	Y	Y	0	0	Y	Y	Y	0	0	0	0	0	0	0	0	0	0	0	0	0	0	0	0	0	0
EUC63935.1	Y	Y	Y	Y	Y	0	Y	Y	0	0	0	0	0	0	0	0	0	0	0	0	0	0	0	0	0	0	0
EUC64267.1	Y	Y	Y	Y	Y	0	Y	Y	0	0	0	0	0	0	0	0	0	0	0	0	0	0	0	0	0	0	0
EUC67645.1	Y	Y	Y	Y	Y	0	Y	Y	0	0	0	0	0	0	0	0	0	0	0	0	0	0	0	0	0	0	0
EUC56316.1	0	0	Y	Y	0	Y	0	Y	Y	0	0	0	0	0	0	0	0	0	0	0	0	0	0	0	0	0	0
EUC61238.1	Y	0	Y	0	0	0	Y	Y	Y	0	0	0	0	0	0	0	0	0	0	0	0	0	0	0	0	0	0
EUC67202.1	Y	0	Y	Y	Y	0	0	Y	0	0	0	0	0	0	0	0	0	0	0	0	0	0	0	0	0	0	0
EUC55871.1	0	0	0	0	0	Y	0	Y	Y	0	0	0	0	0	0	0	0	0	0	0	0	0	0	0	0	0	0
EUC55954.1	0	0	0	0	0	0	Y	Y	Y	0	0	0	0	0	0	0	0	0	0	0	0	0	0	0	0	0	0
EUC58325.1	0	0	0	0	0	0	Y	Y	Y	0	0	0	0	0	0	0	0	0	0	0	0	0	0	0	0	0	0
EUC61027.1	0	0	0	0	0	0	Y	Y	Y	0	0	0	0	0	0	0	0	0	0	0	0	0	0	0	0	0	0
EUC61610.1	0	0	0	0	0	0	Y	Y	Y	0	0	0	0	0	0	0	0	0	0	0	0	0	0	0	0	0	0
EUC61612.1	0	0	0	0	0	0	Y	Y	Y	0	0	0	0	0	0	0	0	0	0	0	0	0	0	0	0	0	0
EUC63220.1	0	0	0	0	0	0	Y	Y	Y	0	0	0	0	0	0	0	0	0	0	0	0	0	0	0	0	0	0
EUC63433.1	0	0	0	0	0	0	Y	Y	Y	0	0	0	0	0	0	0	0	0	0	0	0	0	0	0	0	0	0
EUC66733.1	0	0	0	0	0	Y	Y	Y	0	0	0	0	0	0	0	0	0	0	0	0	0	0	0	0	0	0	0
EUC67341.1	0	0	0	0	0	0	Y	Y	Y	0	0	0	0	0	0	0	0	0	0	0	0	0	0	0	0	0	0
EUC53556.1	0	Y	0	0	0	0	0	Y	0	0	0	0	0	0	0	0	0	0	0	0	0	0	0	0	0	0	0
EUC53600.1	0	0	0	0	0	0	Y	Y	0	0	0	0	0	0	0	0	0	0	0	0	0	0	0	0	0	0	0
EUC54210.1	0	0	0	0	0	Y	0	Y	0	0	0	0	0	0	0	0	0	0	0	0	0	0	0	0	0	0	0
EUC55490.1	0	0	0	0	0	Y	0	Y	0	0	0	0	0	0	0	0	0	0	0	0	0	0	0	0	0	0	0
EUC56361.1	0	0	0	0	0	0	0	Y	Y	0	0	0	0	0	0	0	0	0	0	0	0	0	0	0	0	0	0
EUC56362.1	0	0	0	0	0	0	0	Y	Y	0	0	0	0	0	0	0	0	0	0	0	0	0	0	0	0	0	0
EUC56541.1	0	0	0	0	0	0	0	Y	Y	0	0	0	0	0	0	0	0	0	0	0	0	0	0	0	0	0	0
EUC56554.1	0	0	0	0	0	0	0	Y	Y	0	0	0	0	0	0	0	0	0	0	0	0	0	0	0	0	0	0
EUC56843.1	0	0	0	0	0	0	Y	Y	0	0	0	0	0	0	0	0	0	0	0	0	0	0	0	0	0	0	0
EUC58614.1	0	0	0	0	0	0	0	Y	Y	0	0	0	0	0	0	0	0	0	0	0	0	0	0	0	0	0	0
EUC58869.1	0	0	0	0	0	0	0	Y	Y	0	0	0	0	0	0	0	0	0	0	0	0	0	0	0	0	0	0
EUC61607.1	0	0	0	0	0	0	0	Y	Y	0	0	0	0	0	0	0	0	0	0	0	0	0	0	0	0	0	0
EUC61616.1	0	0	0	0	0	0	0	Y	Y	0	0	0	0	0	0	0	0	0	0	0	0	0	0	0	0	0	0
EUC62447.1	0	0	0	0	0	0	0	Y	Y	0	0	0	0	0	0	0	0	0	0	0	0	0	0	0	0	0	0
EUC62452.1	0	0	0	0	0	0	0	Y	Y	0	0	0	0	0	0	0	0	0	0	0	0	0	0	0	0	0	0
EUC63000.1	0	0	0	Y	0	0	0	Y	0	0	0	0	0	0	0	0	0	0	0	0	0	0	0	0	0	0	0
EUC65282.1	0	0	0	0	0	0	0	Y	Y	0	0	0	0	0	0	0	0	0	0	0	0	0	0	0	0	0	0
EUC65626.1	0	0	0	0	0	0	Y	Y	0	0	0	0	0	0	0	0	0	0	0	0	0	0	0	0	0	0	0
EUC67777.1	0	0	0	0	0	Y	0	Y	0	0	0	0	0	0	0	0	0	0	0	0	0	0	0	0	0	0	0
EUC53508.1	0	0	0	0	0	0	0	Y	0	0	0	0	0	0	0	0	0	0	0	0	0	0	0	0	0	0	0
EUC54009.1	0	0	0	0	0	0	0	Y	0	0	0	0	0	0	0	0	0	0	0	0	0	0	0	0	0	0	0
EUC54053.1	0	0	0	0	0	0	0	Y	0	0	0	0	0	0	0	0	0	0	0	0	0	0	0	0	0	0	0
EUC54655.1	0	0	0	0	0	0	0	Y	0	0	0	0	0	0	0	0	0	0	0	0	0	0	0	0	0	0	0
EUC54764.1	0	0	0	0	0	0	0	Y	0	0	0	0	0	0	0	0	0	0	0	0	0	0	0	0	0	0	0
EUC55057.1	0	0	0	0	0	0	0	Y	0	0	0	0	0	0	0	0	0	0	0	0	0	0	0	0	0	0	0
EUC55241.1	0	0	0	0	0	0	0	Y	0	0	0	0	0	0	0	0	0	0	0	0	0	0	0	0	0	0	0
EUC55781.1	0	0	0	0	0	0	0	Y	0	0	0	0	0	0	0	0	0	0	0	0	0	0	0	0	0	0	0
EUC55960.1	0	0	0	0	0	0	0	Y	0	0	0	0	0	0	0	0	0	0	0	0	0	0	0	0	0	0	0
EUC56186.1	0	0	0	0	0	0	0	Y	0	0	0	0	0	0	0	0	0	0	0	0	0	0	0	0	0	0	0
EUC56523.1	0	0	0	0	0	0	0	Y	0	0	0	0	0	0	0	0	0	0	0	0	0	0	0	0	0	0	0
EUC56744.1	0	0	0	0	0	0	0	Y	0	0	0	0	0	0	0	0	0	0	0	0	0	0	0	0	0	0	0
EUC57485.1	0	0	0	0	0	0	0	Y	0	0	0	0	0	0	0	0	0	0	0	0	0	0	0	0	0	0	0
EUC58255.1	0	0	0	0	0	0	0	Y	0	0	0	0	0	0	0	0	0	0	0	0	0	0	0	0	0	0	0
EUC58316.1	0	0	0	0	0	0	0	Y	0	0	0	0	0	0	0	0	0	0	0	0	0	0	0	0	0	0	0
EUC58609.1	0	0	0	0	0	0	0	Y	0	0	0	0	0	0	0	0	0	0	0	0	0	0	0	0	0	0	0
EUC58884.1	0	0	0	0	0	0	0	Y	0	0	0	0	0	0	0	0	0	0	0	0	0	0	0	0	0	0	0
EUC58890.1	0	0	0	0	0	0	0	Y	0	0	0	0	0	0	0	0	0	0	0	0	0	0	0	0	0	0	0
EUC58953.1	0	0	0	0	0	0	0	Y	0	0	0	0	0	0	0	0	0	0	0	0	0	0	0	0	0	0	0
EUC59232.1	0	0	0	0	0	0	0	Y	0	0	0	0	0	0	0	0	0	0	0	0	0	0	0	0	0	0	0
EUC59312.1	0	0	0	0	0	0	0	Y	0	0	0	0	0	0	0	0	0	0	0	0	0	0	0	0	0	0	0
EUC59343.1	0	0	0	0	0	0	0	Y	0	0	0	0	0	0	0	0	0	0	0	0	0	0	0	0	0	0	0
EUC59372.1	0	0	0	0	0	0	0	Y	0	0	0	0	0	0	0	0	0	0	0	0	0	0	0	0	0	0	0
EUC59374.1	0	0	0	0	0	0	0	Y	0	0	0	0	0	0	0	0	0	0	0	0	0	0	0	0	0	0	0
EUC59378.1	0	0	0	0	0	0	0	Y	0	0	0	0	0	0	0	0	0	0	0	0	0	0	0	0	0	0	0
EUC59445.1	0	0	0	0	0	0	0	Y	0	0	0	0	0	0	0	0	0	0	0	0	0	0	0	0	0	0	0
EUC59882.1	0	0	0	0	0	0	0	Y	0	0	0	0	0	0	0	0	0	0	0	0	0	0	0	0	0	0	0
EUC60321.1	0	0	0	0	0	0	0	Y	0	0	0	0	0	0	0	0	0	0	0	0	0	0	0	0	0	0	0
EUC60907.1	0	0	0	0	0	0	0	Y	0	0	0	0	0	0	0	0	0	0	0	0	0	0	0	0	0	0	0
EUC61418.1	0	0	0	0	0	0	0	Y	0	0	0	0	0	0	0	0	0	0	0	0	0	0	0	0	0	0	0
EUC61812.1	0	0	0	0	0	0	0	Y	0	0	0	0	0	0	0	0	0	0	0	0	0	0	0	0	0	0	0
EUC62915.1	0	0	0	0	0	0	0	Y	0	0	0	0	0	0	0	0	0	0	0	0	0	0	0	0	0	0	0
EUC62947.1	0	0	0	0	0	0	0	Y	0	0	0	0	0	0	0	0	0	0	0	0	0	0	0	0	0	0	0
EUC63170.1	0	0	0	0	0	0	0	Y	0	0	0	0	0	0	0	0	0	0	0	0	0	0	0	0	0	0	0
EUC64078.1	0	0	0	0	0	0	0	Y	0	0	0	0	0	0	0	0	0	0	0	0	0	0	0	0	0	0	0
EUC64180.1	0	0	0	0	0	0	0	Y	0	0	0	0	0	0	0	0	0	0	0	0	0	0	0	0	0	0	0
EUC64771.1	0	0	0	0	0	0	0	Y	0	0	0	0	0	0	0	0	0	0	0	0	0	0	0	0	0	0	0
EUC65260.1	0	0	0	0	0	0	0	Y	0	0	0	0	0	0	0	0	0	0	0	0	0	0	0	0	0	0	0
EUC66177.1	0	0	0	0	0	0	0	Y	0	0	0	0	0	0	0	0	0	0	0	0	0	0	0	0	0	0	0
EUC67101.1	0	0	0	0	0	0	0	Y	0	0	0	0	0	0	0	0	0	0	0	0	0	0	0	0	0	0	0
EUC67647.1	0	0	0	0	0	0	0	Y	0	0	0	0	0	0	0	0	0	0	0	0	0	0	0	0	0	0	0
EUC67648.1	0	0	0	0	0	0	0	Y	0	0	0	0	0	0	0	0	0	0	0	0	0	0	0	0	0	0	0
EUC67659.1	0	0	0	0	0	0	0	Y	0	0	0	0	0	0	0	0	0	0	0	0	0	0	0	0	0	0	0
EUC67660.1	0	0	0	0	0	0	0	Y	0	0	0	0	0	0	0	0	0	0	0	0	0	0	0	0	0	0	0

## Sheet: RhisoAG8
Conservation of SSPs of Rhiso AG8 in whole species
Name	Rhiso_AG1_IA_YN-7	Rhiso_AG1_IA_B2	Rhiso_AG1_IA	Rhiso_AG1_IA_ADB	Rhiso_AG1_IA_WGL	Rhiso_AG1_IB	Rhiso_AG2	Rhiso_AG3	Rhiso_AG8	Botbo	Pirin	Pleos	Armos	Hetir	Pospl	Dacsp	Ustma	Pucgr	Trivi	Fugra	Verda	Magor	Nuecr	Blugr	Stano	Cocmi	Pyrtr
KDN33238.1	Y	Y	Y	Y	Y	Y	Y	Y	Y	Y	Y	Y	Y	Y	Y	Y	Y	Y	Y	Y	Y	Y	Y	Y	Y	Y	Y
KDN33570.1	Y	Y	Y	Y	Y	Y	Y	Y	Y	Y	Y	Y	Y	Y	Y	Y	Y	Y	Y	Y	Y	Y	Y	Y	Y	Y	Y
KDN33710.1	Y	Y	Y	Y	Y	Y	Y	Y	Y	Y	Y	Y	Y	Y	Y	Y	Y	Y	Y	Y	Y	Y	Y	Y	Y	Y	Y
KDN34516.1	Y	Y	Y	Y	Y	Y	Y	Y	Y	Y	Y	Y	Y	Y	Y	Y	Y	Y	Y	Y	Y	Y	Y	Y	Y	Y	Y
KDN34631.1	Y	Y	Y	Y	Y	Y	Y	Y	Y	Y	Y	Y	Y	Y	Y	Y	Y	Y	Y	Y	Y	Y	Y	Y	Y	Y	Y
KDN35139.1	Y	Y	Y	Y	Y	Y	Y	Y	Y	Y	Y	Y	Y	Y	Y	Y	Y	Y	Y	Y	Y	Y	Y	Y	Y	Y	Y
KDN35324.1	Y	Y	Y	Y	Y	Y	Y	Y	Y	Y	Y	Y	Y	Y	Y	Y	Y	Y	Y	Y	Y	Y	Y	Y	Y	Y	Y
KDN35394.1	Y	Y	Y	Y	Y	Y	Y	Y	Y	Y	Y	Y	Y	Y	Y	Y	Y	Y	Y	Y	Y	Y	Y	Y	Y	Y	Y
KDN36823.1	Y	Y	Y	Y	Y	Y	Y	Y	Y	Y	Y	Y	Y	Y	Y	Y	Y	Y	Y	Y	Y	Y	Y	Y	Y	Y	Y
KDN37767.1	Y	Y	Y	Y	Y	Y	Y	Y	Y	Y	Y	Y	Y	Y	Y	Y	Y	Y	Y	Y	Y	Y	Y	Y	Y	Y	Y
KDN38586.1	Y	Y	Y	Y	Y	Y	Y	Y	Y	Y	Y	Y	Y	Y	Y	Y	Y	Y	Y	Y	Y	Y	Y	Y	Y	Y	Y
KDN39594.1	Y	Y	Y	Y	Y	Y	Y	Y	Y	Y	Y	Y	Y	Y	Y	Y	Y	Y	Y	Y	Y	Y	Y	Y	Y	Y	Y
KDN39767.1	Y	Y	Y	Y	Y	Y	Y	Y	Y	Y	Y	Y	Y	Y	Y	Y	Y	Y	Y	Y	Y	Y	Y	Y	Y	Y	Y
KDN42784.1	Y	Y	Y	Y	Y	Y	Y	Y	Y	Y	Y	Y	Y	Y	Y	Y	Y	Y	Y	Y	Y	Y	Y	Y	Y	Y	Y
KDN43343.1	Y	Y	Y	Y	Y	Y	Y	Y	Y	Y	Y	Y	Y	Y	Y	Y	Y	Y	Y	Y	Y	Y	Y	Y	Y	Y	Y
KDN43883.1	Y	Y	Y	Y	Y	Y	Y	Y	Y	Y	Y	Y	Y	Y	Y	Y	Y	Y	Y	Y	Y	Y	Y	Y	Y	Y	Y
KDN44312.1	Y	Y	Y	Y	Y	Y	Y	Y	Y	Y	Y	Y	Y	Y	Y	Y	Y	Y	Y	Y	Y	Y	Y	Y	Y	Y	Y
KDN44351.1	Y	Y	Y	Y	Y	Y	Y	Y	Y	Y	Y	Y	Y	Y	Y	Y	Y	Y	Y	Y	Y	Y	Y	Y	Y	Y	Y
KDN44793.1	Y	Y	Y	Y	Y	Y	Y	Y	Y	Y	Y	Y	Y	Y	Y	Y	Y	Y	Y	Y	Y	Y	Y	Y	Y	Y	Y
KDN45044.1	Y	Y	Y	Y	Y	Y	Y	Y	Y	Y	Y	Y	Y	Y	Y	Y	Y	Y	Y	Y	Y	Y	Y	Y	Y	Y	Y
KDN45116.1	Y	Y	Y	Y	Y	Y	Y	Y	Y	Y	Y	Y	Y	Y	Y	Y	Y	Y	Y	Y	Y	Y	Y	Y	Y	Y	Y
KDN45637.1	Y	Y	Y	Y	Y	Y	Y	Y	Y	Y	Y	Y	Y	Y	Y	Y	Y	Y	Y	Y	Y	Y	Y	Y	Y	Y	Y
KDN47853.1	Y	Y	Y	Y	Y	Y	Y	Y	Y	Y	Y	Y	Y	Y	Y	Y	Y	Y	Y	Y	Y	Y	Y	Y	Y	Y	Y
KDN48109.1	Y	Y	Y	Y	Y	Y	Y	Y	Y	Y	Y	Y	Y	Y	Y	Y	Y	Y	Y	Y	Y	Y	Y	Y	Y	Y	Y
KDN48119.1	Y	Y	Y	Y	Y	Y	Y	Y	Y	Y	Y	Y	Y	Y	Y	Y	Y	Y	Y	Y	Y	Y	Y	Y	Y	Y	Y
KDN48365.1	Y	Y	Y	Y	Y	Y	Y	Y	Y	Y	Y	Y	Y	Y	Y	Y	Y	Y	Y	Y	Y	Y	Y	Y	Y	Y	Y
KDN48739.1	Y	Y	Y	Y	Y	Y	Y	Y	Y	Y	Y	Y	Y	Y	Y	Y	Y	Y	Y	Y	Y	Y	Y	Y	Y	Y	Y
KDN49015.1	Y	Y	Y	Y	Y	Y	Y	Y	Y	Y	Y	Y	Y	Y	Y	Y	Y	Y	Y	Y	Y	Y	Y	Y	Y	Y	Y
KDN49080.1	Y	Y	Y	Y	Y	Y	Y	Y	Y	Y	Y	Y	Y	Y	Y	Y	Y	Y	Y	Y	Y	Y	Y	Y	Y	Y	Y
KDN49417.1	Y	Y	Y	Y	Y	Y	Y	Y	Y	Y	Y	Y	Y	Y	Y	Y	Y	Y	Y	Y	Y	Y	Y	Y	Y	Y	Y
KDN49434.1	Y	Y	Y	Y	Y	Y	Y	Y	Y	Y	Y	Y	Y	Y	Y	Y	Y	Y	Y	Y	Y	Y	Y	Y	Y	Y	Y
KDN49542.1	Y	Y	Y	Y	Y	Y	Y	Y	Y	Y	Y	Y	Y	Y	Y	Y	Y	Y	Y	Y	Y	Y	Y	Y	Y	Y	Y
KDN50198.1	Y	Y	Y	Y	Y	Y	Y	Y	Y	Y	Y	Y	Y	Y	Y	Y	Y	Y	Y	Y	Y	Y	Y	Y	Y	Y	Y
KDN51612.1	Y	Y	Y	Y	Y	Y	Y	Y	Y	Y	Y	Y	Y	Y	Y	Y	Y	Y	Y	Y	Y	Y	Y	Y	Y	Y	Y
KDN51891.1	Y	Y	Y	Y	Y	Y	Y	Y	Y	Y	Y	Y	Y	Y	Y	Y	Y	Y	Y	Y	Y	Y	Y	Y	Y	Y	Y
KDN33253.1	Y	Y	Y	Y	Y	Y	Y	Y	Y	Y	Y	Y	Y	Y	Y	Y	Y	0	Y	Y	Y	Y	Y	Y	Y	Y	Y
KDN33922.1	Y	Y	Y	Y	Y	Y	Y	Y	Y	Y	Y	Y	Y	Y	Y	Y	Y	0	Y	Y	Y	Y	Y	Y	Y	Y	Y
KDN34554.1	Y	Y	Y	Y	Y	Y	Y	Y	Y	Y	Y	Y	Y	Y	Y	Y	Y	0	Y	Y	Y	Y	Y	Y	Y	Y	Y
KDN35088.1	Y	Y	Y	Y	Y	Y	Y	Y	Y	Y	Y	Y	Y	Y	Y	Y	Y	Y	Y	Y	Y	Y	Y	0	Y	Y	Y
KDN35339.1	Y	Y	Y	Y	Y	Y	Y	Y	Y	Y	Y	Y	Y	Y	Y	Y	0	Y	Y	Y	Y	Y	Y	Y	Y	Y	Y
KDN36183.1	Y	Y	Y	Y	Y	Y	Y	Y	Y	Y	Y	Y	Y	Y	0	Y	Y	Y	Y	Y	Y	Y	Y	Y	Y	Y	Y
KDN37519.1	Y	Y	Y	Y	Y	Y	Y	Y	Y	Y	Y	Y	Y	Y	Y	Y	Y	Y	Y	Y	Y	Y	Y	0	Y	Y	Y
KDN37781.1	Y	Y	Y	Y	Y	Y	Y	Y	Y	Y	Y	Y	Y	Y	Y	Y	Y	0	Y	Y	Y	Y	Y	Y	Y	Y	Y
KDN38548.1	Y	Y	Y	Y	Y	Y	Y	Y	Y	Y	Y	Y	Y	Y	Y	Y	Y	Y	Y	Y	Y	Y	Y	0	Y	Y	Y
KDN41752.1	Y	Y	Y	Y	Y	Y	Y	Y	Y	Y	Y	Y	Y	Y	Y	Y	Y	0	Y	Y	Y	Y	Y	Y	Y	Y	Y
KDN41942.1	Y	Y	Y	Y	Y	Y	Y	Y	Y	Y	Y	Y	Y	Y	Y	Y	Y	Y	Y	Y	Y	Y	Y	0	Y	Y	Y
KDN42324.1	Y	Y	Y	Y	Y	Y	Y	Y	Y	Y	Y	Y	Y	Y	Y	Y	Y	Y	Y	Y	Y	Y	0	Y	Y	Y	Y
KDN43234.1	Y	Y	Y	Y	Y	Y	Y	Y	Y	Y	0	Y	Y	Y	Y	Y	Y	Y	Y	Y	Y	Y	Y	Y	Y	Y	Y
KDN44328.1	Y	Y	Y	Y	Y	Y	Y	Y	Y	Y	Y	Y	Y	Y	Y	Y	Y	0	Y	Y	Y	Y	Y	Y	Y	Y	Y
KDN45553.1	Y	Y	Y	Y	Y	0	Y	Y	Y	Y	Y	Y	Y	Y	Y	Y	Y	Y	Y	Y	Y	Y	Y	Y	Y	Y	Y
KDN47053.1	Y	Y	Y	Y	Y	Y	Y	Y	Y	Y	Y	Y	Y	Y	Y	Y	Y	0	Y	Y	Y	Y	Y	Y	Y	Y	Y
KDN47097.1	Y	Y	Y	Y	Y	Y	Y	Y	Y	Y	Y	Y	Y	Y	Y	Y	Y	0	Y	Y	Y	Y	Y	Y	Y	Y	Y
KDN48566.1	Y	Y	Y	Y	Y	Y	Y	Y	Y	Y	Y	Y	Y	Y	0	Y	Y	Y	Y	Y	Y	Y	Y	Y	Y	Y	Y
KDN48926.1	Y	Y	Y	Y	Y	Y	Y	Y	Y	Y	Y	Y	Y	Y	Y	Y	Y	Y	Y	Y	Y	Y	Y	0	Y	Y	Y
KDN49806.1	Y	Y	Y	Y	Y	Y	Y	Y	Y	Y	0	Y	Y	Y	Y	Y	Y	Y	Y	Y	Y	Y	Y	Y	Y	Y	Y
KDN50609.1	Y	Y	Y	Y	Y	Y	Y	Y	Y	Y	Y	Y	Y	Y	Y	Y	Y	Y	Y	Y	Y	Y	Y	0	Y	Y	Y
KDN51710.1	Y	Y	Y	Y	Y	Y	Y	Y	Y	Y	Y	Y	Y	Y	Y	Y	Y	Y	Y	Y	Y	Y	Y	Y	Y	0	Y
KDN51725.1	Y	Y	Y	Y	Y	Y	Y	Y	Y	Y	Y	Y	Y	Y	Y	Y	Y	0	Y	Y	Y	Y	Y	Y	Y	Y	Y
KDN33354.1	Y	Y	Y	Y	Y	Y	Y	Y	Y	Y	Y	Y	Y	Y	Y	0	0	Y	Y	Y	Y	Y	Y	Y	Y	Y	Y
KDN33690.1	Y	Y	Y	Y	Y	Y	Y	Y	Y	Y	Y	Y	Y	Y	0	Y	Y	Y	Y	Y	Y	Y	Y	0	Y	Y	Y
KDN33961.1	Y	Y	Y	Y	Y	Y	Y	Y	Y	Y	Y	Y	Y	Y	Y	0	0	Y	Y	Y	Y	Y	Y	Y	Y	Y	Y
KDN34250.1	Y	Y	Y	Y	Y	Y	Y	Y	Y	Y	Y	Y	Y	Y	Y	Y	0	Y	Y	Y	Y	Y	Y	Y	Y	0	Y
KDN34289.1	Y	Y	Y	Y	Y	Y	Y	Y	Y	Y	Y	Y	Y	0	Y	Y	0	Y	Y	Y	Y	Y	Y	Y	Y	Y	Y
KDN34466.1	Y	Y	Y	Y	Y	Y	Y	Y	Y	Y	Y	Y	Y	0	0	Y	Y	Y	Y	Y	Y	Y	Y	Y	Y	Y	Y
KDN34894.1	Y	Y	Y	Y	Y	Y	Y	Y	Y	Y	Y	Y	Y	0	0	Y	Y	Y	Y	Y	Y	Y	Y	Y	Y	Y	Y
KDN35791.1	Y	Y	Y	Y	Y	Y	Y	Y	Y	Y	Y	Y	Y	0	0	Y	Y	Y	Y	Y	Y	Y	Y	Y	Y	Y	Y
KDN36337.1	Y	Y	Y	Y	Y	Y	Y	Y	Y	Y	Y	Y	Y	Y	Y	0	0	Y	Y	Y	Y	Y	Y	Y	Y	Y	Y
KDN36985.1	Y	Y	Y	Y	Y	Y	Y	Y	Y	Y	Y	Y	Y	Y	Y	Y	0	Y	Y	Y	Y	Y	Y	Y	Y	0	Y
KDN37349.1	Y	Y	Y	Y	Y	Y	Y	Y	Y	Y	Y	Y	Y	Y	Y	0	0	Y	Y	Y	Y	Y	Y	Y	Y	Y	Y
KDN37607.1	Y	Y	Y	0	Y	Y	Y	0	Y	Y	Y	Y	Y	Y	Y	Y	Y	Y	Y	Y	Y	Y	Y	Y	Y	Y	Y
KDN38070.1	Y	Y	Y	Y	Y	Y	Y	Y	Y	Y	Y	Y	Y	Y	Y	Y	0	Y	Y	Y	Y	Y	Y	Y	Y	0	Y
KDN38071.1	Y	Y	Y	Y	Y	Y	Y	Y	Y	Y	Y	Y	Y	Y	Y	Y	0	Y	Y	Y	Y	Y	Y	Y	Y	0	Y
KDN38351.1	Y	Y	Y	Y	Y	Y	Y	Y	Y	Y	Y	Y	Y	Y	Y	0	0	Y	Y	Y	Y	Y	Y	Y	Y	Y	Y
KDN38358.1	Y	Y	Y	Y	Y	0	Y	Y	Y	Y	Y	Y	Y	Y	Y	Y	Y	Y	Y	Y	0	Y	Y	Y	Y	Y	Y
KDN40461.1	Y	Y	Y	Y	Y	Y	Y	Y	Y	Y	0	Y	Y	Y	Y	Y	Y	0	Y	Y	Y	Y	Y	Y	Y	Y	Y
KDN41024.1	Y	Y	Y	Y	Y	Y	Y	Y	Y	Y	Y	Y	Y	Y	Y	0	0	Y	Y	Y	Y	Y	Y	Y	Y	Y	Y
KDN41553.1	Y	Y	Y	Y	Y	Y	Y	Y	Y	Y	Y	Y	Y	Y	Y	0	0	Y	Y	Y	Y	Y	Y	Y	Y	Y	Y
KDN41939.1	Y	Y	Y	Y	Y	Y	Y	Y	Y	Y	Y	Y	Y	Y	0	Y	Y	Y	Y	Y	Y	Y	Y	0	Y	Y	Y
KDN42650.1	Y	Y	Y	Y	Y	Y	Y	Y	Y	Y	Y	Y	Y	Y	Y	0	0	Y	Y	Y	Y	Y	Y	Y	Y	Y	Y
KDN43155.1	Y	Y	Y	Y	Y	Y	Y	Y	Y	Y	Y	Y	Y	Y	Y	0	0	Y	Y	Y	Y	Y	Y	Y	Y	Y	Y
KDN43729.1	Y	Y	Y	Y	Y	Y	Y	Y	Y	Y	Y	Y	Y	Y	Y	0	0	Y	Y	Y	Y	Y	Y	Y	Y	Y	Y
KDN44424.1	Y	Y	Y	Y	Y	Y	Y	Y	Y	Y	Y	Y	Y	Y	Y	0	0	Y	Y	Y	Y	Y	Y	Y	Y	Y	Y
KDN44431.1	Y	Y	Y	Y	Y	Y	Y	Y	Y	Y	Y	Y	Y	Y	Y	0	0	Y	Y	Y	Y	Y	Y	Y	Y	Y	Y
KDN44633.1	Y	Y	Y	Y	Y	Y	Y	Y	Y	Y	Y	Y	Y	Y	0	Y	Y	Y	Y	Y	Y	Y	Y	0	Y	Y	Y
KDN45127.1	Y	Y	Y	Y	Y	Y	Y	Y	Y	Y	Y	Y	Y	Y	Y	0	0	Y	Y	Y	Y	Y	Y	Y	Y	Y	Y
KDN45779.1	Y	Y	Y	Y	Y	Y	Y	Y	Y	Y	Y	Y	Y	Y	Y	Y	0	Y	Y	Y	Y	Y	Y	Y	Y	0	Y
KDN48273.1	Y	Y	Y	Y	Y	Y	Y	Y	Y	Y	0	Y	Y	Y	Y	Y	Y	0	Y	Y	Y	Y	Y	Y	Y	Y	Y
KDN50983.1	Y	Y	Y	Y	Y	Y	Y	Y	Y	Y	Y	Y	Y	0	0	Y	Y	Y	Y	Y	Y	Y	Y	Y	Y	Y	Y
KDN51007.1	Y	Y	Y	Y	Y	Y	Y	Y	Y	Y	Y	Y	Y	Y	Y	0	0	Y	Y	Y	Y	Y	Y	Y	Y	Y	Y
KDN33514.1	Y	Y	Y	Y	Y	Y	Y	Y	Y	Y	Y	Y	Y	Y	Y	Y	0	0	Y	Y	Y	Y	Y	0	Y	Y	Y
KDN37516.1	Y	Y	Y	Y	Y	0	0	Y	Y	Y	Y	Y	Y	Y	0	Y	Y	Y	Y	Y	Y	Y	Y	Y	Y	Y	Y
KDN37694.1	Y	Y	Y	Y	Y	Y	Y	Y	Y	Y	Y	Y	Y	Y	Y	Y	0	0	Y	Y	Y	Y	Y	0	Y	Y	Y
KDN37710.1	Y	Y	Y	Y	Y	Y	Y	Y	Y	Y	Y	Y	Y	Y	Y	Y	0	0	Y	Y	Y	Y	Y	0	Y	Y	Y
KDN39071.1	Y	Y	Y	Y	Y	Y	Y	Y	Y	Y	Y	Y	Y	Y	0	Y	0	Y	Y	Y	Y	Y	Y	0	Y	Y	Y
KDN40548.1	Y	Y	Y	Y	Y	Y	Y	Y	Y	Y	Y	Y	Y	Y	Y	Y	0	0	Y	Y	Y	Y	Y	0	Y	Y	Y
KDN41374.1	Y	Y	Y	Y	Y	Y	Y	Y	Y	Y	Y	Y	Y	Y	Y	Y	0	0	Y	Y	Y	Y	Y	0	Y	Y	Y
KDN41389.1	Y	Y	Y	Y	Y	Y	Y	Y	Y	Y	Y	Y	Y	Y	Y	Y	0	0	Y	Y	Y	Y	Y	0	Y	Y	Y
KDN41483.1	Y	Y	Y	Y	Y	Y	Y	Y	Y	Y	Y	Y	Y	Y	Y	Y	0	0	Y	Y	Y	Y	Y	0	Y	Y	Y
KDN41640.1	Y	Y	Y	Y	Y	Y	Y	Y	Y	Y	Y	Y	Y	Y	Y	Y	0	0	Y	Y	Y	Y	Y	0	Y	Y	Y
KDN41929.1	Y	Y	Y	Y	Y	Y	Y	Y	Y	Y	Y	Y	0	Y	Y	Y	Y	0	Y	Y	Y	Y	Y	0	Y	Y	Y
KDN42687.1	Y	Y	Y	Y	Y	Y	Y	Y	Y	Y	Y	Y	Y	Y	Y	Y	0	0	Y	Y	Y	Y	Y	0	Y	Y	Y
KDN42689.1	Y	Y	Y	Y	Y	Y	Y	Y	Y	Y	Y	Y	Y	Y	Y	Y	0	0	Y	Y	Y	Y	Y	0	Y	Y	Y
KDN45026.1	Y	Y	Y	Y	Y	Y	Y	Y	Y	Y	Y	Y	Y	Y	Y	Y	Y	Y	0	0	Y	Y	Y	0	Y	Y	Y
KDN45027.1	Y	Y	Y	Y	Y	Y	Y	Y	Y	Y	Y	Y	Y	Y	Y	Y	Y	Y	0	0	Y	Y	Y	0	Y	Y	Y
KDN45657.1	Y	Y	Y	Y	Y	Y	Y	Y	Y	Y	Y	Y	Y	0	Y	Y	Y	0	Y	Y	Y	Y	Y	0	Y	Y	Y
KDN46857.1	Y	Y	Y	Y	Y	Y	Y	Y	Y	Y	0	Y	Y	Y	Y	Y	Y	0	Y	Y	Y	Y	Y	0	Y	Y	Y
KDN47670.1	Y	Y	Y	Y	Y	Y	Y	Y	Y	Y	Y	Y	Y	Y	Y	Y	0	0	Y	Y	Y	Y	Y	0	Y	Y	Y
KDN48658.1	Y	Y	Y	Y	Y	Y	Y	Y	Y	Y	Y	Y	Y	Y	Y	0	Y	Y	Y	Y	Y	Y	0	0	Y	Y	Y
KDN48947.1	Y	Y	Y	Y	Y	Y	Y	Y	Y	Y	Y	Y	Y	Y	Y	Y	Y	Y	0	0	Y	Y	Y	0	Y	Y	Y
KDN48988.1	Y	Y	Y	Y	Y	Y	Y	Y	Y	Y	Y	Y	Y	Y	Y	Y	Y	Y	0	0	Y	Y	Y	0	Y	Y	Y
KDN49152.1	Y	Y	Y	Y	Y	Y	Y	Y	Y	Y	Y	Y	Y	Y	Y	Y	0	0	Y	Y	Y	Y	Y	0	Y	Y	Y
KDN35362.1	Y	Y	Y	Y	Y	Y	Y	Y	Y	0	Y	Y	Y	Y	Y	Y	0	Y	Y	Y	Y	Y	0	0	Y	Y	Y
KDN36613.1	Y	Y	Y	Y	Y	Y	Y	Y	Y	Y	Y	Y	Y	Y	0	Y	0	0	Y	Y	Y	Y	Y	0	Y	Y	Y
KDN37174.1	Y	Y	Y	Y	Y	Y	Y	Y	Y	0	Y	Y	Y	Y	Y	Y	0	0	Y	Y	Y	Y	Y	0	Y	Y	Y
KDN38892.1	Y	Y	Y	Y	Y	Y	Y	Y	Y	0	Y	Y	Y	Y	Y	Y	0	Y	Y	Y	Y	Y	0	0	Y	Y	Y
KDN40181.1	Y	Y	Y	Y	Y	Y	Y	Y	Y	0	Y	Y	Y	Y	Y	Y	0	Y	Y	Y	Y	Y	0	0	Y	Y	Y
KDN42704.1	Y	Y	Y	Y	Y	Y	Y	Y	Y	Y	Y	Y	Y	Y	Y	Y	0	0	0	Y	Y	Y	Y	0	Y	Y	Y
KDN45132.1	Y	Y	Y	Y	Y	Y	Y	Y	Y	0	Y	Y	Y	Y	Y	Y	0	0	Y	Y	Y	Y	Y	0	Y	Y	Y
KDN46189.1	Y	Y	Y	Y	Y	Y	Y	Y	Y	Y	Y	Y	Y	Y	Y	Y	0	0	0	Y	Y	Y	Y	0	Y	Y	Y
KDN47290.1	0	Y	Y	0	Y	0	0	Y	Y	Y	Y	Y	Y	Y	Y	Y	Y	Y	Y	Y	Y	Y	Y	Y	Y	Y	Y
KDN49808.1	Y	Y	Y	0	0	0	Y	Y	Y	Y	Y	Y	Y	Y	Y	Y	Y	0	Y	Y	Y	Y	Y	Y	Y	Y	Y
KDN51920.1	Y	Y	Y	Y	Y	Y	Y	Y	Y	Y	Y	Y	Y	Y	Y	Y	0	0	Y	Y	Y	Y	0	0	Y	Y	Y
KDN33404.1	Y	Y	Y	Y	Y	Y	Y	Y	Y	0	0	Y	Y	Y	Y	0	Y	0	Y	Y	Y	Y	Y	0	Y	Y	Y
KDN40214.1	Y	Y	Y	Y	Y	Y	Y	Y	Y	Y	Y	Y	Y	Y	0	0	0	0	Y	Y	Y	Y	Y	0	Y	Y	Y
KDN40237.1	Y	Y	Y	Y	Y	Y	Y	Y	Y	Y	Y	Y	Y	Y	0	0	0	0	Y	Y	Y	Y	Y	0	Y	Y	Y
KDN42223.1	Y	Y	Y	Y	Y	Y	Y	Y	Y	Y	Y	Y	Y	0	0	0	Y	0	Y	Y	0	Y	Y	Y	Y	Y	Y
KDN45724.1	Y	Y	Y	Y	Y	Y	Y	Y	Y	Y	Y	Y	Y	Y	0	0	0	0	Y	Y	Y	Y	Y	0	Y	Y	Y
KDN48783.1	Y	Y	Y	Y	Y	Y	Y	Y	Y	0	0	Y	Y	Y	0	0	Y	0	Y	Y	Y	Y	Y	Y	Y	Y	Y
KDN49762.1	Y	Y	Y	Y	Y	Y	Y	Y	Y	Y	Y	Y	Y	Y	0	0	Y	0	Y	Y	Y	Y	Y	0	Y	0	Y
KDN51149.1	0	0	0	0	0	Y	Y	Y	Y	Y	Y	Y	Y	Y	Y	Y	Y	Y	Y	Y	Y	Y	Y	Y	Y	Y	Y
KDN35448.1	Y	Y	Y	Y	Y	Y	Y	Y	Y	Y	Y	Y	Y	Y	0	0	0	0	Y	Y	Y	Y	Y	0	Y	0	Y
KDN36721.1	Y	Y	Y	Y	Y	Y	Y	Y	Y	Y	Y	Y	Y	Y	0	0	0	Y	0	Y	Y	Y	0	0	Y	Y	Y
KDN37773.1	Y	Y	Y	Y	Y	Y	Y	Y	Y	Y	Y	Y	Y	Y	Y	Y	Y	Y	Y	0	Y	0	0	0	0	Y	0
KDN38532.1	Y	Y	Y	Y	Y	Y	Y	Y	Y	Y	Y	Y	Y	Y	0	0	0	0	Y	Y	Y	Y	Y	0	Y	0	Y
KDN39111.1	Y	Y	Y	Y	Y	Y	Y	Y	Y	0	Y	Y	0	Y	0	0	0	Y	0	Y	Y	Y	Y	Y	Y	Y	Y
KDN39432.1	Y	Y	Y	Y	Y	Y	Y	Y	Y	Y	Y	Y	Y	Y	Y	Y	Y	Y	Y	0	Y	0	0	0	0	Y	0
KDN46872.1	Y	Y	Y	Y	Y	Y	Y	Y	Y	Y	Y	Y	Y	Y	0	0	0	0	Y	Y	Y	Y	Y	0	Y	0	Y
KDN46888.1	Y	Y	Y	Y	Y	Y	Y	Y	Y	Y	Y	Y	Y	Y	0	0	0	0	Y	Y	Y	Y	Y	0	Y	0	Y
KDN48152.1	Y	Y	Y	Y	Y	Y	Y	Y	Y	Y	Y	Y	Y	Y	Y	Y	Y	Y	Y	0	Y	0	0	0	0	Y	0
KDN48421.1	Y	Y	Y	Y	Y	Y	Y	Y	Y	Y	Y	Y	Y	Y	0	0	0	0	Y	Y	Y	Y	Y	0	Y	0	Y
KDN50618.1	Y	Y	Y	Y	Y	Y	Y	Y	Y	0	Y	Y	0	Y	0	0	0	Y	0	Y	Y	Y	Y	Y	Y	Y	Y
KDN50619.1	Y	Y	Y	Y	Y	Y	Y	Y	Y	0	Y	Y	0	Y	0	0	0	Y	0	Y	Y	Y	Y	Y	Y	Y	Y
KDN33746.1	Y	Y	Y	Y	Y	Y	Y	Y	Y	Y	Y	Y	Y	Y	Y	Y	Y	Y	Y	Y	0	0	0	0	0	0	0
KDN34975.1	Y	Y	Y	Y	Y	Y	Y	Y	Y	Y	Y	Y	Y	Y	0	0	0	0	0	Y	Y	Y	Y	0	Y	Y	0
KDN34976.1	Y	Y	Y	Y	Y	Y	Y	Y	Y	Y	Y	Y	Y	Y	0	0	0	0	0	Y	Y	Y	Y	0	Y	Y	0
KDN35393.1	Y	Y	Y	Y	Y	Y	Y	Y	Y	0	Y	Y	Y	Y	0	0	0	0	0	Y	Y	Y	Y	0	Y	Y	Y
KDN37045.1	Y	Y	Y	Y	Y	Y	Y	Y	Y	Y	Y	Y	Y	Y	0	0	0	0	0	0	Y	Y	Y	0	Y	Y	Y
KDN38340.1	Y	Y	Y	Y	Y	Y	Y	Y	Y	Y	Y	Y	Y	Y	Y	0	0	Y	0	Y	Y	Y	Y	0	0	0	0
KDN39596.1	Y	Y	Y	Y	Y	Y	Y	Y	Y	Y	Y	Y	Y	Y	Y	Y	0	0	Y	Y	Y	0	0	0	Y	0	0
KDN40113.1	Y	Y	Y	Y	Y	Y	Y	Y	Y	0	0	0	0	0	0	Y	Y	0	Y	Y	Y	Y	Y	Y	Y	Y	Y
KDN42360.1	Y	Y	Y	Y	Y	Y	Y	Y	Y	0	Y	0	0	0	0	0	Y	Y	Y	Y	Y	Y	0	Y	Y	Y	Y
KDN42362.1	Y	Y	Y	Y	Y	Y	Y	Y	Y	0	Y	0	0	0	0	0	Y	Y	Y	Y	Y	Y	0	Y	Y	Y	Y
KDN47222.1	0	0	0	0	0	Y	Y	0	Y	Y	Y	Y	Y	Y	Y	Y	Y	Y	Y	Y	Y	Y	Y	0	Y	Y	Y
KDN47888.1	Y	Y	Y	Y	Y	Y	Y	Y	Y	0	Y	0	0	0	0	0	Y	Y	Y	Y	Y	Y	0	Y	Y	Y	Y
KDN47935.1	Y	Y	Y	Y	Y	Y	Y	Y	Y	0	Y	Y	Y	Y	Y	0	0	0	0	0	Y	Y	Y	0	Y	Y	Y
KDN50280.1	Y	Y	Y	Y	Y	Y	Y	Y	Y	Y	Y	Y	Y	Y	0	0	0	0	0	Y	Y	Y	Y	0	Y	Y	0
KDN51168.1	0	0	0	0	0	0	0	Y	Y	Y	Y	Y	Y	Y	Y	Y	Y	Y	Y	Y	Y	Y	Y	Y	Y	Y	Y
KDN35444.1	Y	Y	Y	Y	Y	Y	Y	Y	Y	Y	Y	Y	Y	Y	Y	Y	Y	Y	Y	0	0	0	0	0	0	0	0
KDN38538.1	Y	Y	0	Y	Y	Y	Y	Y	Y	0	Y	Y	Y	Y	Y	Y	0	Y	Y	0	Y	Y	0	0	Y	0	0
KDN42132.1	Y	Y	Y	Y	Y	Y	Y	Y	Y	Y	Y	Y	Y	Y	0	0	0	0	0	0	0	Y	Y	0	Y	Y	Y
KDN43226.1	Y	Y	Y	Y	Y	0	Y	Y	Y	Y	Y	0	0	0	0	0	0	0	Y	Y	Y	Y	Y	Y	Y	Y	Y
KDN50298.1	Y	Y	Y	Y	Y	Y	Y	Y	Y	Y	0	Y	Y	Y	Y	0	0	0	Y	0	Y	Y	0	0	Y	Y	0
KDN35085.1	Y	Y	Y	Y	Y	Y	Y	Y	Y	0	Y	0	0	Y	0	0	Y	Y	0	Y	Y	0	0	0	Y	Y	Y
KDN43245.1	Y	Y	Y	Y	Y	Y	Y	Y	Y	Y	Y	Y	Y	Y	Y	Y	Y	Y	0	0	0	0	0	0	0	0	0
KDN46852.1	Y	Y	Y	Y	Y	Y	Y	Y	Y	0	Y	0	0	0	0	0	0	Y	Y	Y	Y	Y	0	0	Y	Y	Y
KDN47387.1	Y	Y	Y	Y	Y	Y	Y	Y	Y	0	0	0	Y	0	Y	Y	0	0	Y	Y	Y	Y	0	0	0	Y	Y
KDN48655.1	Y	Y	Y	Y	Y	Y	Y	Y	Y	Y	Y	Y	Y	Y	Y	Y	Y	Y	0	0	0	0	0	0	0	0	0
KDN51253.1	0	0	0	0	0	0	Y	Y	Y	Y	Y	Y	Y	0	Y	Y	0	0	Y	Y	Y	Y	Y	Y	Y	Y	Y
KDN35705.1	Y	Y	Y	Y	Y	Y	Y	Y	Y	Y	Y	Y	Y	Y	Y	Y	0	Y	0	0	0	0	0	0	0	0	0
KDN38490.1	Y	Y	Y	Y	Y	Y	Y	Y	Y	Y	Y	Y	0	Y	Y	Y	Y	Y	0	0	0	0	0	0	0	0	0
KDN48955.1	Y	Y	Y	Y	Y	Y	Y	Y	Y	Y	Y	Y	Y	Y	Y	Y	Y	0	0	0	0	0	0	0	0	0	0
KDN33538.1	Y	Y	Y	Y	Y	Y	Y	Y	Y	Y	Y	Y	Y	Y	Y	Y	0	0	0	0	0	0	0	0	0	0	0
KDN33749.1	Y	Y	Y	Y	Y	Y	Y	Y	Y	Y	0	0	Y	0	0	0	Y	0	Y	Y	0	Y	0	0	Y	0	0
KDN33925.1	Y	Y	Y	Y	Y	0	Y	Y	Y	Y	0	Y	Y	Y	Y	Y	0	Y	Y	0	0	0	0	0	0	0	0
KDN34899.1	Y	Y	Y	Y	Y	Y	Y	Y	Y	Y	Y	Y	Y	Y	Y	Y	0	0	0	0	0	0	0	0	0	0	0
KDN40043.1	Y	Y	Y	Y	Y	Y	Y	Y	Y	Y	Y	Y	Y	Y	Y	Y	0	0	0	0	0	0	0	0	0	0	0
KDN43026.1	Y	Y	Y	Y	Y	Y	Y	Y	Y	Y	0	0	Y	0	0	0	Y	0	Y	Y	0	Y	0	0	Y	0	0
KDN44771.1	Y	Y	Y	Y	Y	Y	Y	Y	Y	Y	Y	Y	Y	Y	Y	Y	0	0	0	0	0	0	0	0	0	0	0
KDN45510.1	Y	Y	Y	0	0	Y	Y	Y	Y	0	Y	Y	Y	0	0	0	0	0	Y	Y	Y	0	0	0	Y	Y	Y
KDN49797.1	Y	Y	Y	Y	Y	Y	Y	Y	Y	0	0	Y	Y	Y	0	Y	0	0	0	0	Y	0	0	0	0	Y	Y
KDN50224.1	Y	Y	Y	Y	Y	Y	Y	Y	Y	Y	Y	Y	Y	Y	0	Y	Y	0	0	0	0	0	0	0	0	0	0
KDN33060.1	Y	Y	Y	Y	Y	0	0	0	Y	Y	Y	Y	0	Y	0	0	0	0	0	0	Y	Y	0	0	Y	Y	Y
KDN35095.1	Y	Y	Y	Y	Y	Y	Y	Y	Y	Y	0	Y	0	Y	0	0	0	0	0	0	0	Y	0	0	Y	0	Y
KDN35477.1	Y	Y	Y	Y	Y	Y	Y	Y	Y	Y	0	0	Y	Y	Y	Y	0	Y	0	0	0	0	0	0	0	0	0
KDN37699.1	Y	0	Y	0	0	Y	Y	0	Y	Y	0	Y	0	Y	Y	0	0	0	Y	Y	Y	Y	Y	0	0	Y	0
KDN38900.1	Y	Y	Y	Y	Y	Y	Y	Y	Y	Y	Y	Y	Y	Y	0	Y	0	0	0	0	0	0	0	0	0	0	0
KDN39232.1	Y	Y	Y	Y	Y	Y	Y	Y	Y	Y	Y	Y	Y	Y	0	Y	0	0	0	0	0	0	0	0	0	0	0
KDN40771.1	Y	Y	0	Y	Y	Y	Y	Y	Y	0	0	Y	Y	Y	Y	0	0	0	0	0	Y	Y	Y	0	0	0	0
KDN41728.1	Y	Y	Y	Y	Y	Y	Y	Y	Y	0	Y	Y	Y	Y	Y	Y	0	0	0	0	0	0	0	0	0	0	0
KDN41729.1	Y	Y	Y	Y	Y	Y	Y	Y	Y	0	Y	Y	Y	Y	Y	Y	0	0	0	0	0	0	0	0	0	0	0
KDN43643.1	Y	Y	Y	Y	Y	Y	Y	Y	Y	Y	0	0	Y	Y	Y	Y	0	Y	0	0	0	0	0	0	0	0	0
KDN45979.1	Y	Y	Y	Y	Y	0	0	0	Y	Y	Y	Y	0	Y	0	0	0	0	0	0	Y	Y	0	0	Y	Y	Y
KDN46356.1	Y	Y	Y	Y	Y	Y	Y	Y	Y	Y	0	Y	0	Y	0	0	0	0	0	0	0	Y	0	0	Y	0	Y
KDN51277.1	Y	Y	Y	Y	Y	Y	Y	Y	Y	0	Y	Y	Y	Y	0	Y	Y	0	0	0	0	0	0	0	0	0	0
KDN51539.1	Y	Y	Y	Y	Y	Y	Y	Y	Y	Y	0	0	Y	Y	Y	Y	0	Y	0	0	0	0	0	0	0	0	0
KDN51540.1	Y	Y	Y	Y	Y	Y	Y	Y	Y	Y	0	0	Y	Y	Y	Y	0	Y	0	0	0	0	0	0	0	0	0
KDN33400.1	Y	0	Y	Y	Y	Y	0	Y	Y	Y	Y	Y	Y	Y	Y	Y	0	0	0	0	0	0	0	0	0	0	0
KDN38215.1	Y	Y	Y	Y	Y	Y	Y	Y	Y	0	0	0	0	0	0	0	0	0	Y	Y	Y	Y	Y	0	0	0	0
KDN45115.1	Y	Y	Y	Y	Y	Y	Y	0	Y	Y	Y	Y	Y	Y	Y	0	0	0	0	0	0	0	0	0	0	0	0
KDN46830.1	Y	Y	Y	Y	Y	Y	Y	Y	Y	Y	0	Y	Y	Y	0	0	0	Y	0	0	0	0	0	0	0	0	0
KDN46831.1	Y	Y	Y	Y	Y	Y	Y	Y	Y	Y	0	Y	Y	Y	0	0	0	Y	0	0	0	0	0	0	0	0	0
KDN48656.1	Y	Y	Y	Y	Y	Y	Y	Y	Y	0	0	Y	Y	Y	Y	Y	0	0	0	0	0	0	0	0	0	0	0
KDN50202.1	Y	Y	Y	Y	Y	0	Y	Y	Y	Y	0	Y	Y	Y	Y	0	0	Y	0	0	0	0	0	0	0	0	0
KDN50273.1	Y	Y	Y	Y	Y	Y	0	Y	Y	Y	Y	Y	Y	Y	Y	0	0	0	0	0	0	0	0	0	0	0	0
KDN50648.1	Y	Y	Y	Y	Y	Y	Y	Y	Y	Y	0	0	0	0	0	0	0	0	0	0	Y	0	0	0	Y	Y	Y
KDN33542.1	Y	Y	Y	Y	Y	Y	Y	Y	Y	0	Y	0	Y	Y	0	0	0	0	0	0	0	0	Y	0	0	0	0
KDN37352.1	Y	Y	Y	Y	Y	Y	Y	Y	Y	0	0	0	Y	0	0	0	Y	0	Y	Y	0	0	0	0	0	0	0
KDN38167.1	Y	0	Y	Y	Y	Y	0	Y	Y	Y	Y	Y	Y	0	0	Y	Y	0	0	0	0	0	0	0	0	0	0
KDN41266.1	Y	Y	Y	Y	Y	Y	Y	Y	Y	Y	0	Y	Y	Y	0	0	0	0	0	0	0	0	0	0	0	0	0
KDN41632.1	Y	Y	Y	Y	Y	Y	Y	Y	Y	0	0	0	0	0	0	0	0	0	Y	Y	Y	Y	0	0	0	0	0
KDN43702.1	Y	Y	Y	Y	Y	Y	Y	Y	Y	0	0	0	0	0	0	0	0	0	Y	Y	Y	Y	0	0	0	0	0
KDN44609.1	Y	Y	Y	Y	Y	Y	Y	Y	Y	0	0	Y	Y	Y	0	0	0	Y	0	0	0	0	0	0	0	0	0
KDN45518.1	Y	Y	Y	Y	Y	Y	Y	Y	Y	0	0	0	Y	0	0	0	Y	0	Y	Y	0	0	0	0	0	0	0
KDN35806.1	Y	Y	Y	Y	Y	Y	Y	Y	Y	Y	0	0	0	0	0	Y	0	Y	0	0	0	0	0	0	0	0	0
KDN39430.1	Y	Y	Y	Y	Y	Y	Y	Y	Y	Y	0	0	0	0	0	Y	0	0	0	0	0	0	0	0	0	0	0
KDN44795.1	Y	Y	Y	Y	Y	Y	Y	Y	Y	Y	0	0	0	0	0	Y	0	0	0	0	0	0	0	0	0	0	0
KDN44799.1	Y	Y	Y	Y	Y	Y	Y	Y	Y	Y	0	0	0	0	0	Y	0	0	0	0	0	0	0	0	0	0	0
KDN33638.1	0	Y	0	0	0	0	Y	Y	Y	Y	Y	Y	0	Y	Y	Y	0	0	0	0	0	0	0	0	0	0	0
KDN37090.1	Y	Y	Y	Y	Y	Y	Y	Y	Y	0	Y	0	0	0	0	0	0	0	0	0	0	0	0	0	0	0	0
KDN38836.1	Y	Y	Y	Y	Y	Y	Y	Y	Y	0	0	0	0	0	0	0	0	0	0	0	Y	0	0	0	0	0	0
KDN39119.1	Y	Y	Y	Y	Y	Y	Y	Y	Y	Y	0	0	0	0	0	0	0	0	0	0	0	0	0	0	0	0	0
KDN40910.1	Y	Y	Y	Y	Y	Y	Y	Y	Y	0	0	0	0	0	Y	0	0	0	0	0	0	0	0	0	0	0	0
KDN42121.1	Y	0	Y	Y	Y	0	Y	Y	Y	Y	0	0	Y	0	0	0	0	0	0	0	Y	0	0	0	0	0	0
KDN43031.1	Y	Y	Y	Y	Y	0	Y	Y	Y	0	0	0	0	Y	0	Y	0	0	0	0	0	0	0	0	0	0	0
KDN51151.1	Y	Y	Y	Y	Y	Y	Y	Y	Y	Y	0	0	0	0	0	0	0	0	0	0	0	0	0	0	0	0	0
KDN37292.1	Y	Y	Y	Y	Y	Y	Y	0	Y	0	0	0	0	Y	0	0	0	0	0	0	0	0	0	0	0	0	0
KDN42173.1	Y	Y	Y	Y	Y	0	Y	Y	Y	0	0	0	0	Y	0	0	0	0	0	0	0	0	0	0	0	0	0
KDN47686.1	Y	Y	Y	Y	Y	Y	0	Y	Y	0	Y	0	0	0	0	0	0	0	0	0	0	0	0	0	0	0	0
KDN50144.1	0	0	0	0	0	0	0	0	Y	0	0	0	0	0	0	0	0	0	Y	Y	Y	Y	Y	0	Y	Y	Y
KDN38467.1	Y	0	Y	Y	Y	Y	Y	0	Y	Y	0	0	0	0	0	0	0	0	0	0	0	0	0	0	0	0	0
KDN43833.1	Y	Y	Y	Y	Y	0	0	0	Y	0	0	0	0	0	0	0	0	0	Y	0	Y	0	0	0	0	0	0
KDN43989.1	Y	Y	Y	Y	Y	0	0	Y	Y	0	0	Y	0	0	0	0	0	0	0	0	0	0	0	0	0	0	0
KDN46404.1	Y	Y	Y	Y	Y	0	0	0	Y	0	0	0	0	0	0	0	0	Y	0	0	0	0	0	0	0	0	0
KDN35846.1	0	0	0	0	0	0	0	0	Y	0	0	0	0	0	0	0	0	0	Y	0	0	0	0	0	0	0	0
KDN32907.1	Y	Y	Y	Y	Y	Y	Y	Y	Y	0	0	0	0	0	0	0	0	0	0	0	0	0	0	0	0	0	0
KDN33651.1	Y	Y	Y	Y	Y	Y	Y	Y	Y	0	0	0	0	0	0	0	0	0	0	0	0	0	0	0	0	0	0
KDN34317.1	Y	Y	Y	Y	Y	Y	Y	Y	Y	0	0	0	0	0	0	0	0	0	0	0	0	0	0	0	0	0	0
KDN35144.1	Y	Y	Y	Y	Y	Y	Y	Y	Y	0	0	0	0	0	0	0	0	0	0	0	0	0	0	0	0	0	0
KDN35870.1	Y	Y	Y	Y	Y	Y	Y	Y	Y	0	0	0	0	0	0	0	0	0	0	0	0	0	0	0	0	0	0
KDN35954.1	Y	Y	Y	Y	Y	Y	Y	Y	Y	0	0	0	0	0	0	0	0	0	0	0	0	0	0	0	0	0	0
KDN36445.1	Y	Y	Y	Y	Y	Y	Y	Y	Y	0	0	0	0	0	0	0	0	0	0	0	0	0	0	0	0	0	0
KDN36710.1	Y	Y	Y	Y	Y	Y	Y	Y	Y	0	0	0	0	0	0	0	0	0	0	0	0	0	0	0	0	0	0
KDN37136.1	Y	Y	Y	Y	Y	Y	Y	Y	Y	0	0	0	0	0	0	0	0	0	0	0	0	0	0	0	0	0	0
KDN37189.1	Y	Y	Y	Y	Y	Y	Y	Y	Y	0	0	0	0	0	0	0	0	0	0	0	0	0	0	0	0	0	0
KDN39811.1	Y	Y	Y	Y	Y	Y	Y	Y	Y	0	0	0	0	0	0	0	0	0	0	0	0	0	0	0	0	0	0
KDN40387.1	Y	Y	Y	Y	Y	Y	Y	Y	Y	0	0	0	0	0	0	0	0	0	0	0	0	0	0	0	0	0	0
KDN40399.1	Y	Y	Y	Y	Y	Y	Y	Y	Y	0	0	0	0	0	0	0	0	0	0	0	0	0	0	0	0	0	0
KDN40828.1	Y	Y	Y	Y	Y	Y	Y	Y	Y	0	0	0	0	0	0	0	0	0	0	0	0	0	0	0	0	0	0
KDN40928.1	Y	Y	Y	Y	Y	Y	Y	Y	Y	0	0	0	0	0	0	0	0	0	0	0	0	0	0	0	0	0	0
KDN42014.1	Y	Y	Y	Y	Y	Y	Y	Y	Y	0	0	0	0	0	0	0	0	0	0	0	0	0	0	0	0	0	0
KDN43854.1	Y	Y	Y	Y	Y	Y	Y	Y	Y	0	0	0	0	0	0	0	0	0	0	0	0	0	0	0	0	0	0
KDN46598.1	Y	Y	Y	Y	Y	Y	Y	Y	Y	0	0	0	0	0	0	0	0	0	0	0	0	0	0	0	0	0	0
KDN46657.1	Y	Y	Y	Y	Y	Y	Y	Y	Y	0	0	0	0	0	0	0	0	0	0	0	0	0	0	0	0	0	0
KDN47281.1	Y	Y	Y	Y	Y	Y	Y	Y	Y	0	0	0	0	0	0	0	0	0	0	0	0	0	0	0	0	0	0
KDN48780.1	Y	Y	Y	Y	Y	Y	Y	Y	Y	0	0	0	0	0	0	0	0	0	0	0	0	0	0	0	0	0	0
KDN49781.1	Y	Y	Y	Y	Y	Y	Y	Y	Y	0	0	0	0	0	0	0	0	0	0	0	0	0	0	0	0	0	0
KDN34484.1	Y	Y	0	Y	Y	Y	Y	Y	Y	0	0	0	0	0	0	0	0	0	0	0	0	0	0	0	0	0	0
KDN34658.1	Y	Y	Y	0	Y	Y	Y	Y	Y	0	0	0	0	0	0	0	0	0	0	0	0	0	0	0	0	0	0
KDN35685.1	Y	Y	Y	Y	Y	Y	Y	0	Y	0	0	0	0	0	0	0	0	0	0	0	0	0	0	0	0	0	0
KDN37863.1	Y	Y	Y	Y	Y	0	Y	Y	Y	0	0	0	0	0	0	0	0	0	0	0	0	0	0	0	0	0	0
KDN37887.1	Y	Y	Y	Y	Y	0	Y	Y	Y	0	0	0	0	0	0	0	0	0	0	0	0	0	0	0	0	0	0
KDN41409.1	Y	Y	Y	0	Y	Y	Y	Y	Y	0	0	0	0	0	0	0	0	0	0	0	0	0	0	0	0	0	0
KDN42640.1	Y	Y	Y	Y	Y	Y	Y	0	Y	0	0	0	0	0	0	0	0	0	0	0	0	0	0	0	0	0	0
KDN46414.1	Y	Y	Y	Y	Y	0	Y	Y	Y	0	0	0	0	0	0	0	0	0	0	0	0	0	0	0	0	0	0
KDN47045.1	Y	Y	Y	Y	Y	0	Y	Y	Y	0	0	0	0	0	0	0	0	0	0	0	0	0	0	0	0	0	0
KDN47230.1	Y	Y	Y	0	Y	Y	Y	Y	Y	0	0	0	0	0	0	0	0	0	0	0	0	0	0	0	0	0	0
KDN48692.1	Y	Y	Y	Y	Y	0	Y	Y	Y	0	0	0	0	0	0	0	0	0	0	0	0	0	0	0	0	0	0
KDN48693.1	Y	Y	Y	Y	Y	0	Y	Y	Y	0	0	0	0	0	0	0	0	0	0	0	0	0	0	0	0	0	0
KDN50642.1	Y	Y	Y	Y	Y	0	Y	Y	Y	0	0	0	0	0	0	0	0	0	0	0	0	0	0	0	0	0	0
KDN51951.1	0	Y	Y	Y	Y	Y	Y	Y	Y	0	0	0	0	0	0	0	0	0	0	0	0	0	0	0	0	0	0
KDN35325.1	Y	Y	Y	Y	0	0	Y	Y	Y	0	0	0	0	0	0	0	0	0	0	0	0	0	0	0	0	0	0
KDN37858.1	Y	Y	Y	Y	Y	0	0	Y	Y	0	0	0	0	0	0	0	0	0	0	0	0	0	0	0	0	0	0
KDN39030.1	Y	0	Y	Y	Y	Y	0	Y	Y	0	0	0	0	0	0	0	0	0	0	0	0	0	0	0	0	0	0
KDN39427.1	Y	Y	Y	Y	Y	0	0	Y	Y	0	0	0	0	0	0	0	0	0	0	0	0	0	0	0	0	0	0
KDN40829.1	Y	Y	Y	Y	Y	Y	0	0	Y	0	0	0	0	0	0	0	0	0	0	0	0	0	0	0	0	0	0
KDN43526.1	Y	Y	Y	Y	Y	0	Y	0	Y	0	0	0	0	0	0	0	0	0	0	0	0	0	0	0	0	0	0
KDN43754.1	Y	Y	Y	Y	Y	Y	0	0	Y	0	0	0	0	0	0	0	0	0	0	0	0	0	0	0	0	0	0
KDN48412.1	Y	Y	Y	Y	Y	Y	0	0	Y	0	0	0	0	0	0	0	0	0	0	0	0	0	0	0	0	0	0
KDN48786.1	Y	0	Y	Y	Y	Y	0	Y	Y	0	0	0	0	0	0	0	0	0	0	0	0	0	0	0	0	0	0
KDN34070.1	Y	Y	Y	Y	Y	0	0	0	Y	0	0	0	0	0	0	0	0	0	0	0	0	0	0	0	0	0	0
KDN43836.1	Y	Y	Y	Y	Y	0	0	0	Y	0	0	0	0	0	0	0	0	0	0	0	0	0	0	0	0	0	0
KDN48557.1	Y	0	Y	Y	0	0	Y	Y	Y	0	0	0	0	0	0	0	0	0	0	0	0	0	0	0	0	0	0
KDN43604.1	0	Y	0	Y	0	0	Y	Y	Y	0	0	0	0	0	0	0	0	0	0	0	0	0	0	0	0	0	0
KDN34534.1	0	0	0	0	0	Y	Y	Y	Y	0	0	0	0	0	0	0	0	0	0	0	0	0	0	0	0	0	0
KDN40325.1	Y	0	0	0	0	0	Y	Y	Y	0	0	0	0	0	0	0	0	0	0	0	0	0	0	0	0	0	0
KDN44215.1	0	0	0	Y	0	Y	Y	0	Y	0	0	0	0	0	0	0	0	0	0	0	0	0	0	0	0	0	0
KDN45323.1	0	Y	0	Y	0	Y	0	0	Y	0	0	0	0	0	0	0	0	0	0	0	0	0	0	0	0	0	0
KDN34291.1	0	0	0	0	0	0	Y	Y	Y	0	0	0	0	0	0	0	0	0	0	0	0	0	0	0	0	0	0
KDN35727.1	0	0	0	0	0	0	Y	Y	Y	0	0	0	0	0	0	0	0	0	0	0	0	0	0	0	0	0	0
KDN36708.1	0	0	0	0	0	0	Y	Y	Y	0	0	0	0	0	0	0	0	0	0	0	0	0	0	0	0	0	0
KDN36898.1	0	0	0	0	0	0	Y	Y	Y	0	0	0	0	0	0	0	0	0	0	0	0	0	0	0	0	0	0
KDN38503.1	0	0	Y	0	0	Y	0	0	Y	0	0	0	0	0	0	0	0	0	0	0	0	0	0	0	0	0	0
KDN39899.1	0	0	0	0	0	0	Y	Y	Y	0	0	0	0	0	0	0	0	0	0	0	0	0	0	0	0	0	0
KDN43027.1	0	0	0	0	0	0	Y	Y	Y	0	0	0	0	0	0	0	0	0	0	0	0	0	0	0	0	0	0
KDN45390.1	0	0	0	0	0	0	Y	Y	Y	0	0	0	0	0	0	0	0	0	0	0	0	0	0	0	0	0	0
KDN46762.1	0	0	0	0	0	Y	Y	0	Y	0	0	0	0	0	0	0	0	0	0	0	0	0	0	0	0	0	0
KDN51601.1	0	0	0	0	0	0	Y	Y	Y	0	0	0	0	0	0	0	0	0	0	0	0	0	0	0	0	0	0
KDN34541.1	0	0	0	0	0	Y	0	0	Y	0	0	0	0	0	0	0	0	0	0	0	0	0	0	0	0	0	0
KDN34585.1	0	0	0	0	0	0	0	Y	Y	0	0	0	0	0	0	0	0	0	0	0	0	0	0	0	0	0	0
KDN34587.1	0	0	0	0	0	0	0	Y	Y	0	0	0	0	0	0	0	0	0	0	0	0	0	0	0	0	0	0
KDN34680.1	0	0	0	0	0	0	0	Y	Y	0	0	0	0	0	0	0	0	0	0	0	0	0	0	0	0	0	0
KDN34901.1	0	0	0	0	0	0	0	Y	Y	0	0	0	0	0	0	0	0	0	0	0	0	0	0	0	0	0	0
KDN35258.1	0	0	0	0	0	Y	0	0	Y	0	0	0	0	0	0	0	0	0	0	0	0	0	0	0	0	0	0
KDN35470.1	0	0	0	0	0	0	Y	0	Y	0	0	0	0	0	0	0	0	0	0	0	0	0	0	0	0	0	0
KDN36188.1	0	0	0	0	0	0	0	Y	Y	0	0	0	0	0	0	0	0	0	0	0	0	0	0	0	0	0	0
KDN37183.1	0	0	0	0	0	0	0	Y	Y	0	0	0	0	0	0	0	0	0	0	0	0	0	0	0	0	0	0
KDN37489.1	0	0	0	0	0	0	0	Y	Y	0	0	0	0	0	0	0	0	0	0	0	0	0	0	0	0	0	0
KDN38920.1	0	0	0	0	0	0	Y	0	Y	0	0	0	0	0	0	0	0	0	0	0	0	0	0	0	0	0	0
KDN39059.1	0	0	0	0	0	0	0	Y	Y	0	0	0	0	0	0	0	0	0	0	0	0	0	0	0	0	0	0
KDN43745.1	0	0	0	0	0	0	Y	0	Y	0	0	0	0	0	0	0	0	0	0	0	0	0	0	0	0	0	0
KDN46675.1	0	0	0	0	0	0	0	Y	Y	0	0	0	0	0	0	0	0	0	0	0	0	0	0	0	0	0	0
KDN51939.1	0	0	0	0	0	0	Y	0	Y	0	0	0	0	0	0	0	0	0	0	0	0	0	0	0	0	0	0
KDN33099.1	0	0	0	0	0	0	0	0	Y	0	0	0	0	0	0	0	0	0	0	0	0	0	0	0	0	0	0
KDN33407.1	0	0	0	0	0	0	0	0	Y	0	0	0	0	0	0	0	0	0	0	0	0	0	0	0	0	0	0
KDN33573.1	0	0	0	0	0	0	0	0	Y	0	0	0	0	0	0	0	0	0	0	0	0	0	0	0	0	0	0
KDN33608.1	0	0	0	0	0	0	0	0	Y	0	0	0	0	0	0	0	0	0	0	0	0	0	0	0	0	0	0
KDN33723.1	0	0	0	0	0	0	0	0	Y	0	0	0	0	0	0	0	0	0	0	0	0	0	0	0	0	0	0
KDN33954.1	0	0	0	0	0	0	0	0	Y	0	0	0	0	0	0	0	0	0	0	0	0	0	0	0	0	0	0
KDN34004.1	0	0	0	0	0	0	0	0	Y	0	0	0	0	0	0	0	0	0	0	0	0	0	0	0	0	0	0
KDN34190.1	0	0	0	0	0	0	0	0	Y	0	0	0	0	0	0	0	0	0	0	0	0	0	0	0	0	0	0
KDN34234.1	0	0	0	0	0	0	0	0	Y	0	0	0	0	0	0	0	0	0	0	0	0	0	0	0	0	0	0
KDN34421.1	0	0	0	0	0	0	0	0	Y	0	0	0	0	0	0	0	0	0	0	0	0	0	0	0	0	0	0
KDN34423.1	0	0	0	0	0	0	0	0	Y	0	0	0	0	0	0	0	0	0	0	0	0	0	0	0	0	0	0
KDN34483.1	0	0	0	0	0	0	0	0	Y	0	0	0	0	0	0	0	0	0	0	0	0	0	0	0	0	0	0
KDN34744.1	0	0	0	0	0	0	0	0	Y	0	0	0	0	0	0	0	0	0	0	0	0	0	0	0	0	0	0
KDN34764.1	0	0	0	0	0	0	0	0	Y	0	0	0	0	0	0	0	0	0	0	0	0	0	0	0	0	0	0
KDN34806.1	0	0	0	0	0	0	0	0	Y	0	0	0	0	0	0	0	0	0	0	0	0	0	0	0	0	0	0
KDN34890.1	0	0	0	0	0	0	0	0	Y	0	0	0	0	0	0	0	0	0	0	0	0	0	0	0	0	0	0
KDN34929.1	0	0	0	0	0	0	0	0	Y	0	0	0	0	0	0	0	0	0	0	0	0	0	0	0	0	0	0
KDN35043.1	0	0	0	0	0	0	0	0	Y	0	0	0	0	0	0	0	0	0	0	0	0	0	0	0	0	0	0
KDN35126.1	0	0	0	0	0	0	0	0	Y	0	0	0	0	0	0	0	0	0	0	0	0	0	0	0	0	0	0
KDN35430.1	0	0	0	0	0	0	0	0	Y	0	0	0	0	0	0	0	0	0	0	0	0	0	0	0	0	0	0
KDN35474.1	0	0	0	0	0	0	0	0	Y	0	0	0	0	0	0	0	0	0	0	0	0	0	0	0	0	0	0
KDN35517.1	0	0	0	0	0	0	0	0	Y	0	0	0	0	0	0	0	0	0	0	0	0	0	0	0	0	0	0
KDN35518.1	0	0	0	0	0	0	0	0	Y	0	0	0	0	0	0	0	0	0	0	0	0	0	0	0	0	0	0
KDN35686.1	0	0	0	0	0	0	0	0	Y	0	0	0	0	0	0	0	0	0	0	0	0	0	0	0	0	0	0
KDN35793.1	0	0	0	0	0	0	0	0	Y	0	0	0	0	0	0	0	0	0	0	0	0	0	0	0	0	0	0
KDN35908.1	0	0	0	0	0	0	0	0	Y	0	0	0	0	0	0	0	0	0	0	0	0	0	0	0	0	0	0
KDN36066.1	0	0	0	0	0	0	0	0	Y	0	0	0	0	0	0	0	0	0	0	0	0	0	0	0	0	0	0
KDN36220.1	0	0	0	0	0	0	0	0	Y	0	0	0	0	0	0	0	0	0	0	0	0	0	0	0	0	0	0
KDN36372.1	0	0	0	0	0	0	0	0	Y	0	0	0	0	0	0	0	0	0	0	0	0	0	0	0	0	0	0
KDN36434.1	0	0	0	0	0	0	0	0	Y	0	0	0	0	0	0	0	0	0	0	0	0	0	0	0	0	0	0
KDN37293.1	0	0	0	0	0	0	0	0	Y	0	0	0	0	0	0	0	0	0	0	0	0	0	0	0	0	0	0
KDN37400.1	0	0	0	0	0	0	0	0	Y	0	0	0	0	0	0	0	0	0	0	0	0	0	0	0	0	0	0
KDN37567.1	0	0	0	0	0	0	0	0	Y	0	0	0	0	0	0	0	0	0	0	0	0	0	0	0	0	0	0
KDN37636.1	0	0	0	0	0	0	0	0	Y	0	0	0	0	0	0	0	0	0	0	0	0	0	0	0	0	0	0
KDN37702.1	0	0	0	0	0	0	0	0	Y	0	0	0	0	0	0	0	0	0	0	0	0	0	0	0	0	0	0
KDN37722.1	0	0	0	0	0	0	0	0	Y	0	0	0	0	0	0	0	0	0	0	0	0	0	0	0	0	0	0
KDN37901.1	0	0	0	0	0	0	0	0	Y	0	0	0	0	0	0	0	0	0	0	0	0	0	0	0	0	0	0
KDN38297.1	0	0	0	0	0	0	0	0	Y	0	0	0	0	0	0	0	0	0	0	0	0	0	0	0	0	0	0
KDN38546.1	0	0	0	0	0	0	0	0	Y	0	0	0	0	0	0	0	0	0	0	0	0	0	0	0	0	0	0
KDN38803.1	0	0	0	0	0	0	0	0	Y	0	0	0	0	0	0	0	0	0	0	0	0	0	0	0	0	0	0
KDN38914.1	0	0	0	0	0	0	0	0	Y	0	0	0	0	0	0	0	0	0	0	0	0	0	0	0	0	0	0
KDN38967.1	0	0	0	0	0	0	0	0	Y	0	0	0	0	0	0	0	0	0	0	0	0	0	0	0	0	0	0
KDN38975.1	0	0	0	0	0	0	0	0	Y	0	0	0	0	0	0	0	0	0	0	0	0	0	0	0	0	0	0
KDN38976.1	0	0	0	0	0	0	0	0	Y	0	0	0	0	0	0	0	0	0	0	0	0	0	0	0	0	0	0
KDN39032.1	0	0	0	0	0	0	0	0	Y	0	0	0	0	0	0	0	0	0	0	0	0	0	0	0	0	0	0
KDN39140.1	0	0	0	0	0	0	0	0	Y	0	0	0	0	0	0	0	0	0	0	0	0	0	0	0	0	0	0
KDN39185.1	0	0	0	0	0	0	0	0	Y	0	0	0	0	0	0	0	0	0	0	0	0	0	0	0	0	0	0
KDN39412.1	0	0	0	0	0	0	0	0	Y	0	0	0	0	0	0	0	0	0	0	0	0	0	0	0	0	0	0
KDN39517.1	0	0	0	0	0	0	0	0	Y	0	0	0	0	0	0	0	0	0	0	0	0	0	0	0	0	0	0
KDN39773.1	0	0	0	0	0	0	0	0	Y	0	0	0	0	0	0	0	0	0	0	0	0	0	0	0	0	0	0
KDN39967.1	0	0	0	0	0	0	0	0	Y	0	0	0	0	0	0	0	0	0	0	0	0	0	0	0	0	0	0
KDN40215.1	0	0	0	0	0	0	0	0	Y	0	0	0	0	0	0	0	0	0	0	0	0	0	0	0	0	0	0
KDN40551.1	0	0	0	0	0	0	0	0	Y	0	0	0	0	0	0	0	0	0	0	0	0	0	0	0	0	0	0
KDN41025.1	0	0	0	0	0	0	0	0	Y	0	0	0	0	0	0	0	0	0	0	0	0	0	0	0	0	0	0
KDN41106.1	0	0	0	0	0	0	0	0	Y	0	0	0	0	0	0	0	0	0	0	0	0	0	0	0	0	0	0
KDN41352.1	0	0	0	0	0	0	0	0	Y	0	0	0	0	0	0	0	0	0	0	0	0	0	0	0	0	0	0
KDN41404.1	0	0	0	0	0	0	0	0	Y	0	0	0	0	0	0	0	0	0	0	0	0	0	0	0	0	0	0
KDN41906.1	0	0	0	0	0	0	0	0	Y	0	0	0	0	0	0	0	0	0	0	0	0	0	0	0	0	0	0
KDN42096.1	0	0	0	0	0	0	0	0	Y	0	0	0	0	0	0	0	0	0	0	0	0	0	0	0	0	0	0
KDN42122.1	0	0	0	0	0	0	0	0	Y	0	0	0	0	0	0	0	0	0	0	0	0	0	0	0	0	0	0
KDN42425.1	0	0	0	0	0	0	0	0	Y	0	0	0	0	0	0	0	0	0	0	0	0	0	0	0	0	0	0
KDN43050.1	0	0	0	0	0	0	0	0	Y	0	0	0	0	0	0	0	0	0	0	0	0	0	0	0	0	0	0
KDN43055.1	0	0	0	0	0	0	0	0	Y	0	0	0	0	0	0	0	0	0	0	0	0	0	0	0	0	0	0
KDN43721.1	0	0	0	0	0	0	0	0	Y	0	0	0	0	0	0	0	0	0	0	0	0	0	0	0	0	0	0
KDN43861.1	0	0	0	0	0	0	0	0	Y	0	0	0	0	0	0	0	0	0	0	0	0	0	0	0	0	0	0
KDN43870.1	0	0	0	0	0	0	0	0	Y	0	0	0	0	0	0	0	0	0	0	0	0	0	0	0	0	0	0
KDN43994.1	0	0	0	0	0	0	0	0	Y	0	0	0	0	0	0	0	0	0	0	0	0	0	0	0	0	0	0
KDN44157.1	0	0	0	0	0	0	0	0	Y	0	0	0	0	0	0	0	0	0	0	0	0	0	0	0	0	0	0
KDN44171.1	0	0	0	0	0	0	0	0	Y	0	0	0	0	0	0	0	0	0	0	0	0	0	0	0	0	0	0
KDN44174.1	0	0	0	0	0	0	0	0	Y	0	0	0	0	0	0	0	0	0	0	0	0	0	0	0	0	0	0
KDN44277.1	0	0	0	0	0	0	0	0	Y	0	0	0	0	0	0	0	0	0	0	0	0	0	0	0	0	0	0
KDN44481.1	0	0	0	0	0	0	0	0	Y	0	0	0	0	0	0	0	0	0	0	0	0	0	0	0	0	0	0
KDN44587.1	0	0	0	0	0	0	0	0	Y	0	0	0	0	0	0	0	0	0	0	0	0	0	0	0	0	0	0
KDN44827.1	0	0	0	0	0	0	0	0	Y	0	0	0	0	0	0	0	0	0	0	0	0	0	0	0	0	0	0
KDN45005.1	0	0	0	0	0	0	0	0	Y	0	0	0	0	0	0	0	0	0	0	0	0	0	0	0	0	0	0
KDN45191.1	0	0	0	0	0	0	0	0	Y	0	0	0	0	0	0	0	0	0	0	0	0	0	0	0	0	0	0
KDN45722.1	0	0	0	0	0	0	0	0	Y	0	0	0	0	0	0	0	0	0	0	0	0	0	0	0	0	0	0
KDN46008.1	0	0	0	0	0	0	0	0	Y	0	0	0	0	0	0	0	0	0	0	0	0	0	0	0	0	0	0
KDN46015.1	0	0	0	0	0	0	0	0	Y	0	0	0	0	0	0	0	0	0	0	0	0	0	0	0	0	0	0
KDN46411.1	0	0	0	0	0	0	0	0	Y	0	0	0	0	0	0	0	0	0	0	0	0	0	0	0	0	0	0
KDN46862.1	0	0	0	0	0	0	0	0	Y	0	0	0	0	0	0	0	0	0	0	0	0	0	0	0	0	0	0
KDN46875.1	0	0	0	0	0	0	0	0	Y	0	0	0	0	0	0	0	0	0	0	0	0	0	0	0	0	0	0
KDN47126.1	0	0	0	0	0	0	0	0	Y	0	0	0	0	0	0	0	0	0	0	0	0	0	0	0	0	0	0
KDN47182.1	0	0	0	0	0	0	0	0	Y	0	0	0	0	0	0	0	0	0	0	0	0	0	0	0	0	0	0
KDN47473.1	0	0	0	0	0	0	0	0	Y	0	0	0	0	0	0	0	0	0	0	0	0	0	0	0	0	0	0
KDN47596.1	0	0	0	0	0	0	0	0	Y	0	0	0	0	0	0	0	0	0	0	0	0	0	0	0	0	0	0
KDN48382.1	0	0	0	0	0	0	0	0	Y	0	0	0	0	0	0	0	0	0	0	0	0	0	0	0	0	0	0
KDN48631.1	0	0	0	0	0	0	0	0	Y	0	0	0	0	0	0	0	0	0	0	0	0	0	0	0	0	0	0
KDN48660.1	0	0	0	0	0	0	0	0	Y	0	0	0	0	0	0	0	0	0	0	0	0	0	0	0	0	0	0
KDN48990.1	0	0	0	0	0	0	0	0	Y	0	0	0	0	0	0	0	0	0	0	0	0	0	0	0	0	0	0
KDN49024.1	0	0	0	0	0	0	0	0	Y	0	0	0	0	0	0	0	0	0	0	0	0	0	0	0	0	0	0
KDN49803.1	0	0	0	0	0	0	0	0	Y	0	0	0	0	0	0	0	0	0	0	0	0	0	0	0	0	0	0
KDN50007.1	0	0	0	0	0	0	0	0	Y	0	0	0	0	0	0	0	0	0	0	0	0	0	0	0	0	0	0
KDN50051.1	0	0	0	0	0	0	0	0	Y	0	0	0	0	0	0	0	0	0	0	0	0	0	0	0	0	0	0
KDN50296.1	0	0	0	0	0	0	0	0	Y	0	0	0	0	0	0	0	0	0	0	0	0	0	0	0	0	0	0
KDN50523.1	0	0	0	0	0	0	0	0	Y	0	0	0	0	0	0	0	0	0	0	0	0	0	0	0	0	0	0
KDN50617.1	0	0	0	0	0	0	0	0	Y	0	0	0	0	0	0	0	0	0	0	0	0	0	0	0	0	0	0
KDN50721.1	0	0	0	0	0	0	0	0	Y	0	0	0	0	0	0	0	0	0	0	0	0	0	0	0	0	0	0
KDN50758.1	0	0	0	0	0	0	0	0	Y	0	0	0	0	0	0	0	0	0	0	0	0	0	0	0	0	0	0
KDN50993.1	0	0	0	0	0	0	0	0	Y	0	0	0	0	0	0	0	0	0	0	0	0	0	0	0	0	0	0
KDN51055.1	0	0	0	0	0	0	0	0	Y	0	0	0	0	0	0	0	0	0	0	0	0	0	0	0	0	0	0
KDN51270.1	0	0	0	0	0	0	0	0	Y	0	0	0	0	0	0	0	0	0	0	0	0	0	0	0	0	0	0
KDN51521.1	0	0	0	0	0	0	0	0	Y	0	0	0	0	0	0	0	0	0	0	0	0	0	0	0	0	0	0
KDN51779.1	0	0	0	0	0	0	0	0	Y	0	0	0	0	0	0	0	0	0	0	0	0	0	0	0	0	0	0
KDN51923.1	0	0	0	0	0	0	0	0	Y	0	0	0	0	0	0	0	0	0	0	0	0	0	0	0	0	0	0
