# Supplementary material for: Comparative genome analyses of four rice-infecting Rhizoctonia solani isolates reveal extensive enrichment of homogalacturonan modification genes
Source: BMC Genomics. 2021 Apr 7;22:242. doi: 10.1186/s12864-021-07549-7 (PMC8028249; doi:10.1186/s12864-021-07549-7)
Supplement: Supplementary file 10 — Additional file 10: Table S8. Percentage of homology shared by 272 SSPs of R. solani B2 with R. solani AG1-IA (YN7, ADB, RNR), AG1-IB, AG2-2IIIB, AG3, and AG8. [file 12864_2021_7549_MOESM10_ESM.xlsx]

## Sheet: Similarity of Rhizo SSPs
Percentage of homology shared by 272 SSPs of R. solani B2 with R. solani AG1-IA (YN7, ADB, RNR), AG1-IB, AG2-2IIIB, AG3 and AG8.
id	AG1_IA_YN-7	AG1_IA_B2	AG1_IA_ADB	AG1_IA	AG1_IA_WGL	AG1_IB	AG2	AG3	AG8
RhisoAG1IAB2_7117.t1	99.4	100	98.19	91.59	98.19	97.73	95.38	94.32	96.15
RhisoAG1IAB2_2853.t1	100	100	99.38	83.33	99.38	100	93.21	93.83	93.83
RhisoAG1IAB2_7638.t1	100	100	98.98	75	99.17	98.67	95.83	98.67	97.14
RhisoAG1IAB2_7649.t1	97.56	100	98.5	76.88	98.53	94.12	95.83	93.53	97.14
RhisoAG1IAB2_7118.t1	97.99	100	97.32	87.92	97.32	84.67	94.59	83.22	97.22
RhisoAG1IAB2_11223.t1	97.39	100	89.57	0	89.57	0	0	0	0
RhisoAG1IAB2_2980.t1	100	100	99.24	100	99.24	66.67	95.71	97.06	95.71
RhisoAG1IAB2_4856.t1	96.28	100	91.25	97.93	91.25	82.39	88.46	84.18	90.48
RhisoAG1IAB2_4857.t1	100	100	93.51	99.62	93.51	91.22	94.84	85.88	97.62
RhisoAG1IAB2_5963.t1	95.69	100	93.1	94.83	93.1	94.23	92.31	90.38	93.27
RhisoAG1IAB2_3519.t1	99.04	100	87.02	100	87.02	81.16	100	84.62	83.52
RhisoAG1IAB2_4847.t1	100	100	99.15	99.57	99.15	91.77	87.06	100	98.81
RhisoAG1IAB2_6064.t1	97.88	100	94.71	96.83	94.71	84.66	76.37	93.1	94.83
RhisoAG1IAB2_5521.t1	99.65	100	99.65	98.94	99.65	94.05	77.86	90	96.15
RhisoAG1IAB2_9149.t1	100	100	100	100	100	97.3	81.33	90.2	94.29
RhisoAG1IAB2_8966.t1	99.55	100	100	100	99.09	93.64	71.3	89.5	90.41
RhisoAG1IAB2_4539.t1	98.35	100	96.69	96.69	97.52	94.12	84.62	94.29	95.65
RhisoAG1IAB2_1227.t1	99.62	100	99.29	99.65	77.86	91.83	79.57	79.17	77.16
RhisoAG1IAB2_5281.t1	98.51	100	100	100	100	100	96.88	96.88	96.77
RhisoAG1IAB2_4971.t1	100	100	96.94	97.38	96.94	100	85.71	88.46	87.5
RhisoAG1IAB2_6283.t1	95.42	100	98.7	93.24	97.33	93.94	83.72	88.46	85.96
RhisoAG1IAB2_1744.t1	85.42	100	84.72	85.42	84.72	94.05	72.22	81.25	75.52
RhisoAG1IAB2_4790.t1	90.54	100	89.64	90.99	90.54	83.33	85.42	83.87	76.27
RhisoAG1IAB2_6841.t1	99.4	100	99.41	100	99.41	82.52	88.46	88.46	75.52
RhisoAG1IAB2_6845.t1	99.41	100	100	100	100	83.92	88.46	88.46	76.22
RhisoAG1IAB2_9806.t1	98.56	100	99.04	98.09	99.04	86.96	94.74	95.45	81.82
RhisoAG1IAB2_1877.t1	99.5	100	98.51	100	98.51	86.5	95.74	93.62	89.9
RhisoAG1IAB2_2908.t1	99.35	100	99.35	99.35	99.35	87.74	98.28	91.67	90.38
RhisoAG1IAB2_7376.t1	99.59	100	99.59	100	99.59	83.88	96	88.37	88.34
RhisoAG1IAB2_7862.t1	98.03	100	99.01	98.52	99.01	85.71	94.74	88.89	86.22
RhisoAG1IAB2_11478.t1	94.3	100	98.86	99.62	98.86	91.3	96	88	75.93
RhisoAG1IAB2_1106.t1	100	100	100	100	100	72.59	70.26	80	0
RhisoAG1IAB2_2493.t1	99.47	100	96.81	96.81	98.41	94.87	84.85	78	0
RhisoAG1IAB2_1614.t1	100	100	98.7	100	98.7	95.96	83.12	84.42	0
RhisoAG1IAB2_2540.t1	100	100	100	100	100	95.08	88.43	90.08	0
RhisoAG1IAB2_6984.t1	99.17	100	99.17	100	99.17	88.5	89.32	90.91	0
RhisoAG1IAB2_176.t1	99.55	100	97.27	97.87	97.27	90	79.31	90	0
RhisoAG1IAB2_8725.t1	100	100	100	100	100	94.74	98.39	94.74	65.85
RhisoAG1IAB2_6421.t1	100	100	98.51	100	99	81.82	89.66	76.12	0
RhisoAG1IAB2_7266.t1	98.96	100	99.48	98.96	99.48	89.94	87.5	83.85	39.34
RhisoAG1IAB2_1545.t1	100	100	99.11	100	99.11	79.46	81.08	75.68	0
RhisoAG1IAB2_7109.t1	100	100	98.3	99.15	98.3	90.64	85.11	82.13	43.9
RhisoAG1IAB2_9936.t1	100	100	96.95	99.24	96.95	83.19	75.51	70.99	0
RhisoAG1IAB2_1554.t1	97.38	100	98.13	98.13	98.13	85.45	76.53	77.12	0
RhisoAG1IAB2_6092.t1	99.65	100	99.65	99.65	99.65	92.31	88.28	87.55	31.25
RhisoAG1IAB2_6094.t1	100	100	100	100	100	92	92.31	80.87	47.92
RhisoAG1IAB2_5038.t1	96.35	100	98.54	97.08	96.35	100	91.24	91.24	76.67
RhisoAG1IAB2_7269.t1	97.93	100	97.24	98.62	97.24	97.62	94.64	92.98	89.51
RhisoAG1IAB2_3548.t1	99.64	100	96.42	99.64	96.42	96.23	93.21	92.59	83.12
RhisoAG1IAB2_5265.t1	99.21	100	100	99.6	99.6	97.65	93.18	94.07	90.51
RhisoAG1IAB2_7958.t1	100	100	100	100	100	98.82	94.7	95.26	91.7
RhisoAG1IAB2_152.t1	99.26	100	99.26	99.26	99.26	97.12	72.93	73.13	53.7
RhisoAG1IAB2_223.t1	100	100	98.06	98.06	98.06	95.65	73.68	75.59	64.56
RhisoAG1IAB2_10646.t1	100	100	100	100	100	97.65	93.94	93.68	90.12
RhisoAG1IAB2_1488.t1	100	100	98.83	99.42	98.83	94.24	86.81	85.21	76.61
RhisoAG1IAB2_10753.t1	100	100	100	100	100	96.84	93.98	92.11	88.64
RhisoAG1IAB2_1525.t1	98.68	100	98.68	100	98.03	94.17	84.8	80.79	73.68
RhisoAG1IAB2_4788.t1	98.17	100	98.11	98.11	98.11	92.68	84.5	86.36	73.58
RhisoAG1IAB2_7941.t1	98.68	100	92.11	98.68	91.45	73.21	50.43	47.11	0
RhisoAG1IAB2_11339.t1	92.42	100	92.78	92.42	92.78	88	73.45	78	61.54
RhisoAG1IAB2_2014.t1	100	100	100	100	100	92.19	95.31	90	79.41
RhisoAG1IAB2_10004.t1	98.64	100	98.64	99.32	98.64	86.36	86.36	82.61	61.4
RhisoAG1IAB2_5811.t1	95.65	100	96.74	95.65	96.74	58.24	63.49	55.17	0
RhisoAG1IAB2_10991.t1	99.26	100	98.51	99.62	98.51	82.14	84.31	82.18	64.81
RhisoAG1IAB2_276.t1	100	100	99.62	100	99.62	91.14	89.1	86.84	78.14
RhisoAG1IAB2_2218.t1	97.54	100	99.5	99.5	98.52	68.24	55.77	42.86	0
RhisoAG1IAB2_122.t1	95.62	100	94.08	97.81	96.35	56.89	49.81	51.41	0
RhisoAG1IAB2_6088.t1	99.28	100	97.06	99.64	97.06	67.21	51.5	50.56	0
RhisoAG1IAB2_9674.t1	96.88	100	98.12	96.88	98.12	90.8	92.31	86.36	84.27
RhisoAG1IAB2_11284.t1	100	100	100	100	100	87.22	90.48	80.52	72.08
RhisoAG1IAB2_4264.t1	100	100	100	100	100	87.31	90.48	82.47	74.03
RhisoAG1IAB2_4923.t1	100	100	100	100	100	89.6	87.21	100	89.6
RhisoAG1IAB2_1712.t1	92.02	100	99.62	100	99.62	89.08	85.98	91.63	84.91
RhisoAG1IAB2_7137.t1	98.15	100	99.4	100	100	96.94	93.24	82.29	94.44
RhisoAG1IAB2_3829.t1	98.92	100	99.46	98.88	99.46	94.94	88.68	77.84	93.24
RhisoAG1IAB2_10647.t1	98.09	100	93.27	99.52	93.27	95.24	79.55	52.63	85.11
RhisoAG1IAB2_658.t1	100	100	96.67	100	96.67	93.2	83.18	74.88	88.79
RhisoAG1IAB2_7357.t1	96.1	100	96.1	96.1	96.1	94.63	88.31	88	91.84
RhisoAG1IAB2_808.t1	97.15	100	95.37	97.51	95.37	93.75	90.23	88.72	93.18
RhisoAG1IAB2_7951.t1	72.73	100	72.31	75.73	71.37	62.07	46.34	41.67	63.27
RhisoAG1IAB2_9891.t1	88.85	100	88.89	98.84	88.89	90	76.19	72.62	81.25
RhisoAG1IAB2_8306.t1	88.94	100	91.71	100	91.71	87.5	81.01	65.38	76.92
RhisoAG1IAB2_4060.t1	100	100	97.38	100	97.38	86.81	90.39	93.89	86.96
RhisoAG1IAB2_5513.t1	98.44	100	96.09	100	96.09	86.43	90.65	92.31	88.81
RhisoAG1IAB2_10566.t1	98.64	100	98.64	98.65	98.64	83.33	84.64	88.6	84.64
RhisoAG1IAB2_6657.t1	98.64	100	98.64	100	98.64	78.26	81.71	86.49	84.32
RhisoAG1IAB2_10011.t1	96.24	100	96.24	96.24	96.24	84.62	89.83	91.35	91.38
RhisoAG1IAB2_3500.t1	97.67	100	96.5	98.44	96.11	66.24	79.61	78.52	85.92
RhisoAG1IAB2_11214.t1	93.65	100	95.24	93.65	95.24	83.78	80.82	90.62	90
RhisoAG1IAB2_10358.t1	98.4	100	97.86	98.4	97.86	91.67	89.78	93.06	94.44
RhisoAG1IAB2_11409.t1	98.4	100	97.86	98.4	97.86	91.67	89.78	93.06	94.44
RhisoAG1IAB2_10442.t1	100	100	99.03	100	99.03	82.72	77.91	87.05	89.91
RhisoAG1IAB2_5054.t1	99.32	100	97.28	98.64	97.28	84.3	82.86	87.5	88.57
RhisoAG1IAB2_8672.t1	100	100	98.55	100	98.57	80.58	76.56	69.7	91.43
RhisoAG1IAB2_7281.t1	99.15	100	98.31	99.15	98.31	91.67	88.24	86.27	95.45
RhisoAG1IAB2_10407.t1	97.86	100	98.57	89.29	97.14	80	74.15	76.87	86.76
RhisoAG1IAB2_4508.t1	98.86	100	100	99.43	100	79.91	88.75	75.23	87.21
RhisoAG1IAB2_3760.t1	100	100	98.25	100	100	84.8	91.84	82.46	85.88
RhisoAG1IAB2_4664.t1	95.61	100	96.1	95.61	96.1	83.9	88.33	82.44	90.16
RhisoAG1IAB2_8973.t1	100	100	97.63	98.42	97.63	93.06	87.21	97.14	88.16
RhisoAG1IAB2_9660.t1	97.08	100	95.41	97.08	95.41	91.67	84.62	91.67	83.95
RhisoAG1IAB2_1226.t1	98.88	100	97.01	99.25	93.85	91.07	81.25	91.07	78.35
RhisoAG1IAB2_4789.t1	96.23	100	98.11	97.45	98.11	84.91	82.76	92.68	73.11
RhisoAG1IAB2_9123.t1	100	100	99.51	99.51	99.51	93.86	91.23	96.15	88.89
RhisoAG1IAB2_9130.t1	97.48	100	97.9	100	98.9	93.44	88.95	93.55	88.89
RhisoAG1IAB2_9131.t1	97.22	100	97.83	100	98.9	93.39	89.08	90.59	88.89
RhisoAG1IAB2_582.t1	100	100	96.99	99.4	96.99	90.3	83.44	87.21	82.61
RhisoAG1IAB2_1872.t1	99.58	100	95.74	99.58	95.74	82.85	71.05	82.42	67.19
RhisoAG1IAB2_9122.t1	100	100	99.59	99.59	99.59	93.89	88.46	94.68	88.89
RhisoAG1IAB2_4889.t1	100	100	100	100	100	93.26	86.18	92.59	89.66
RhisoAG1IAB2_9109.t1	99.59	100	99.59	99.1	99.59	92.35	82.69	90.91	86.67
RhisoAG1IAB2_9110.t1	99.59	100	99.59	99.1	99.59	92.35	82.69	90.91	86.67
RhisoAG1IAB2_9150.t1	100	100	99.59	100	99.59	95.49	89.61	94.62	91.11
RhisoAG1IAB2_7232.t1	98.94	100	100	98.94	100	91.97	81.48	90.2	83.87
RhisoAG1IAB2_9657.t1	100	100	98.05	99.51	98.05	74.02	66.83	84	70.91
RhisoAG1IAB2_474.t1	93.2	100	93.2	93.2	93.2	68.18	55.68	72.86	63.77
RhisoAG1IAB2_2097.t1	99.64	100	98.55	99.64	94.95	93.08	77.54	82.48	89.09
RhisoAG1IAB2_2099.t1	100	100	100	100	100	98.75	95	93.75	95.74
RhisoAG1IAB2_7138.t1	98.95	100	98.95	100	100	97.89	93.24	92.63	94.44
RhisoAG1IAB2_3617.t1	99.23	100	98.46	98.85	98.46	94.15	74.71	76.61	84.62
RhisoAG1IAB2_7168.t1	100	100	100	100	98.81	89.93	83.67	81.82	87.04
RhisoAG1IAB2_4802.t1	99.2	100	98.8	99.2	98.41	85.17	74.07	73.11	78.11
RhisoAG1IAB2_11054.t1	98.89	100	99.44	99.44	98.89	93.25	85.89	85.89	88.35
RhisoAG1IAB2_2174.t1	97.2	100	97.2	100	97.2	83.33	68.32	66.67	73.91
RhisoAG1IAB2_8542.t1	98.41	100	99.2	98.01	99.2	86.96	67.62	69.88	75
RhisoAG1IAB2_7274.t1	99.49	100	99.49	100	99.49	77.27	44.44	46.3	58.33
RhisoAG1IAB2_339.t1	96.84	100	95.79	96.84	94.74	88.17	74.19	76.6	80.65
RhisoAG1IAB2_3323.t1	100	100	99.6	100	99.6	94.74	90.28	86.59	90.82
RhisoAG1IAB2_7942.t1	99.52	100	98.57	99.05	98.57	78.05	65.62	54.02	65.67
RhisoAG1IAB2_1101.t1	100	100	99.61	100	99.61	76.68	65.2	67.89	77.98
RhisoAG1IAB2_486.t1	98.9	100	99.45	98.9	99.45	90.06	84.86	86.11	90
RhisoAG1IAB2_8234.t1	100	100	100	99.55	100	87.78	78.08	79.55	86.84
RhisoAG1IAB2_8462.t1	100	100	100	100	100	95.72	89.15	91.98	95.24
RhisoAG1IAB2_7632.t1	96.4	100	96.4	96.4	96.4	51.22	0	0	54.05
RhisoAG1IAB2_2092.t1	98.59	100	96.24	100	96.24	46.25	0	0	61.9
RhisoAG1IAB2_5699.t1	100	100	99.36	100	99.36	94.12	82.76	82.69	89.74
RhisoAG1IAB2_4349.t1	99.55	100	98.64	100	99.55	91.53	75.56	77.27	86.57
RhisoAG1IAB2_2118.t1	99.57	100	99.57	100	99.57	82.05	57.89	60.49	77.61
RhisoAG1IAB2_1956.t1	100	100	100	100	100	50	0	0	42.61
RhisoAG1IAB2_11343.t1	97.54	100	98.36	95.9	98.36	88.03	74.34	75.21	71.7
RhisoAG1IAB2_7542.t1	100	100	99.43	97.71	99.43	92.02	76.79	73.53	71.43
RhisoAG1IAB2_6009.t1	99.65	100	100	100	95.5	91.49	78.75	78.12	77.14
RhisoAG1IAB2_5229.t1	100	100	99.61	100	99.61	94.9	87.84	86.67	86.84
RhisoAG1IAB2_3746.t1	100	100	98.21	100	98.21	90.82	77.78	76	76
RhisoAG1IAB2_5246.t1	99.61	100	99.22	99.61	99.22	92.62	86.77	84.82	85.6
RhisoAG1IAB2_8568.t1	100	100	100	100	100	86.67	71.7	67.92	68
RhisoAG1IAB2_9783.t1	98.15	100	96.31	97.79	96.31	85.07	60.5	63.25	63.56
RhisoAG1IAB2_1711.t1	99.28	100	99.28	99.28	99.28	96.75	90.68	90.68	90.32
RhisoAG1IAB2_6335.t1	100	100	99.66	100	99.31	91.82	81.03	81.03	82.76
RhisoAG1IAB2_11309.t1	99.6	100	100	100	100	94.38	86.64	87.1	88.55
RhisoAG1IAB2_10298.t1	100	100	98.76	100	99.17	88.49	74.17	74.69	74.58
RhisoAG1IAB2_5499.t1	98.94	100	98.41	99.47	98.41	72.87	40.18	46.43	45.45
RhisoAG1IAB2_11049.t1	100	100	100	100	100	93.1	85.25	88.71	83.2
RhisoAG1IAB2_7055.t1	99.06	100	100	100	100	88.37	76.28	82.11	80
RhisoAG1IAB2_2451.t1	100	100	99.53	100	99.53	91.47	85.78	88.15	87.2
RhisoAG1IAB2_9261.t1	96.77	100	96.77	97.85	96.77	71.83	53.85	58.97	55.26
RhisoAG1IAB2_4451.t1	98.51	100	99.5	99	99.5	90.05	81.19	83.58	80.77
RhisoAG1IAB2_11172.t1	97.22	100	96.83	100	96.83	75.96	60.58	72.44	60.26
RhisoAG1IAB2_1259.t1	98.84	100	99.22	98.84	99.22	86.82	78.04	83.33	78.12
RhisoAG1IAB2_261.t1	100	100	99.22	100	99.22	71.43	50	60.61	48.62
RhisoAG1IAB2_4579.t1	99.49	100	97.47	98.48	97.47	87.27	82.04	81.61	75.82
RhisoAG1IAB2_2156.t1	99.59	100	100	99.59	100	94.66	91.03	91.49	88.89
RhisoAG1IAB2_3938.t1	100	100	99.61	100	99.61	90.35	84.92	85.07	81.35
RhisoAG1IAB2_9280.t1	100	100	98.69	100	100	83.46	74.34	72	66.67
RhisoAG1IAB2_1633.t1	100	100	96.88	100	96.88	75.13	56.73	54.71	49.12
RhisoAG1IAB2_591.t1	100	100	99.65	100	99.65	94.37	91.67	91.67	90.48
RhisoAG1IAB2_3528.t1	100	100	99.47	100	98.4	74.33	66.3	62.92	57.87
RhisoAG1IAB2_7826.t1	100	100	97.52	99.65	97.52	90.12	82.27	82.27	83.33
RhisoAG1IAB2_1031.t1	100	100	97.08	100	96.49	82.25	66.15	68.97	70.77
RhisoAG1IAB2_5791.t1	98.35	100	97.93	98.35	97.93	74.23	61.54	58.2	59.35
RhisoAG1IAB2_7553.t1	100	100	100	100	100	92.06	87.5	86.11	86.11
RhisoAG1IAB2_7219.t1	100	100	99.65	100	99.65	96.45	94.66	93.95	94.51
RhisoAG1IAB2_7876.t1	99.57	100	99.15	100	99.15	88.94	85.04	82.83	83.4
RhisoAG1IAB2_669.t1	100	100	96.28	100	95.74	43.56	0	0	0
RhisoAG1IAB2_9836.t1	100	100	95.37	100	91.67	71.03	58.33	56.48	53.7
RhisoAG1IAB2_4858.t1	100	100	97.92	99.58	97.92	95.74	90.62	91.67	90.24
RhisoAG1IAB2_6591.t1	100	100	97.08	100	97.08	92.94	78.31	80.36	74.6
RhisoAG1IAB2_7910.t1	100	100	92.25	91.95	92.25	84.09	69.01	69.05	63.44
RhisoAG1IAB2_8051.t1	99.3	100	98.61	99.65	97.91	93.1	76.9	83.91	75.44
RhisoAG1IAB2_5504.t1	100	100	94.3	96.89	94.3	80.18	0	43.9	0
RhisoAG1IAB2_4357.t1	100	100	100	100	100	93.33	72.59	79.37	78.88
RhisoAG1IAB2_10356.t1	87.15	100	84.92	87.15	84.92	83.23	0	0	0
RhisoAG1IAB2_11493.t1	100	100	99.56	100	99.56	92.54	0	0	0
RhisoAG1IAB2_7169.t1	100	100	97.78	100	100	86.59	0	0	0
RhisoAG1IAB2_4876.t1	100	100	99.51	100	99.51	80.71	0	0	0
RhisoAG1IAB2_11175.t1	99.61	100	94.42	90.48	94.42	81.35	76.02	77.39	77.5
RhisoAG1IAB2_4956.t1	99.17	100	98.76	96.65	98.76	91.03	87.64	87.1	87.1
RhisoAG1IAB2_7203.t1	92.96	100	87.32	88	92.96	65.22	56.52	55.07	63.77
RhisoAG1IAB2_2357.t1	100	100	96	100	95.33	85.33	84.67	78	83.33
RhisoAG1IAB2_6340.t1	100	100	97.65	100	98.82	88.24	88.24	85.71	90
RhisoAG1IAB2_9309.t1	98.92	100	98.57	100	98.57	81.13	80.77	79.55	86.36
RhisoAG1IAB2_373.t1	100	100	91.07	99.11	89.09	54.95	60.98	56.52	66.67
RhisoAG1IAB2_9833.t1	100	100	90.74	100	90.74	61.11	66.67	58.33	69.7
RhisoAG1IAB2_9618.t1	98.68	100	77.7	98.68	77.7	0	0	0	0
RhisoAG1IAB2_5172.t1	94.5	100	89.44	97.71	89.44	62.5	56.06	57.81	63.93
RhisoAG1IAB2_10210.t1	83.91	100	99.24	98.04	99.24	65.45	60.32	52.83	57.14
RhisoAG1IAB2_8301.t1	66.1	100	96.41	96.41	95.81	0	0	0	0
RhisoAG1IAB2_11050.t1	98.37	100	97.97	98.78	97.56	89.44	91.55	90.85	90.85
RhisoAG1IAB2_4353.t1	97.04	100	97.04	97.04	97.04	65	70.54	58.92	65.79
RhisoAG1IAB2_7353.t1	100	100	100	100	100	84.58	89.37	86.05	86.76
RhisoAG1IAB2_3422.t1	97.22	100	98.61	97.57	98.61	85.42	86.25	85.71	88.75
RhisoAG1IAB2_11397.t1	78.26	100	81.16	76.67	81.16	0	0	0	0
RhisoAG1IAB2_11430.t1	80.6	100	95.45	82.08	95.45	0	0	0	0
RhisoAG1IAB2_9022.t1	96.77	100	98.39	99.19	98.39	86.46	85.96	82.46	80.7
RhisoAG1IAB2_11055.t1	100	100	100	100	100	95.56	95.56	93.63	93.23
RhisoAG1IAB2_4248.t1	100	100	100	100	99.49	91.89	90.77	87.18	89.33
RhisoAG1IAB2_9922.t1	97.92	100	97.57	100	97.22	81.98	78.25	75.3	79.8
RhisoAG1IAB2_2376.t1	99.32	100	97.6	98.29	97.6	85.98	82.32	79.75	82.61
RhisoAG1IAB2_7738.t1	99.35	100	99.35	99.35	99.35	90.2	88.24	86.36	89.55
RhisoAG1IAB2_4732.t1	100	100	99.62	100	99.62	89.17	85.04	83.27	85.71
RhisoAG1IAB2_6482.t1	100	100	99.01	100	99.01	82.88	77.23	72.97	78.22
RhisoAG1IAB2_6589.t1	100	100	100	100	99.19	90.7	87.7	86.07	89.17
RhisoAG1IAB2_4939.t1	100	100	100	100	100	82.02	72.73	76.09	80.46
RhisoAG1IAB2_5921.t1	99.64	100	99.29	100	99.64	67.33	54.29	59.57	63.41
RhisoAG1IAB2_7080.t1	100	100	97.33	100	97.78	70.22	60.22	59.26	64.13
RhisoAG1IAB2_3668.t1	99.26	100	97.78	100	97.78	70.31	60	58.67	66.1
RhisoAG1IAB2_6021.t1	100	100	98.5	100	98.5	76.69	65.66	67.37	71.88
RhisoAG1IAB2_7362.t1	100	100	100	100	100	95.18	94.81	94.3	95.24
RhisoAG1IAB2_6828.t1	97.62	100	100	97.14	100	67.02	61.43	61.36	64.71
RhisoAG1IAB2_6992.t1	99.3	100	98.95	100	99.65	90.87	89.19	88.07	87.5
RhisoAG1IAB2_10317.t1	96.49	100	95.91	96.49	98.83	70.16	59.68	59.2	57
RhisoAG1IAB2_10333.t1	99.57	100	96.55	96.98	96.55	75	73.68	70.31	69.29
RhisoAG1IAB2_2461.t1	99.1	100	99.55	99.1	99.55	81.9	78.31	75.52	76.04
RhisoAG1IAB2_927.t1	98.82	100	100	100	100	82.35	78.82	77.65	78.57
RhisoAG1IAB2_5463.t1	99.52	100	100	99.52	99.51	76.21	73.66	71.84	71.71
RhisoAG1IAB2_614.t1	100	100	100	100	100	84.71	83.53	81.18	82.14
RhisoAG1IAB2_5196.t1	100	100	99.03	100	99.03	71.11	68.18	67.41	66.67
RhisoAG1IAB2_9436.t1	100	100	98.83	100	98.83	82.5	81.6	79.2	80
RhisoAG1IAB2_2284.t1	99.43	100	97.71	99.43	97.71	60.29	56.9	49.57	50.89
RhisoAG1IAB2_6108.t1	100	100	99.6	100	99.6	91.89	90.76	91.53	90.48
RhisoAG1IAB2_532.t1	97.5	100	97.5	98.33	97.5	72.03	67.23	69.41	64.71
RhisoAG1IAB2_6048.t1	100	100	100	100	100	67.92	64.37	65.52	65.52
RhisoAG1IAB2_5073.t1	99.38	100	100	100	100	85	82.5	83.75	82.5
RhisoAG1IAB2_7347.t1	99.45	100	98.9	98.9	98.9	72.32	63.74	65.56	64.29
RhisoAG1IAB2_6113.t1	95.06	100	95.06	97.53	95.06	68.57	70	67.14	64.38
RhisoAG1IAB2_4496.t1	97.77	100	98.88	98.88	98.88	81.71	80.85	81.71	77.97
RhisoAG1IAB2_8737.t1	99.66	100	96.58	99.66	96.23	50.69	59.09	56.72	51.95
RhisoAG1IAB2_3667.t1	99.45	100	98.9	98.9	97.16	54.86	51.81	60.27	53.57
RhisoAG1IAB2_3557.t1	100	100	99.29	100	99.29	0	0	0	0
RhisoAG1IAB2_1351.t1	98.85	100	95	95.4	95	0	0	0	0
RhisoAG1IAB2_10373.t1	100	100	90.87	100	90.87	0	0	0	0
RhisoAG1IAB2_7652.t1	89.8	100	97.96	96.94	97.96	0	0	0	0
RhisoAG1IAB2_3723.t1	100	100	97.53	100	97.53	79.79	74.29	77.78	71.43
RhisoAG1IAB2_1632.t1	99.29	100	97.14	99.29	90	65.76	55.38	60.47	52.69
RhisoAG1IAB2_5682.t1	100	100	100	100	98.04	74.34	70.3	69.39	65.45
RhisoAG1IAB2_10189.t1	99.45	100	99.45	100	99.45	71.11	66.67	68.75	58.33
RhisoAG1IAB2_11056.t1	97.53	100	95.88	97.94	95.88	89.74	87.18	82.26	80.83
RhisoAG1IAB2_1876.t1	95.02	100	90.8	100	90.8	81.2	80.41	72.31	63.41
RhisoAG1IAB2_6035.t1	100	100	97.95	97.95	90.71	82.14	85.56	80.45	78.79
RhisoAG1IAB2_11365.t1	95.36	100	93.59	95.71	93.59	85.71	83.72	82.35	82.19
RhisoAG1IAB2_8438.t1	91.94	100	92.51	94.62	86.21	76.67	75	71.43	70
RhisoAG1IAB2_9798.t1	99.3	100	95.8	99.3	93.75	77.08	88.64	75.51	70
RhisoAG1IAB2_10007.t1	100	100	96.8	94.12	96.8	77.5	84.15	79.41	75.27
RhisoAG1IAB2_10008.t1	100	100	96.8	94.12	96.8	77.5	84.15	79.41	75.27
RhisoAG1IAB2_7971.t1	100	100	100	99.61	100	97.56	95.56	90.91	94.59
RhisoAG1IAB2_8262.t1	96.6	100	97.96	94.06	95.92	90.91	81.82	64.58	77.27
RhisoAG1IAB2_8958.t1	98.87	100	98.31	98.31	98.31	95.71	94.12	87.5	91.18
RhisoAG1IAB2_10705.t1	98.96	100	99.31	100	99.31	96.43	91.67	86.76	87.66
RhisoAG1IAB2_3509.t1	98.44	100	97.92	98.44	97.92	95.17	89.19	83.94	84.29
RhisoAG1IAB2_10020.t1	96.08	100	99.02	100	99.02	63.64	41.43	0	0
RhisoAG1IAB2_5234.t1	95.86	100	98.53	95.17	98.53	90.91	86	82.61	83.33
RhisoAG1IAB2_4516.t1	94.64	100	96.95	96.93	96.95	88.89	95	82.61	83.33
RhisoAG1IAB2_9292.t1	100	100	100	98.8	100	91.55	95.4	85.12	87.06
RhisoAG1IAB2_9721.t1	92.59	100	98.81	100	100	92.86	91.76	76.99	78.38
RhisoAG1IAB2_7675.t1	100	100	91.87	100	91.87	86.6	84	85.57	89.08
RhisoAG1IAB2_3545.t1	99.15	100	83.69	98.3	83.69	75.57	69.93	59.57	76.36
RhisoAG1IAB2_1303.t1	98.96	100	86.44	99.65	86.44	78.82	78.32	80	76.47
RhisoAG1IAB2_4672.t1	99.46	100	80.43	98.92	80.43	80.65	77.02	73.42	73.46
RhisoAG1IAB2_9537.t1	95.95	100	78.68	95.95	87.5	82.61	57.14	67.21	66.67
RhisoAG1IAB2_9196.t1	97.04	100	88.89	97.63	94.67	87.88	81.37	77.78	80.61
RhisoAG1IAB2_5493.t1	100	100	0	99.58	0	47.19	0	0	0
RhisoAG1IAB2_11117.t1	87.5	100	87.5	100	97.85	89.13	88.04	88.04	90.91
