# Supplementary material for: Comparative genome analyses of four rice-infecting Rhizoctonia solani isolates reveal extensive enrichment of homogalacturonan modification genes
Source: BMC Genomics. 2021 Apr 7;22:242. doi: 10.1186/s12864-021-07549-7 (PMC8028249; doi:10.1186/s12864-021-07549-7)
Supplement: Supplementary file 12 — Additional file 12: Table S10. Analysis of chi-square tests of selected CAZymes and secondary metabolites. [file 12864_2021_7549_MOESM12_ESM.xlsx]

## Sheet: Sheet2
Analysis of chi-square tests of selected CAZymes and secondary metabolites
CAZyme families	df	Chi-square	p-value	Significant
AA1	10	182.88	< 2.2e-16	Yes
1.10.3.-	10	10	0.4405	No
1.10.3.2	10	212.64	< 2.2e-16	Yes
AA2	10	93.173	1.255e-15	Yes
1.11.1.13	10	35.6	9.859e-05	Yes
1.11.1.14	10	10	0.4405	No
1.11.1.16	10	104.43	2.2e-16	Yes
AA5	10	221.51	2.2e-16	Yes
1.1.3.-	10	241.45	2.2e-16	Yes
1.1.3.9	10	111.76	2.2e-16	Yes
AA7	10	384.21	2.2e-16	Yes
1.1.3.-	10	52.314	9.982e-08	Yes
AA8	10	121.96	2.2e-16	Yes
1.1.99.18	10	15.333	0.1204	No
AA9	10	656.44	2.2e-16	Yes
1.-.-.-	10	333.48	2.2e-16	Yes
AA12	10	72.981	1.174e-11	Yes
1.-.-.-	10	81.56	2.481e-13	Yes
GH3	10	173.64	2.2e-16	Yes
3.2.1.-	10	10.4	0.4061	No
3.2.1.21	10	136.86	2.2e-16	Yes
3.2.1.21|3.2.1.37	10	162	2.2e-16	Yes
3.2.1.21|3.2.1.58	10	129.23	2.2e-16	Yes
GH5	10	513.88	2.2e-16	Yes
3.2.1.4..26	10	73.385	9.805e-12	Yes
3.2.1.58	10	148.05	2.2e-16	Yes
3.2.1.75	10	125.56	2.2e-16	Yes
3.2.1.78	10	44.832	2.332e-06	Yes
GH7	10	172.59	2.2e-16	Yes
3.2.1.176	10	205.8	2.2e-16	Yes
3.2.1.4..32	10	44	3.292e-06	Yes
GH10	10	156.7	2.2e-16	Yes
3.2.1.8	10	148.84	2.2e-16	Yes
GH13	10	262.96	2.2e-16	Yes
3.2.1.1	10	273.48	2.2e-16	Yes
3.2.1.20	10	35.882	8.819e-05	Yes
GH28	10	598.91	2.2e-16	Yes
3.2.1.15	10	393.25	2.2e-16	Yes
3.2.1.67	10	168.02	2.2e-16	Yes
GH51	10	101.29	2.2e-16	Yes
3.2.1.55	10	104.61	2.2e-16	Yes
GH78	10	63.872	6.659e-10	Yes
3.2.1.40	10	85.96	3.375e-14	Yes
GH88	10	100.28	2.2e-16	Yes
3.2.1.-	10	97.963	2.2e-16	Yes
GH105	10	147.36	2.2e-16	Yes
3.2.1.172	10	159.13	2.2e-16	Yes
PL1	10	909.69	2.2e-16	Yes
4.2.2.2	10	449.34	2.2e-16	Yes
4.2.2.10	10	454.28	2.2e-16	Yes
PL3	10	708.58	2.2e-16	Yes
4.2.2.2	10	694.04	2.2e-16	Yes
PL4	10	291.49	2.2e-16	Yes
4.2.2.-	10	229.03	2.2e-16	Yes
PL8	10	223.86	2.2e-16	Yes
4.2.2.5	10	226.41	2.2e-16	Yes
PL9	10	60.696	2.676e-09	Yes
4.2.2.2	10	63	9.764e-10	Yes
CE8	10	209.45	2.2e-16	Yes
3.1.1.11	10	225.44	2.2e-16	Yes
CE9	10	32.632	0.0003141	Yes
3.5.1.25	10	21.385	0.01857	Yes
CE10	10	497.06	2.2e-16	Yes
CE12	10	182.36	2.2e-16	Yes
3.1.1.-	10	151.67	2.2e-16	Yes
3.1.1.72	10	41.037	1.112e-05	Yes
CE16	10	348.61	2.2e-16	Yes
3.1.1.6	10	293.12	2.2e-16	Yes
CBM1	10	540.71	2.2e-16	Yes
Secondary Metabolites
Type 1 PKS	10	82.337	1.746e-13	Yes
Type 3 PKS	10	9.5348	0.4822	No
NRPS	10	58.341	7.457e-09	Yes
Terpene	10	17.397	0.06602	No
DMATs	10	16	0.09963	No
Linaridin	10	5.9872	0.8163	No
Putative secreted genes
Secretome	10	607.96	2.2e-16	Yes
SSPs	10	715.35	2.2e-16	Yes
Monocot-specific CAZymes
α-L-arabino(3.2.1.55)	10	27.92	0.001859	Yes
feruloyl esterase (3.1.1.73)	10	29.01	0.001241	Yes
licheninase (3.2.1.73)	10	7.8235	0.6461	No
CAZyme families
CBM	10	108.58	2.2e-16	Yes
CE	10	57.564	1.044e-08	Yes
GH	10	138.87	2.2e-16	Yes
GT	10	14.517	0.1507	No
PL	10	326.91	2.2e-16	Yes
AA	10	151.87	2.2e-16	Yes
TOTAL	10	389.64	2.2e-16	Yes
