# Supplementary material for: Comparative genome analyses of four rice-infecting Rhizoctonia solani isolates reveal extensive enrichment of homogalacturonan modification genes
Source: BMC Genomics. 2021 Apr 7;22:242. doi: 10.1186/s12864-021-07549-7 (PMC8028249; doi:10.1186/s12864-021-07549-7)
Supplement: Supplementary file 13 — Additional file 13: Table S11. Chi-square analysis of the number of predicted lignocellulose, pectin, and monocot cell wall degrading genes observed across the 11 fungal groupings based on lifestyle and host of genomes used in this study (p < 0.001). [file 12864_2021_7549_MOESM13_ESM.xlsx]

## Sheet: Lignin-degrading
Chi-square analysis of the number of predicted lignocellulose, pectin, and monocot cell wall degrading genes observed across the 11 fungal groupings based on lifestyle and host of genomes used in this study (p < 0.001).
		AA1	AA2	AA5	AA7	AA8	AA12
	R. solani AG1 IA	10	3	11	20	4	4
	Other R. solani AGs	11	3	14	23	3	2
	Unclassified wood rot	3	1	5	32	3	2
	White rot	17	11	8	22	1	0
	Brown rot	3	2	3	9	0	0
	Necrotroph (Cereal)	7	9	6	41	0	3
	Hemibiotroph	8	12	4	33	0	4
	Necrotroph (Dicot)	4	10	2	29	0	3
	Biotroph	2	4	3	4	0	0
	Symbiont	4	5	5	26	1	1
	Saprotroph	0	7	2	18	0	3
	Null	6	6	6	23	1	2

## Sheet: Pectin-degrading
		PL1	PL1	PL3	PL4	PL8	PL9	GH28	GH28	GH78	GH88	GH105	CE8	CE12
	R. solani AG1 IA	15	15	25	8	7	2	13	7	3	5	9	10	6
	Other R. solani AGs	18	11	20	9	6	2	14	9	2	3	7	11	5
	Unclassified wood rot	4	0	2	1	1	0	0	2	0	1	5	2	1
	White rot	6	0	6	1	3	0	4	3	0	1	5	5	2
	Brown rot	0	0	0	0	0	0	2	3	0	1	2	3	0
	Necrotroph (Cereal)	3	2	4	4	0	0	3	2	5	1	3	3	2
	Hemibiotroph	2	0	1	1	0	0	1	1	2	1	3	1	1
	Necrotroph (Dicot)	12	5	11	5	0	2	2	8	6	4	5	4	2
	Biotroph	0	1	0	0	0	0	0	0	0	0	1	3	0
	Symbiont	1	1	3	1	1	1	1	3	1	2	3	3	1
	Saprotroph	1	0	0	0	0	0	0	0	0	0	0	0	0
	Null	6	3	6	3	2	1	4	3	2	2	4	4	2

## Sheet: Cellulose-degrading
		GH3	GH5	GH5	GH5	GH7	GH13	CBM1	AA9
	R. solani AG1 IA	13	6	9	6	10	12	33	34
	Other R. solani AGs	13	6	9	5	9	8	33	41
	Unclassified wood rot	7	5	9	3	7	2	28	32
	White rot	12	3	5	2	7	6	20	19
	Brown rot	8	3	5	3	0	4	1	1
	Necrotroph (Cereal)	16	4	3	2	2	1	11	24
	Hemibiotroph	18	5	1	0	3	3	25	23
	Necrotroph (Dicot)	16	4	1	1	5	1	29	27
	Biotroph	2	3	4	2	3	0	0	1
	Symbiont	13	6	4	2	1	3	48	14
	Saprotroph	10	0	0	0	0	0	21	14
	Null	12	4	4	2	4	4	23	21

## Sheet: Monocot CW-degrading
		α-L-arabinofuranosidase	Feruloyl esterase	(1,3;1,4)-β-D-glucan endohydrolase*
		(EC_3.2.1.55)	(EC_3.1.1.73)	(EC_3.2.1.73)
	R. solani AG1 IA	10	0	8
	Other R. solani AGs	13	0	9
	Unclassified wood rot	1	0	4
	White rot	5	1	4
	Brown rot	3	0	5
	Necrotroph (Cereal)	9	3	6
	Hemibiotroph	15	6	5
	Necrotroph (Dicot)	11	1	5
	Biotroph	2	0	3
	Symbiont	6	4	6
	Saprotroph	6	0	2
	Null	7	1	5
	*chi-square failed to reject null hypothesis
